# Supplementary material for: Spatio-temporal metabarcoding surveys in ports reveal homogenised communities of non-indigenous species with high genetic diversity and connectivity
Source: Sci Rep. 2026 Apr 26;16:15517. doi: 10.1038/s41598-026-49393-3 (PMC13187133; doi:10.1038/s41598-026-49393-3)
Supplement: Supplementary file 9 — Supplementary Information 9. [file 41598_2026_49393_MOESM9_ESM.xlsx]

## Sheet: Table_metadata
SAMPLE_ID	LIB_ID	ZONE	MONTH	TEMP	TEMP2
BP_20190416_2	HAR2_sample_001	BL	APRIL 19	14.987	C
BP_20190416_3	HAR2_sample_002	BL	APRIL 19	14.987	C
BP_20190416_4	HAR2_sample_003	BL	APRIL 19	14.987	C
BP_20190516_2	HAR2_sample_010	BL	MAY 19	16.5758	C
BP_20190516_3	HAR2_sample_011	BL	MAY 19	16.5758	C
BP_20190516_4	HAR2_sample_026	BL	MAY 19	16.5758	C
BP_20190617_2	HAR2_sample_019	BL	JUNE 19	19.515	C
BP_20190617_3	HAR2_sample_020	BL	JUNE 19	19.515	C
BP_20190617_4	HAR2_sample_021	BL	JUNE 19	19.515	C
BP_20190722_2	HAR2_sample_028	BL	JULY 19	24.4855	W
BP_20190722_3	HAR2_sample_029	BL	JULY 19	24.4855	W
BP_20190722_4	HAR2_sample_030	BL	JULY 19	24.4855	W
BP_20190828_2	HAR2_sample_037	BL	AUGUST 19	26.043	W
BP_20190828_3	HAR2_sample_038	BL	AUGUST 19	26.043	W
BP_20190828_4	HAR2_sample_039	BL	AUGUST 19	26.043	W
BP_20190926_2	HAR2_sample_046	BL	SEPTEMBER 19	23.2932	W
BP_20190926_3	HAR2_sample_047	BL	SEPTEMBER 19	23.2932	W
BP_20190926_4	HAR2_sample_048	BL	SEPTEMBER 19	23.2932	W
BP_20191028_2	HAR2_sample_055	BL	OCTOBER 19	20.4267	W
BP_20191028_3	HAR2_sample_056	BL	OCTOBER 19	20.4267	W
BP_20191028_4	HAR2_sample_057	BL	OCTOBER 19	20.4267	W
BP_20191216_2	HAR2_sample_067	BL	DECEMBER 19	14.9248	C
BP_20191216_3	HAR2_sample_068	BL	DECEMBER 19	14.9248	C
BP_20191216_4	HAR2_sample_069	BL	DECEMBER 19	14.9248	C
BP_20200219_2	JMA5_sample_049	BL	FEBRUARY 20	14.0389	C
BP_20200219_3	JME2_sample_002-JM2C_sample_002	BL	FEBRUARY 20	14.0389	C
BP_20200219_4	JME2_sample_003	BL	FEBRUARY 20	14.0389	C
BP_20200424_1	JMA6_sample_050	BL	APRIL 20	14.9381	C
BP_20200424_3	JME2_sample_010-JM2C_sample_010	BL	APRIL 20	14.9381	C
BP_20200424_4	JM2C_sample_011	BL	APRIL 20	14.9381	C
CP_20190412_2	JME3_sample_021	LR	APRIL 19	16.34	C
CP_20190412_3	JME3_sample_022	LR	APRIL 19	16.34	C
CP_20190412_4	JME3_sample_023	LR	APRIL 19	16.34	C
CP_20190519_1	JMA5_sample_030	LR	MAY 19	19.275	C
CP_20190519_2	JME3_sample_024	LR	MAY 19	19.275	C
CP_20190519_3	JM3C_sample_025	LR	MAY 19	19.275	C
CP_20190620_2	JMA5_sample_012	LR	JUNE 19	22.975	W
CP_20190620_3	JM3C_sample_028	LR	JUNE 19	22.975	W
CP_20190620_4	JMA5_sample_033	LR	JUNE 19	22.975	W
CP_20190722_3	JM3C_sample_032	LR	JULY 19	28.24	W
CP_20190722_4	JM3C_sample_032	LR	JULY 19	28.24	W
CP_20190826_2	JMA5_sample_034	LR	AUGUST 19	28.6	W
CP_20190826_3	JMA5_sample_035	LR	AUGUST 19	28.6	W
CP_20190826_4	JMA5_sample_036	LR	AUGUST 19	28.6	W
CP_20190925_2	JMA5_sample_037	LR	SEPTEMBER 19	25.5	W
CP_20190925_3	JMA5_sample_038	LR	SEPTEMBER 19	25.5	W
CP_20190925_4	JMA5_sample_039	LR	SEPTEMBER 19	25.5	W
CP_20191030_2	JMA5_sample_040	LR	OCTOBER 19	21.6	W
CP_20191030_3	JME3_sample_040-JM3C_sample_040	LR	OCTOBER 19	21.6	W
CP_20191030_4	JME3_sample_041-JM3C_sample_041	LR	OCTOBER 19	21.6	W
CP_20191217_1	JMA5_sample_028	LR	DECEMBER 19	12.92	C
CP_20191217_2	JM3C_sample_042	LR	DECEMBER 19	12.92	C
CP_20191217_3	JME3_sample_043	LR	DECEMBER 19	12.92	C
CP_20200227_1	JM3C_sample_048	LR	FEBRUARY 20	14.475	C
CP_20200421_1	JMA5_sample_029	LR	APRIL 20	17.02	C
CP_20200421_2	JMA5_sample_013	LR	APRIL 20	17.02	C
CP_20200421_3	JMA5_sample_014	LR	APRIL 20	17.02	C
RO_20190420_4	JMA5_sample_042	RO	APRIL 19	14.8907	C
RO_20190522_3	JM2C_sample_019	RO	MAY 19	16.5601	C
RO_20190522_4	JME2_sample_020-JM2C_sample_020	RO	MAY 19	16.5601	C
RO_20190624_2	JM2C_sample_021	RO	JUNE 19	20.0344	W
RO_20190624_3	JM2C_sample_022	RO	JUNE 19	20.0344	W
RO_20190624_4	JME2_sample_023	RO	JUNE 19	20.0344	W
RO_20190726_2	JM2C_sample_024	RO	JULY 19	25.1911	W
RO_20190726_3	JM2C_sample_025	RO	JULY 19	25.1911	W
RO_20190827_2	JMA5_sample_043	RO	AUGUST 19	24.276	W
RO_20190827_4	JMA5_sample_044	RO	AUGUST 19	24.276	W
RO_20190924_1	JMA5_sample_032	RO	SEPTEMBER 19	21.7502	W
RO_20190924_2	JM2C_sample_030	RO	SEPTEMBER 19	21.7502	W
RO_20190924_4	JM2C_sample_032	RO	SEPTEMBER 19	21.7502	W
RO_20191026_2	JMA5_sample_045	RO	OCTOBER 19	19.6118	C
RO_20191026_3	JM2C_sample_034	RO	OCTOBER 19	19.6118	C
RO_20191026_4	JM2C_sample_035	RO	OCTOBER 19	19.6118	C
RO_20191220_2	JMA5_sample_052	RO	DECEMBER 19	15.0583	C
RO_20191220_3	JMA5_sample_053	RO	DECEMBER 19	15.0583	C
RO_20191220_4	JMA5_sample_054	RO	DECEMBER 19	15.0583	C
RO_20200217_2	JMA5_sample_046	RO	FEBRUARY 20	13.4237	C
RO_20200217_3	JM2C_sample_040	RO	FEBRUARY 20	13.4237	C
RO_20200217_4	JMA5_sample_047	RO	FEBRUARY 20	13.4237	C
RO_20200423_2	JM2C_sample_042	RO	APRIL 20	14.8975	C
RO_20200423_3	JM2C_sample_043	RO	APRIL 20	14.8975	C
RO_20200423_4	JM2C_sample_044	RO	APRIL 20	14.8975	C
VI_20190412_2	JMA5_sample_041	VI	APRIL 19	15.96	C
VI_20190412_4	JM2C_sample_047	VI	APRIL 19	15.96	C
VI_20190513_1	JMA6_sample_051	VI	MAY 19	17.9	C
VI_20190513_2	JM2C_sample_048	VI	MAY 19	17.9	C
VI_20190620_1	JM2C_sample_054	VI	JUNE 19	20.275	W
VI_20190620_2	JM2C_sample_052	VI	JUNE 19	20.275	W
VI_20190620_3	JM2C_sample_053	VI	JUNE 19	20.275	W
VI_20190724_2	JM2C_sample_055	VI	JULY 19	25.54	W
VI_20190724_3	JM2C_sample_056	VI	JULY 19	25.54	W
VI_20190724_4	JM3C_sample_001	VI	JULY 19	25.54	W
VI_20190826_2	JME3_sample_002-JM3C_sample_002	VI	AUGUST 19	27.6	W
VI_20190826_3	JM3C_sample_003	VI	AUGUST 19	27.6	W
VI_20190826_4	JM3C_sample_004	VI	AUGUST 19	27.6	W
VI_20190925_2	JME3_sample_005	VI	SEPTEMBER 19	25.1	W
VI_20190925_3	JME3_sample_006	VI	SEPTEMBER 19	25.1	W
VI_20190925_4	JME3_sample_007	VI	SEPTEMBER 19	25.1	W
VI_20191025_2	JME3_sample_008	VI	OCTOBER 19	22.06	W
VI_20191025_3	JM3C_sample_009	VI	OCTOBER 19	22.06	W
VI_20191025_4	JME3_sample_010	VI	OCTOBER 19	22.06	W
VI_20191217_2	JM3C_sample_011	VI	DECEMBER 19	13.4	C
VI_20191217_3	JME3_sample_012	VI	DECEMBER 19	13.4	C
VI_20191217_4	JME3_sample_013-JM3C_sample_013	VI	DECEMBER 19	13.4	C
VI_20200218_2	JME3_sample_014	VI	FEBRUARY 20	14.5	C
VI_20200218_3	JME3_sample_015	VI	FEBRUARY 20	14.5	C
VI_20200218_4	JME3_sample_016	VI	FEBRUARY 20	14.5	C
VI_20200421_2	JME3_sample_017	VI	APRIL 20	16.5	C
VI_20200421_3	JME3_sample_018	VI	APRIL 20	16.5	C
VI_20200421_4	JME3_sample_019	VI	APRIL 20	16.5	C
