# Supplementary material for: Spatio-temporal metabarcoding surveys in ports reveal homogenised communities of non-indigenous species with high genetic diversity and connectivity
Source: Sci Rep. 2026 Apr 26;16:15517. doi: 10.1038/s41598-026-49393-3 (PMC13187133; doi:10.1038/s41598-026-49393-3)
Supplement: Supplementary file 10 — Supplementary Information 10. [file 41598_2026_49393_MOESM10_ESM.xlsx]

## Sheet: Legend
Table S2: table of the 1,774 metazoan MOTUs identified in the analyses. For each MOTU the following information is provided: id, pid, name, taxonomic rank at which it could be assigned, taxonomic assignments at the different levels, total abundance in number of reads, abundance in each sample (see “Sample metadata” Table S1), representative sequence of the MOTU, and identification of the correspo…
The metadata for the samples is provided in Table S1
Glossary of column names: id, unique identifier assigned to each Molecular Operational Taxonomic Unit (MOTU); pid, percentage of sequence identity at which the assignment was made by the mkLTG approach; ltg_taxid, taxonomic identifier (TaxID) of the assigned taxon according to the COInr reference database; ltg_name, scientific name corresponding to the lowest confidently assigned taxonomic rank; …

## Sheet: MOTU table
id	pid	ltg_taxid	ltg_name	ltg_rank	superkingdom	kingdom	phylum	class	order	family	genus	species	COUNT	BP_20190416_2	BP_20190416_3	BP_20190416_4	BP_20190516_2	BP_20190516_3	BP_20190516_4	BP_20190617_2	BP_20190617_3	BP_20190617_4	BP_20190722_2	BP_20190722_3	BP_20190722_4	BP_20190828_2	BP_20190828_3	BP_20190828_4	BP_20190926_2	BP_20190926_3	BP_20190926_4	BP_20191028_2	BP_20191028_3	BP_20191028_4	BP_20191216_2	BP_20191216_3	BP_20191216_4	BP_20200219_2	BP_20200219_3	BP_20200219_4	BP_20200424_1	BP_20200424_3	BP_20200424_4	CP_20190412_2	CP_20190412_3	CP_20190412_4	CP_20190519_1	CP_20190519_2	CP_20190519_3
MOTU_000000001	100	10210	Bugulidae	family	Eukaryota	Metazoa	Bryozoa	Gymnolaemata	Cheilostomatida	Bugulidae	Unidentified	Unidentified	529650	86237	8386	154008	161	206	12	23570	2529	1659	1947	550	0	0	0	0	86	0	0	65	0	124	0	31	392	29	987	4394	670	2856	7	20	0	0	0	0	0
MOTU_000000006	70	6657	Crustacea	subphylum	Eukaryota	Metazoa	Arthropoda	Unidentified	Unidentified	Unidentified	Unidentified	Unidentified	1412789	30100	159	21874	3214	5990	732	25625	8694	7124	63869	46053	20635	4060	14142	16174	19698	3723	10424	2972	3200	3435	2525	1506	2389	114	143	1062	2183	30	1397	2003	4766	0	11341	3680	6934
MOTU_000000010	100	168635	Diplosoma listerianum	species	Eukaryota	Metazoa	Chordata	Ascidiacea	Aplousobranchia	Didemnidae	Diplosoma	Diplosoma listerianum	1656852	14792	2269	112698	805	320	1514	65	6794	45699	88098	92316	64745	1064	199	159	255	348	1286	85	1580	656	105361	131761	126522	339	26	107	392	120	5177	61310	84402	46680	28009	2675	107514
MOTU_000000012	100	429038	Jassa slatteryi	species	Eukaryota	Metazoa	Arthropoda	Malacostraca	Amphipoda	Ischyroceridae	Jassa	Jassa slatteryi	296728	24305	708	5825	28781	61960	6203	5712	16351	8233	5222	9835	1068	11	349	395	773	744	1479	664	2128	361	9089	3892	27271	12636	7983	18100	4596	92	2358	10	0	16	982	1876	1138
MOTU_000000015	75	117571	Euteleostomi	phylum	Eukaryota	Metazoa	Chordata	Unidentified	Unidentified	Unidentified	Unidentified	Unidentified	1004528	17264	1105	25253	270	467	49	6269	3383	569	89093	48766	5184	145	159	55	92	46	38	0	14	48	0	0	0	319	171	822	695	2017	136	285	73	84	0	0	0
MOTU_000000016	80	197563	Mandibulata	phylum	Eukaryota	Metazoa	Arthropoda	Unidentified	Unidentified	Unidentified	Unidentified	Unidentified	258492	11516	731	9655	483	613	39	1155	1950	1398	83777	67638	17567	4822	9154	5474	1745	934	2437	285	1569	526	1696	2102	172	0	41	712	152	302	25	0	0	0	0	0	0
MOTU_000000019	85	1732196	Senticaudata	suborder	Eukaryota	Metazoa	Arthropoda	Malacostraca	Amphipoda	Unidentified	Unidentified	Unidentified	205276	14773	488	4159	12287	14085	1940	33133	9519	6680	32109	10649	589	28	0	0	57	0	234	10	181	295	59	0	602	1512	7016	18405	1366	24	14	10	0	0	0	0	0
MOTU_000000030	100	661991	Eucheilota menoni	species	Eukaryota	Metazoa	Cnidaria	Hydrozoa	Leptothecata	Campanulariidae	Eucheilota	Eucheilota menoni	98584	4199	0	0	0	0	0	0	0	0	0	0	0	0	0	0	0	0	0	162	0	0	0	0	0	0	0	41	0	0	0	0	0	0	0	0	0
MOTU_000000032	100	201961	Ascidiella aspersa	species	Eukaryota	Metazoa	Chordata	Ascidiacea	Phlebobranchia	Ascidiidae	Ascidiella	Ascidiella aspersa	818254	20722	2182	30369	13	0	0	50	0	0	0	59	0	0	0	0	0	13	0	0	0	0	3853	0	0	22	323	1000	0	0	15	85	16	10	0	0	0
MOTU_000000037	97	308567	Bougainvillia muscus	species	Eukaryota	Metazoa	Cnidaria	Hydrozoa	Anthoathecata	Bougainvilliidae	Bougainvillia	Bougainvillia muscus	1193487	63205	808	18385	63	38	136	0	0	0	1079	504	2468	201	101	172	609	53	214	119	1785	17	4008	997	157	4324	6038	24976	555	519	199	0	0	0	0	0	0
MOTU_000000040	75	116569	Neocopepoda	infraclass	Eukaryota	Metazoa	Arthropoda	Hexanauplia	Unidentified	Unidentified	Unidentified	Unidentified	8775	2961	79	595	1898	2132	176	168	0	0	0	0	0	0	0	0	0	0	0	0	0	0	0	70	0	0	0	0	10	0	0	0	0	0	0	0	0
MOTU_000000050	70	116569	Neocopepoda	infraclass	Eukaryota	Metazoa	Arthropoda	Hexanauplia	Unidentified	Unidentified	Unidentified	Unidentified	4228	1894	15	1256	19	156	0	0	0	0	0	0	0	0	0	0	0	0	0	0	0	0	0	0	0	0	0	0	7	0	0	0	0	0	0	0	0
MOTU_000000052	75	2172821	Multicrustacea	superclass	Eukaryota	Metazoa	Arthropoda	Unidentified	Unidentified	Unidentified	Unidentified	Unidentified	153996	3032	87	710	3665	3060	301	3036	7242	7337	59969	27522	6788	1351	1332	486	17535	1487	1869	2746	1139	1170	0	0	0	0	26	307	18	0	0	15	0	0	0	0	0
MOTU_000000055	75	6447	Mollusca	phylum	Eukaryota	Metazoa	Mollusca	Unidentified	Unidentified	Unidentified	Unidentified	Unidentified	151105	1741	159	1714	661	967	108	1853	1007	659	10903	11210	1351	2194	1720	474	2296	581	1454	2131	3238	2446	884	778	366	14	452	2361	477	53	0	0	0	0	0	0	0
MOTU_000000056	97	297736	Bugulina simplex	species	Eukaryota	Metazoa	Bryozoa	Gymnolaemata	Cheilostomatida	Bugulidae	Bugulina	Bugulina simplex	90471	12577	144	74445	1021	82	61	110	86	159	0	0	0	0	0	0	0	0	0	0	0	0	0	0	0	0	0	0	0	0	0	0	0	0	0	0	0
MOTU_000000057	75	33317	Protostomia	kingdom	Eukaryota	Metazoa	Unidentified	Unidentified	Unidentified	Unidentified	Unidentified	Unidentified	80526	42815	2657	14262	129	226	12	0	57	28	0	0	0	0	0	0	0	0	0	0	0	0	0	0	0	0	34	26	215	0	34	0	0	0	0	0	0
MOTU_000000064	80	33317	Protostomia	kingdom	Eukaryota	Metazoa	Unidentified	Unidentified	Unidentified	Unidentified	Unidentified	Unidentified	589543	1243	33	464	192	144	23	5124	6272	3188	112652	117425	40762	63	118	180	12311	915	4524	1392	1908	255	1098	2459	432	16	86	2953	134	0	684	9	0	0	0	0	0
MOTU_000000068	75	33317	Protostomia	kingdom	Eukaryota	Metazoa	Unidentified	Unidentified	Unidentified	Unidentified	Unidentified	Unidentified	2178017	1126	0	0	0	0	0	0	0	0	63	145	0	1357	1026	192	0	0	0	18	163	0	0	0	0	69	0	0	0	0	0	0	0	0	0	0	0
MOTU_000000072	75	6683	Decapoda	order	Eukaryota	Metazoa	Arthropoda	Malacostraca	Decapoda	Unidentified	Unidentified	Unidentified	1050929	1033	76	211	224	219	84	2224	401	379	1988	2003	314	16	249	369	83	179	647	46	169	52	0	38	0	65	74	915	143	0	32	121	33	62	0	0	0
MOTU_000000082	75	33317	Protostomia	kingdom	Eukaryota	Metazoa	Unidentified	Unidentified	Unidentified	Unidentified	Unidentified	Unidentified	64210	2045	387	1938	76	135	8	258	325	164	6872	2979	574	41	269	86	710	400	570	498	1039	243	1542	1103	603	32	40	1261	217	0	0	0	0	0	0	0	0
MOTU_000000120	75	6683	Decapoda	order	Eukaryota	Metazoa	Arthropoda	Malacostraca	Decapoda	Unidentified	Unidentified	Unidentified	100786	701	18	245	2659	966	178	2809	4067	6382	5172	4562	2962	88	69	239	249	99	229	224	0	131	0	355	0	13	0	0	240	0	6	0	0	0	0	0	0
MOTU_000000133	75	33317	Protostomia	kingdom	Eukaryota	Metazoa	Unidentified	Unidentified	Unidentified	Unidentified	Unidentified	Unidentified	231251	467	0	195	10881	7951	783	7883	6635	1935	12434	9369	8667	0	66	16	214	393	711	114	704	154	1115	1983	538	19	91	653	34	0	10	0	0	0	0	162	2495
MOTU_000000151	75	197563	Mandibulata	phylum	Eukaryota	Metazoa	Arthropoda	Unidentified	Unidentified	Unidentified	Unidentified	Unidentified	31169	380	37	588	57	203	24	775	212	240	3183	1829	394	240	238	283	634	164	952	524	649	1053	365	145	305	17	8	807	228	88	0	0	0	0	0	0	0
MOTU_000000164	70	116571	Podoplea	superorder	Eukaryota	Metazoa	Arthropoda	Hexanauplia	Unidentified	Unidentified	Unidentified	Unidentified	81183	507	20	48	185	847	89	3028	1011	682	2531	1356	351	0	42	66	493	8	142	884	2119	90	211	70	420	0	0	42	37	0	0	0	0	0	2052	0	0
MOTU_000000165	100	168635	Diplosoma listerianum	species	Eukaryota	Metazoa	Chordata	Ascidiacea	Aplousobranchia	Didemnidae	Diplosoma	Diplosoma listerianum	354340	548	683	2878	26863	124	156	0	4478	4965	55	332	247	553	0	0	729	404	15032	31	150	242	207442	4749	18516	560	11	23	32	9	0	200	1030	1344	0	0	0
MOTU_000000169	100	1440456	Ascidia virginea	species	Eukaryota	Metazoa	Chordata	Ascidiacea	Phlebobranchia	Ascidiidae	Ascidia	Ascidia virginea	2639802	425	0	0	64	0	0	0	0	0	0	146	0	0	0	0	0	0	0	12	170	12	0	2076	0	29	0	73	9	102	0	0	0	0	0	0	0
MOTU_000000176	100	308571	Eudendrium capillare	species	Eukaryota	Metazoa	Cnidaria	Hydrozoa	Anthoathecata	Eudendriidae	Eudendrium	Eudendrium capillare	35605	376	22	367	0	22	0	40	0	0	0	0	0	0	0	0	0	0	0	0	0	0	0	0	0	4442	65	163	25	0	0	0	0	0	0	0	0
MOTU_000000180	75	2172821	Multicrustacea	superclass	Eukaryota	Metazoa	Arthropoda	Unidentified	Unidentified	Unidentified	Unidentified	Unidentified	39412	582	26	60	554	471	42	7504	1368	2089	12975	7221	2345	140	373	296	1250	190	1042	82	412	272	0	0	0	0	10	33	50	0	0	0	0	0	0	0	0
MOTU_000000198	100	991037	Celleporaria brunnea	species	Eukaryota	Metazoa	Bryozoa	Gymnolaemata	Cheilostomatida	Lepraliellidae	Celleporaria	Celleporaria brunnea	576014	259	48	224	70	41	8	0	159	53	2644	2661	833	779	2092	821	1003	558	820	940	893	427	1127	3186	6167	14	18	244	41	59	6	0	0	0	1252	221	0
MOTU_000000199	97	1128754	Acartia margalefi	species	Eukaryota	Metazoa	Arthropoda	Hexanauplia	Calanoida	Acartiidae	Acartia	Acartia margalefi	39394	256	8	178	0	0	0	0	0	0	0	0	0	0	0	0	30	0	28	15	0	0	0	0	56	12	0	155	72	0	20	0	0	0	0	0	0
MOTU_000000213	100	10212	Bugula neritina	species	Eukaryota	Metazoa	Bryozoa	Gymnolaemata	Cheilostomatida	Bugulidae	Bugula	Bugula neritina	508472	223	10	205	27	25	5	33	20	345	58	48	0	6	0	19	87	105	0	0	0	19	0	0	0	22	19	0	9	0	0	9184	1858	2222	744	0	162
MOTU_000000224	100	30301	Botryllus schlosseri	species	Eukaryota	Metazoa	Chordata	Ascidiacea	Stolidobranchia	Styelidae	Botryllus	Botryllus schlosseri	219609	613	84	480	43	0	0	0	770	325	0	103	20	15	0	39	0	0	534	69	0	119	180	3380	3739	45	0	0	14	0	0	1511	3586	0	0	248	0
MOTU_000000226	100	252671	Clytia hemisphaerica	species	Eukaryota	Metazoa	Cnidaria	Hydrozoa	Leptothecata	Clytiidae	Clytia	Clytia hemisphaerica	761123	239	91	104	2164	277	113	8269	17402	16962	0	0	0	6	0	13	0	22	46	35	45	307	107999	54865	10301	19	607	5582	129	1601	1797	19	3019	15	0	0	0
MOTU_000000234	80	41212	Harpacticoida	order	Eukaryota	Metazoa	Arthropoda	Hexanauplia	Harpacticoida	Unidentified	Unidentified	Unidentified	70100	196	11	318	13872	13923	3737	3215	4291	4797	63	62	491	0	0	0	0	0	0	0	0	109	0	0	0	2918	617	9711	149	61	461	0	8	10	0	0	0
MOTU_000000259	75	33317	Protostomia	kingdom	Eukaryota	Metazoa	Unidentified	Unidentified	Unidentified	Unidentified	Unidentified	Unidentified	1306794	165	14	77	735	1156	47	923	324	475	0	55	0	0	0	0	252	102	69	29	43	56	70	122	0	83	1093	1272	96	69	24	110	13	42	0	0	0
MOTU_000000266	97	120448	Parvicardium exiguum	species	Eukaryota	Metazoa	Mollusca	Bivalvia	Cardiida	Cardiidae	Parvicardium	Parvicardium exiguum	145086	423	32	205	30	0	0	0	472	30	8986	4362	865	884	229	445	688	135	359	217	1070	434	284	3101	3823	67	0	0	75	0	0	0	0	0	5763	0	0
MOTU_000000283	97	6132	Octocorallia	subclass	Eukaryota	Metazoa	Cnidaria	Anthozoa	Unidentified	Unidentified	Unidentified	Unidentified	3042	140	23	710	0	0	0	0	178	38	0	0	0	15	0	0	0	0	0	0	0	0	0	89	0	0	10	465	0	0	0	36	0	0	0	0	0
MOTU_000000289	97	1400849	Elasmopus rapax	species	Eukaryota	Metazoa	Arthropoda	Malacostraca	Amphipoda	Maeridae	Elasmopus	Elasmopus rapax	22621903	136	0	0	236	0	0	1722	26	0	109	0	0	0	0	0	0	32	112	0	39	0	0	0	0	987	9	0	20	355	9	320	107	82	1199618	1144614	743672
MOTU_000000294	80	6072	Eumetazoa	kingdom	Eukaryota	Metazoa	Unidentified	Unidentified	Unidentified	Unidentified	Unidentified	Unidentified	6162	250	0	80	0	0	6	28	0	0	0	0	0	0	0	0	0	0	41	0	0	0	0	0	0	0	0	0	0	0	0	0	0	0	0	0	0
MOTU_000000295	100	378361	Syllidia armata	species	Eukaryota	Metazoa	Annelida	Polychaeta	Phyllodocida	Hesionidae	Syllidia	Syllidia armata	123853	134	97	1686	0	73	16	0	0	0	0	0	0	0	0	0	0	139	106	0	0	0	0	254	523	0	0	0	0	0	7	0	0	0	63446	0	749
MOTU_000000299	70	72037	Hexanauplia	class	Eukaryota	Metazoa	Arthropoda	Hexanauplia	Unidentified	Unidentified	Unidentified	Unidentified	478	133	9	0	56	0	28	40	0	0	0	0	0	0	0	0	0	20	0	112	37	0	0	0	0	0	0	33	10	0	0	0	0	0	0	0	0
MOTU_000000313	97	76182	Eubranchus exiguus	species	Eukaryota	Metazoa	Mollusca	Gastropoda	Nudibranchia	Eubranchidae	Eubranchus	Eubranchus exiguus	63739	6141	7	355	117	969	5	2875	575	1709	0	0	0	0	0	0	0	0	0	0	0	0	3647	94	899	10	13	447	129	0	0	0	0	0	0	0	0
MOTU_000000332	100	1123452	Paracartia grani	species	Eukaryota	Metazoa	Arthropoda	Hexanauplia	Calanoida	Acartiidae	Paracartia	Paracartia grani	1663657	201	0	0	13	0	0	27	0	0	0	0	43	0	25	0	0	0	0	13	107	0	0	0	0	14	9	37	160	54	15	0	0	0	0	0	0
MOTU_000000359	97	1920068	Tenellia adspersa	species	Eukaryota	Metazoa	Mollusca	Gastropoda	Nudibranchia	Trinchesiidae	Tenellia	Tenellia adspersa	120574	104	6	188	0	0	0	142	43	0	624	267	91	0	37	0	102	104	22	13	35	0	0	0	0	5723	9	1044	19	0	0	0	0	0	0	0	0
MOTU_000000368	97	-35635	Laticorophium baconi	species	Eukaryota	Metazoa	Arthropoda	Malacostraca	Amphipoda	Corophiidae	Laticorophium	Laticorophium baconi	7116400	99	30	147	974	2804	529	1749	2509	2570	10652	11504	5137	4464	8950	13115	16500	9020	11929	2521	3699	1926	455	197	379	271	87	1142	7035	145	93	7992	10727	4924	1039782	518935	100753
MOTU_000000383	75	116569	Neocopepoda	infraclass	Eukaryota	Metazoa	Arthropoda	Hexanauplia	Unidentified	Unidentified	Unidentified	Unidentified	144255	94	16	90	46	53	0	158	0	0	0	0	0	0	0	0	0	0	0	0	0	0	0	49	0	0	0	0	0	0	0	518	0	0	801	10929	27921
MOTU_000000390	97	168738	Eudendrium racemosum	species	Eukaryota	Metazoa	Cnidaria	Hydrozoa	Anthoathecata	Eudendriidae	Eudendrium	Eudendrium racemosum	156	92	0	0	0	0	0	0	0	0	0	0	0	0	0	0	0	0	0	0	0	64	0	0	0	0	0	0	0	0	0	0	0	0	0	0	0
MOTU_000000394	70	6683	Decapoda	order	Eukaryota	Metazoa	Arthropoda	Malacostraca	Decapoda	Unidentified	Unidentified	Unidentified	15530	90	0	0	59	76	0	52	92	58	1674	890	290	35	208	161	78	61	157	43	32	11	0	0	0	0	0	0	84	0	0	0	0	0	0	0	0
MOTU_000000411	75	33317	Protostomia	kingdom	Eukaryota	Metazoa	Unidentified	Unidentified	Unidentified	Unidentified	Unidentified	Unidentified	112	84	0	0	0	0	0	0	0	0	0	0	0	0	0	0	0	0	0	0	0	0	0	0	28	0	0	0	0	0	0	0	0	0	0	0	0
MOTU_000000420	90	1970207	Bugulina	genus	Eukaryota	Metazoa	Bryozoa	Gymnolaemata	Cheilostomatida	Bugulidae	Bugulina	Unidentified	1016	159	0	857	0	0	0	0	0	0	0	0	0	0	0	0	0	0	0	0	0	0	0	0	0	0	0	0	0	0	0	0	0	0	0	0	0
MOTU_000000446	100	97284	Schizoporella	genus	Eukaryota	Metazoa	Bryozoa	Gymnolaemata	Cheilostomatida	Schizoporellidae	Schizoporella	Unidentified	824828	72	7	0	44	0	5	0	0	0	49	56	21	270	909	550	631	220	1287	559	83	279	351	1150	1572	22	0	139	105	74	10	0	0	0	0	0	0
MOTU_000000453	95	27800	Campanulariidae	family	Eukaryota	Metazoa	Cnidaria	Hydrozoa	Leptothecata	Campanulariidae	Unidentified	Unidentified	69	69	0	0	0	0	0	0	0	0	0	0	0	0	0	0	0	0	0	0	0	0	0	0	0	0	0	0	0	0	0	0	0	0	0	0	0
MOTU_000000455	85	32569	Obelia	genus	Eukaryota	Metazoa	Cnidaria	Hydrozoa	Leptothecata	Obeliidae	Obelia	Unidentified	414850	202	10	274	11	0	5	343	148	1051	200	137	27	13	112	14	452	68	1096	303	284	235	10347	37	431	41	150	9121	79	1268	409	717	0	0	1728	408	288
MOTU_000000462	100	62806	Botrylloides	genus	Eukaryota	Metazoa	Chordata	Ascidiacea	Stolidobranchia	Styelidae	Botrylloides	Unidentified	74466	66	0	0	0	0	0	0	0	0	0	0	0	0	0	0	0	0	0	0	0	0	0	0	0	0	0	0	0	0	0	0	0	0	0	0	0
MOTU_000000476	80	6833	Calanoida	order	Eukaryota	Metazoa	Arthropoda	Hexanauplia	Calanoida	Unidentified	Unidentified	Unidentified	6094	64	0	0	29	79	0	96	27	96	66	54	16	0	0	0	0	7	0	0	13	0	0	0	0	0	0	0	0	0	0	0	0	0	0	0	0
MOTU_000000482	100	7726	Styela plicata	species	Eukaryota	Metazoa	Chordata	Ascidiacea	Stolidobranchia	Styelidae	Styela	Styela plicata	496342	62	0	0	0	12	0	178	0	0	89	238	128	32	354	0	265	441	108	36	199	33	88	74	0	0	11	40	0	0	8	0	0	0	0	0	1888
MOTU_000000500	100	216498	Hydroides elegans	species	Eukaryota	Metazoa	Annelida	Polychaeta	Sabellida	Serpulidae	Hydroides	Hydroides elegans	2863609	58	0	0	191	0	5	412	3478	3473	23725	17888	3849	15662	55026	44807	166458	49023	93335	33602	59939	79126	96868	60673	81169	120	0	0	3663	208	5	0	0	0	2340	0	935
MOTU_000000505	80	116569	Neocopepoda	infraclass	Eukaryota	Metazoa	Arthropoda	Hexanauplia	Unidentified	Unidentified	Unidentified	Unidentified	273	58	6	0	18	28	5	0	0	87	62	0	0	0	0	0	0	0	0	0	0	0	0	0	0	0	0	0	0	0	0	0	0	0	0	0	0
MOTU_000000507	80	6072	Eumetazoa	kingdom	Eukaryota	Metazoa	Unidentified	Unidentified	Unidentified	Unidentified	Unidentified	Unidentified	57	57	0	0	0	0	0	0	0	0	0	0	0	0	0	0	0	0	0	0	0	0	0	0	0	0	0	0	0	0	0	0	0	0	0	0	0
MOTU_000000518	100	2608287	Clavularia crassa	species	Eukaryota	Metazoa	Cnidaria	Anthozoa	Malacalcyonacea	Clavulariidae	Clavularia	Clavularia crassa	116	0	0	0	0	0	0	0	0	0	0	0	0	0	0	0	0	0	0	0	0	0	0	0	0	0	24	0	0	35	0	0	0	0	0	0	0
MOTU_000000528	75	6656	Arthropoda	phylum	Eukaryota	Metazoa	Arthropoda	Unidentified	Unidentified	Unidentified	Unidentified	Unidentified	54	54	0	0	0	0	0	0	0	0	0	0	0	0	0	0	0	0	0	0	0	0	0	0	0	0	0	0	0	0	0	0	0	0	0	0	0
MOTU_000000538	75	2172821	Multicrustacea	superclass	Eukaryota	Metazoa	Arthropoda	Unidentified	Unidentified	Unidentified	Unidentified	Unidentified	1747	52	0	0	65	533	8	0	30	323	218	0	19	39	0	0	0	9	46	0	35	59	84	0	0	0	0	0	9	0	0	0	0	0	0	0	0
MOTU_000000548	100	1843197	Haliclystus inabai	species	Eukaryota	Metazoa	Cnidaria	Staurozoa	Stauromedusae	Haliclystidae	Haliclystus	Haliclystus inabai	2368	51	0	0	0	0	0	0	0	0	0	0	0	0	0	0	0	0	0	0	0	0	0	0	0	0	0	0	0	0	0	0	0	0	0	0	0
MOTU_000000561	75	116569	Neocopepoda	infraclass	Eukaryota	Metazoa	Arthropoda	Hexanauplia	Unidentified	Unidentified	Unidentified	Unidentified	470	129	6	52	78	55	5	25	0	0	0	0	0	9	0	72	0	0	0	0	0	0	0	0	0	0	0	0	39	0	0	0	0	0	0	0	0
MOTU_000000575	100	275430	Irciniidae	family	Eukaryota	Metazoa	Porifera	Demospongiae	Dictyoceratida	Irciniidae	Unidentified	Unidentified	406	47	0	0	0	0	0	0	0	0	0	0	0	0	0	0	0	0	0	0	0	0	0	0	0	0	0	0	0	0	0	0	32	0	0	0	0
MOTU_000000580	75	123763	Caryophylliina	suborder	Eukaryota	Metazoa	Cnidaria	Anthozoa	Scleractinia	Unidentified	Unidentified	Unidentified	33821	47	0	0	246	383	113	2244	2354	2931	191	268	91	30	470	755	0	0	51	114	127	172	0	0	52	0	0	0	0	0	0	0	0	0	0	0	0
MOTU_000000582	82	92068	Hydracarina	order	Eukaryota	Metazoa	Arthropoda	Arachnida	Trombidiformes	Unidentified	Unidentified	Unidentified	108676	46	0	0	18	0	0	0	0	0	0	0	0	0	0	0	0	0	0	0	0	0	0	0	0	0	0	0	0	13	0	0	0	0	0	0	0
MOTU_000000590	85	500008	Leptothecata	order	Eukaryota	Metazoa	Cnidaria	Hydrozoa	Leptothecata	Unidentified	Unidentified	Unidentified	909	46	0	71	173	48	25	0	0	0	0	0	0	0	0	0	0	0	0	0	0	92	0	0	0	0	0	83	0	135	16	0	0	0	0	0	0
MOTU_000000605	80	168761	Nausithoe	genus	Eukaryota	Metazoa	Cnidaria	Scyphozoa	Coronatae	Nausithoidae	Nausithoe	Unidentified	262	44	0	0	10	63	0	78	0	0	0	0	0	0	0	0	0	0	0	0	0	0	0	0	0	0	0	0	0	0	0	0	0	0	0	0	0
MOTU_000000607	75	117571	Euteleostomi	phylum	Eukaryota	Metazoa	Chordata	Unidentified	Unidentified	Unidentified	Unidentified	Unidentified	27581	44	0	0	0	0	0	150	27	104	6203	13293	1087	85	564	110	1107	184	581	109	145	211	0	163	176	0	239	949	66	0	0	0	0	0	0	0	0
MOTU_000000620	97	6072	Eumetazoa	species	Eukaryota	Metazoa	Cnidaria	Hydrozoa	Leptothecata	Campanulariidae	Campanularia	Campanularia hincksii	14902154	89	66	334	33	18	30	57814	24155	17990	30687	36279	10656	5843	26546	22977	19634	3732	21873	22089	35675	20123	44831	41934	54043	87443	11860	188610	5114	17121	16320	6930	696	4544	4791	8846	4568
MOTU_000000630	75	33317	Protostomia	kingdom	Eukaryota	Metazoa	Unidentified	Unidentified	Unidentified	Unidentified	Unidentified	Unidentified	1737	41	8	68	0	37	13	0	0	39	0	0	0	0	0	0	0	0	0	0	0	0	157	0	0	0	0	0	0	0	0	0	0	0	0	0	0
MOTU_000000662	70	186625	Clupeocephala	class	Eukaryota	Metazoa	Chordata	Actinopteri	Unidentified	Unidentified	Unidentified	Unidentified	126	38	0	0	0	11	0	25	0	0	0	0	0	0	0	0	0	0	0	0	16	0	0	0	0	0	0	0	0	0	0	0	0	0	0	0	0
MOTU_000000664	100	159417	Clavelina lepadiformis	species	Eukaryota	Metazoa	Chordata	Ascidiacea	Aplousobranchia	Clavelinidae	Clavelina	Clavelina lepadiformis	230371	38	110	1051	31	0	17	0	54	64	0	0	0	0	0	0	0	0	0	0	0	0	0	102	0	2670	160	1555	0	0	156	18	1003	0	0	0	0
MOTU_000000697	75	2172821	Multicrustacea	superclass	Eukaryota	Metazoa	Arthropoda	Unidentified	Unidentified	Unidentified	Unidentified	Unidentified	3732918	442	9	131	632	247	34	855	306	97	1060	522	578	415	776	340	1726	0	247	2247	109	145	74	157	48	230	226	169	703	6	5	110	29	24	11762	6120	1382
MOTU_000000719	97	756010	Haliclystus tenuis	species	Eukaryota	Metazoa	Cnidaria	Staurozoa	Stauromedusae	Haliclystidae	Haliclystus	Haliclystus tenuis	13019	34	0	0	0	0	0	0	0	0	0	0	0	0	0	0	0	0	0	0	0	0	0	0	0	0	6	0	0	0	0	0	0	0	0	0	0
MOTU_000000753	70	72041	Eumalacostraca	subclass	Eukaryota	Metazoa	Arthropoda	Malacostraca	Unidentified	Unidentified	Unidentified	Unidentified	486	0	0	0	0	25	0	0	0	0	0	0	0	0	0	0	0	0	0	0	0	0	0	0	0	0	0	0	0	0	0	0	0	0	0	0	0
MOTU_000000766	80	6833	Calanoida	order	Eukaryota	Metazoa	Arthropoda	Hexanauplia	Calanoida	Unidentified	Unidentified	Unidentified	59797	0	0	0	321	264	83	1313	546	250	993	516	197	0	27	15	135	46	40	105	103	46	49	37	48	0	21	25	41	0	0	0	0	0	0	0	0
MOTU_000000789	75	116569	Neocopepoda	infraclass	Eukaryota	Metazoa	Arthropoda	Hexanauplia	Unidentified	Unidentified	Unidentified	Unidentified	451	0	0	0	0	11	7	0	0	23	0	0	0	0	0	0	0	0	0	0	0	0	0	0	0	0	0	0	10	13	0	0	0	0	0	0	0
MOTU_000000790	100	193289	Watersipora	genus	Eukaryota	Metazoa	Bryozoa	Gymnolaemata	Cheilostomatida	Watersiporidae	Watersipora	Unidentified	5506004	0	8	0	2076	0	0	0	0	0	216	123	100	34	603	360	927	97	2096	412	304	565	918	3525	5866	154	0	0	508	3174	9	13	0	5	0	0	0
MOTU_000000808	75	116569	Neocopepoda	infraclass	Eukaryota	Metazoa	Arthropoda	Hexanauplia	Unidentified	Unidentified	Unidentified	Unidentified	10957	0	0	0	0	32	0	24	0	0	162	116	54	0	0	0	0	0	49	0	12	11	0	0	0	10	0	0	0	0	0	0	0	0	0	0	0
MOTU_000000836	75	116569	Neocopepoda	infraclass	Eukaryota	Metazoa	Arthropoda	Hexanauplia	Unidentified	Unidentified	Unidentified	Unidentified	755	0	0	0	0	0	0	0	0	0	0	0	0	0	0	0	0	0	0	92	0	0	0	0	0	0	0	0	0	0	0	0	0	0	0	0	0
MOTU_000000838	75	6833	Calanoida	order	Eukaryota	Metazoa	Arthropoda	Hexanauplia	Calanoida	Unidentified	Unidentified	Unidentified	58884	0	0	0	0	42	0	66	0	23	0	0	0	0	0	0	0	0	0	0	0	0	0	0	0	0	0	145	0	0	0	0	0	0	2823	0	231
MOTU_000000853	85	6217	Nemertea	phylum	Eukaryota	Metazoa	Nemertea	Unidentified	Unidentified	Unidentified	Unidentified	Unidentified	201681	61	10	202	82	155	0	60	88	22	2235	1621	892	10	0	0	204	42	117	148	46	36	51	0	718	19	0	0	78	0	0	0	0	0	1573	0	0
MOTU_000000854	95	121495	Thorectidae	family	Eukaryota	Metazoa	Porifera	Demospongiae	Dictyoceratida	Thorectidae	Unidentified	Unidentified	445	0	0	0	75	0	0	0	0	53	0	0	0	0	0	0	0	0	0	0	0	0	0	0	0	0	0	0	0	39	0	23	0	6	0	0	0
MOTU_000000926	80	33317	Protostomia	kingdom	Eukaryota	Metazoa	Unidentified	Unidentified	Unidentified	Unidentified	Unidentified	Unidentified	7400	90	0	0	0	0	0	0	0	0	0	873	57	13	144	0	163	12	0	20	21	0	0	0	0	0	100	4785	36	0	0	0	0	0	0	0	0
MOTU_000000935	80	116569	Neocopepoda	infraclass	Eukaryota	Metazoa	Arthropoda	Hexanauplia	Unidentified	Unidentified	Unidentified	Unidentified	300708	0	0	0	0	0	0	156	18	0	0	0	0	0	0	0	0	0	19	0	12	0	0	0	0	25	0	0	11	0	0	67	20	16	0	0	0
MOTU_000000976	75	33317	Protostomia	kingdom	Eukaryota	Metazoa	Unidentified	Unidentified	Unidentified	Unidentified	Unidentified	Unidentified	150507	0	0	0	0	0	0	0	0	0	0	0	0	0	0	0	0	0	0	0	0	0	0	0	0	49	0	0	35	0	6	0	0	0	0	0	0
MOTU_000000988	75	6821	Amphipoda	order	Eukaryota	Metazoa	Arthropoda	Malacostraca	Amphipoda	Unidentified	Unidentified	Unidentified	12	0	0	0	0	12	0	0	0	0	0	0	0	0	0	0	0	0	0	0	0	0	0	0	0	0	0	0	0	0	0	0	0	0	0	0	0
MOTU_000001004	75	72041	Eumalacostraca	subclass	Eukaryota	Metazoa	Arthropoda	Malacostraca	Unidentified	Unidentified	Unidentified	Unidentified	422	0	0	0	0	0	0	0	0	0	0	64	0	0	0	0	0	0	0	0	0	0	0	0	0	0	0	0	8	0	0	0	0	0	0	0	0
MOTU_000001019	80	33317	Protostomia	kingdom	Eukaryota	Metazoa	Unidentified	Unidentified	Unidentified	Unidentified	Unidentified	Unidentified	64	0	0	0	0	0	6	0	0	0	0	0	0	0	0	0	0	0	0	0	0	0	0	0	0	0	58	0	0	0	0	0	0	0	0	0	0
MOTU_000001036	80	33208	Metazoa	kingdom	Eukaryota	Metazoa	Unidentified	Unidentified	Unidentified	Unidentified	Unidentified	Unidentified	863	0	0	0	18	33	10	38	41	50	0	0	0	0	0	0	0	0	0	0	0	0	0	0	0	0	5	0	0	0	0	0	0	0	0	0	0
MOTU_000001055	100	1582900	Monocorophium acherusicum	species	Eukaryota	Metazoa	Arthropoda	Malacostraca	Amphipoda	Corophiidae	Monocorophium	Monocorophium acherusicum	7481209	0	12	0	521	1331	34	6700	6597	5228	6021	5345	1912	4434	4503	5406	27509	1345	6673	235	893	642	0	0	77	2476	39	4733	457	62	30	1775	33	1689	6344	1971	3662
MOTU_000001070	75	33317	Protostomia	kingdom	Eukaryota	Metazoa	Unidentified	Unidentified	Unidentified	Unidentified	Unidentified	Unidentified	24	0	0	0	0	18	6	0	0	0	0	0	0	0	0	0	0	0	0	0	0	0	0	0	0	0	0	0	0	0	0	0	0	0	0	0	0
MOTU_000001075	97	1795137	Eudactylopus spectabilis	species	Eukaryota	Metazoa	Arthropoda	Hexanauplia	Harpacticoida	Thalestridae	Eudactylopus	Eudactylopus spectabilis	6420	0	0	57	44	134	40	70	47	587	99	57	35	0	0	0	0	0	0	0	0	0	0	0	0	0	0	0	18	0	0	0	0	0	0	0	0
MOTU_000001081	75	2172821	Multicrustacea	superclass	Eukaryota	Metazoa	Arthropoda	Unidentified	Unidentified	Unidentified	Unidentified	Unidentified	2443	0	0	0	59	11	0	25	0	0	0	0	0	0	0	0	0	0	0	0	0	0	0	0	0	0	0	0	0	0	0	0	0	0	0	0	0
MOTU_000001116	100	216498	Hydroides elegans	species	Eukaryota	Metazoa	Annelida	Polychaeta	Sabellida	Serpulidae	Hydroides	Hydroides elegans	1472571	0	0	0	32	0	0	105	219	2376	9156	3772	2746	1544	21893	7116	72418	11758	54253	23200	29108	36903	2112	2483	10163	10	0	0	7511	67	0	0	0	0	1824	0	380
MOTU_000001138	80	33208	Metazoa	kingdom	Eukaryota	Metazoa	Unidentified	Unidentified	Unidentified	Unidentified	Unidentified	Unidentified	174904	0	0	468	118	54	8	0	0	0	0	0	0	0	0	0	0	0	0	0	0	0	0	0	0	34	0	0	32	12	0	0	0	0	237	0	0
MOTU_000001141	75	163477	Tortanidae	family	Eukaryota	Metazoa	Arthropoda	Hexanauplia	Calanoida	Tortanidae	Unidentified	Unidentified	93	0	0	0	0	0	0	0	0	0	0	0	34	5	0	54	0	0	0	0	0	0	0	0	0	0	0	0	0	0	0	0	0	0	0	0	0
MOTU_000001147	70	116569	Neocopepoda	infraclass	Eukaryota	Metazoa	Arthropoda	Hexanauplia	Unidentified	Unidentified	Unidentified	Unidentified	140	0	0	0	0	0	0	140	0	0	0	0	0	0	0	0	0	0	0	0	0	0	0	0	0	0	0	0	0	0	0	0	0	0	0	0	0
MOTU_000001178	80	116569	Neocopepoda	infraclass	Eukaryota	Metazoa	Arthropoda	Hexanauplia	Unidentified	Unidentified	Unidentified	Unidentified	1143	0	0	0	19	0	5	42	0	34	130	113	0	26	122	19	0	43	244	0	0	44	50	0	0	0	0	0	0	0	0	0	0	0	0	0	0
MOTU_000001179	100	1232801	Amphibalanus amphitrite	species	Eukaryota	Metazoa	Arthropoda	Thecostraca	Balanomorpha	Balanidae	Amphibalanus	Amphibalanus amphitrite	579350	0	0	0	15	14	0	40	0	0	0	0	59	943	23	1904	792	281	994	332	35	17	0	144	0	12	0	0	41	0	5	0	0	0	0	0	0
MOTU_000001189	75	33317	Protostomia	kingdom	Eukaryota	Metazoa	Unidentified	Unidentified	Unidentified	Unidentified	Unidentified	Unidentified	426194	68	206	617	36	44	0	1704	2308	1644	13789	7462	3799	54	0	0	0	0	0	26	47	337	0	42	41	34	634	15160	107	3599	167	27	21	10	0	0	0
MOTU_000001200	80	6821	Amphipoda	order	Eukaryota	Metazoa	Arthropoda	Malacostraca	Amphipoda	Unidentified	Unidentified	Unidentified	144414	0	0	0	97	0	0	0	0	0	0	0	0	25	0	14	0	31	88	23	130	184	0	0	0	0	0	0	7	64	0	0	0	0	0	0	0
MOTU_000001203	80	32261	Terebellidae	family	Eukaryota	Metazoa	Annelida	Polychaeta	Terebellida	Terebellidae	Unidentified	Unidentified	877	95	0	0	0	0	0	0	0	0	0	0	0	0	0	0	0	0	0	0	0	0	0	0	0	0	0	0	0	0	0	0	0	0	0	0	0
MOTU_000001204	100	94722	Cerastoderma glaucum	species	Eukaryota	Metazoa	Mollusca	Bivalvia	Cardiida	Cardiidae	Cerastoderma	Cerastoderma glaucum	2859	0	0	0	0	0	0	0	0	0	126	239	0	0	0	0	0	0	0	27	0	0	0	0	0	0	0	0	0	0	0	0	0	0	0	0	0
MOTU_000001234	75	72041	Eumalacostraca	subclass	Eukaryota	Metazoa	Arthropoda	Malacostraca	Unidentified	Unidentified	Unidentified	Unidentified	117	0	0	0	0	0	0	0	47	0	0	53	17	0	0	0	0	0	0	0	0	0	0	0	0	0	0	0	0	0	0	0	0	0	0	0	0
MOTU_000001251	97	1131437	Terebella lapidaria	species	Eukaryota	Metazoa	Annelida	Polychaeta	Terebellida	Terebellidae	Terebella	Terebella lapidaria	1907	0	0	113	0	16	0	74	154	0	0	0	0	0	0	0	0	0	0	0	0	0	0	0	0	0	0	58	20	0	8	0	0	0	0	0	0
MOTU_000001258	75	6072	Eumetazoa	kingdom	Eukaryota	Metazoa	Unidentified	Unidentified	Unidentified	Unidentified	Unidentified	Unidentified	2323	0	0	0	0	0	0	0	20	0	0	0	0	0	0	0	0	0	0	0	0	0	0	0	0	0	18	73	0	0	0	0	0	0	0	0	0
MOTU_000001262	100	308581	Antennella ansini	species	Eukaryota	Metazoa	Cnidaria	Hydrozoa	Leptothecata	Halopterididae	Antennella	Antennella ansini	100	0	0	0	0	0	0	0	0	0	0	0	0	0	0	0	0	0	0	0	0	90	0	0	0	0	0	0	0	0	0	0	0	0	0	0	0
MOTU_000001277	75	116569	Neocopepoda	infraclass	Eukaryota	Metazoa	Arthropoda	Hexanauplia	Unidentified	Unidentified	Unidentified	Unidentified	4026	0	0	0	0	0	0	0	21	0	0	0	0	0	0	0	0	0	0	0	0	0	0	0	0	0	0	0	0	0	0	0	0	0	0	0	0
MOTU_000001280	80	6820	Peracarida	superorder	Eukaryota	Metazoa	Arthropoda	Malacostraca	Unidentified	Unidentified	Unidentified	Unidentified	46	0	0	0	15	26	5	0	0	0	0	0	0	0	0	0	0	0	0	0	0	0	0	0	0	0	0	0	0	0	0	0	0	0	0	0	0
MOTU_000001306	70	42759	Siphonophorae	order	Eukaryota	Metazoa	Cnidaria	Hydrozoa	Siphonophorae	Unidentified	Unidentified	Unidentified	247	0	0	0	0	37	0	0	0	58	0	0	0	0	0	0	0	0	0	0	0	0	0	0	0	0	0	46	32	0	0	0	0	0	0	0	0
MOTU_000001338	97	1761719	Parasabella aberrans	species	Eukaryota	Metazoa	Annelida	Polychaeta	Sabellida	Sabellidae	Parasabella	Parasabella aberrans	329145	0	0	0	16	14	0	0	0	0	1130	680	288	4426	17597	1942	4790	921	2755	8080	497	1751	0	45	0	0	0	0	423	28	10	0	0	0	0	695	0
MOTU_000001354	75	6447	Mollusca	phylum	Eukaryota	Metazoa	Mollusca	Unidentified	Unidentified	Unidentified	Unidentified	Unidentified	293442	0	0	0	13	0	5	68	0	0	0	0	0	0	0	0	0	0	0	0	0	0	0	0	0	0	0	0	10	6	0	17	11	13	0	0	0
MOTU_000001373	100	169120	Ophryotrocha labronica	species	Eukaryota	Metazoa	Annelida	Polychaeta	Eunicida	Dorvilleidae	Ophryotrocha	Ophryotrocha labronica	3023	0	0	0	0	0	0	0	0	0	0	0	0	0	0	0	0	10	0	18	0	0	0	0	0	0	0	0	0	0	0	0	0	0	0	0	0
MOTU_000001379	75	2172821	Multicrustacea	superclass	Eukaryota	Metazoa	Arthropoda	Unidentified	Unidentified	Unidentified	Unidentified	Unidentified	185	0	0	0	0	0	5	0	0	0	0	0	0	0	0	0	0	0	0	0	0	0	0	0	0	0	0	0	0	0	0	0	0	0	0	0	0
MOTU_000001437	100	116674	Caprellidira	parvorder	Eukaryota	Metazoa	Arthropoda	Malacostraca	Amphipoda	Unidentified	Unidentified	Unidentified	947688	0	0	0	0	0	0	0	0	0	0	0	0	0	0	0	0	0	0	0	0	0	0	0	0	105	0	0	0	6	0	11	2629	1137	150244	78694	54218
MOTU_000001447	75	33317	Protostomia	kingdom	Eukaryota	Metazoa	Unidentified	Unidentified	Unidentified	Unidentified	Unidentified	Unidentified	4282	0	0	0	0	37	0	0	94	123	1126	2011	262	32	34	83	0	11	27	0	0	111	0	0	31	0	0	0	0	0	0	0	0	0	0	0	0
MOTU_000001454	100	308583	Aglaophenia	genus	Eukaryota	Metazoa	Cnidaria	Hydrozoa	Leptothecata	Aglaopheniidae	Aglaophenia	Unidentified	21	0	0	0	0	0	0	0	0	0	0	0	0	5	0	0	0	0	0	0	0	0	0	0	0	0	0	0	0	0	0	0	0	0	0	0	0
MOTU_000001486	85	33213	Bilateria	kingdom	Eukaryota	Metazoa	Unidentified	Unidentified	Unidentified	Unidentified	Unidentified	Unidentified	12	0	0	0	0	0	0	0	0	0	0	0	0	0	0	0	0	0	0	0	0	0	0	0	0	0	0	0	0	0	0	0	0	0	0	0	0
MOTU_000001493	75	46718	Poritidae	family	Eukaryota	Metazoa	Cnidaria	Anthozoa	Scleractinia	Poritidae	Unidentified	Unidentified	401	0	0	0	0	19	0	0	0	0	0	0	0	0	0	0	0	0	0	0	0	0	0	0	0	0	0	0	0	0	0	0	0	0	0	0	0
MOTU_000001496	75	33317	Protostomia	kingdom	Eukaryota	Metazoa	Unidentified	Unidentified	Unidentified	Unidentified	Unidentified	Unidentified	6420	0	0	0	0	0	0	0	0	0	0	0	0	0	0	29	0	0	0	0	0	0	0	0	0	0	0	0	0	0	0	0	0	0	0	0	0
MOTU_000001500	75	41212	Harpacticoida	order	Eukaryota	Metazoa	Arthropoda	Hexanauplia	Harpacticoida	Unidentified	Unidentified	Unidentified	242014	0	0	0	0	0	0	25	0	0	0	0	0	0	0	0	0	0	0	0	0	0	0	0	0	14	0	0	0	0	0	0	0	0	0	0	0
MOTU_000001503	75	88770	Panarthropoda	kingdom	Eukaryota	Metazoa	Unidentified	Unidentified	Unidentified	Unidentified	Unidentified	Unidentified	1784	0	0	0	0	0	0	0	0	27	0	0	0	6	0	0	47	26	0	0	0	12	0	38	0	0	0	0	8	0	0	0	0	0	0	0	0
MOTU_000001508	75	6447	Mollusca	phylum	Eukaryota	Metazoa	Mollusca	Unidentified	Unidentified	Unidentified	Unidentified	Unidentified	4242	0	0	0	0	0	0	81	25	0	0	0	0	0	0	0	0	0	0	0	0	0	0	0	0	0	0	0	0	0	0	0	0	0	0	0	0
MOTU_000001542	75	1206795	Lophotrochozoa	kingdom	Eukaryota	Metazoa	Unidentified	Unidentified	Unidentified	Unidentified	Unidentified	Unidentified	169	0	0	0	0	0	0	0	0	0	109	46	14	0	0	0	0	0	0	0	0	0	0	0	0	0	0	0	0	0	0	0	0	0	0	0	0
MOTU_000001548	75	6341	Polychaeta	class	Eukaryota	Metazoa	Annelida	Polychaeta	Unidentified	Unidentified	Unidentified	Unidentified	212627	0	0	0	0	0	0	0	0	0	49	0	0	0	0	0	0	0	0	0	0	0	0	0	0	55	0	0	0	0	0	0	0	0	0	0	0
MOTU_000001562	75	33317	Protostomia	kingdom	Eukaryota	Metazoa	Unidentified	Unidentified	Unidentified	Unidentified	Unidentified	Unidentified	8390	0	0	0	0	0	0	0	0	70	0	0	0	0	0	0	0	0	0	0	0	0	0	0	0	0	0	0	12	0	0	0	0	0	0	0	0
MOTU_000001578	100	29158	Mytilus galloprovincialis	species	Eukaryota	Metazoa	Mollusca	Bivalvia	Mytilida	Mytilidae	Mytilus	Mytilus galloprovincialis	406083	90	0	0	0	0	0	0	0	0	0	0	0	0	0	0	0	0	0	0	0	0	1340	546	235	79	0	0	393	0	1954	0	0	9	0	0	367
MOTU_000001594	80	72041	Eumalacostraca	subclass	Eukaryota	Metazoa	Arthropoda	Malacostraca	Unidentified	Unidentified	Unidentified	Unidentified	345749	0	0	0	0	0	0	0	0	0	0	0	0	0	0	0	0	0	0	0	0	0	0	0	0	29	0	0	0	16	0	16	0	5	0	0	0
MOTU_000001611	75	197562	Pancrustacea	phylum	Eukaryota	Metazoa	Arthropoda	Unidentified	Unidentified	Unidentified	Unidentified	Unidentified	25533	0	0	0	114	150	30	663	397	369	577	426	188	39	103	46	60	78	68	277	383	498	71	67	101	17	15	0	0	0	5	0	0	0	1438	0	0
MOTU_000001614	85	37516	Hydroidolina	subclass	Eukaryota	Metazoa	Cnidaria	Hydrozoa	Unidentified	Unidentified	Unidentified	Unidentified	6	0	0	0	0	0	0	0	0	0	0	0	0	0	0	0	0	0	0	0	0	0	0	0	0	0	0	0	0	0	0	0	0	0	0	0	0
MOTU_000001617	75	197562	Pancrustacea	phylum	Eukaryota	Metazoa	Arthropoda	Unidentified	Unidentified	Unidentified	Unidentified	Unidentified	262	0	0	0	0	0	0	0	0	0	0	0	0	0	0	0	0	0	0	0	0	0	0	0	0	0	0	0	0	0	0	0	0	0	0	0	0
MOTU_000001643	100	1131516	Paracerceis sculpta	species	Eukaryota	Metazoa	Arthropoda	Malacostraca	Isopoda	Sphaeromatidae	Paracerceis	Paracerceis sculpta	6827711	0	0	0	32	0	0	0	77	0	0	0	0	0	0	0	0	0	159	0	0	0	0	0	0	286	0	0	0	17	0	2968	1650	3160	245124	85846	20007
MOTU_000001701	85	168634	Diplosoma	genus	Eukaryota	Metazoa	Chordata	Ascidiacea	Aplousobranchia	Didemnidae	Diplosoma	Unidentified	1519	0	0	0	0	0	0	0	0	281	0	0	0	0	0	0	0	0	0	0	28	0	0	51	0	0	0	0	0	0	0	0	0	0	0	0	0
MOTU_000001714	97	1795258	Zygomolgus dentatus	species	Eukaryota	Metazoa	Arthropoda	Hexanauplia	Poecilostomatoida	Lichomolgidae	Zygomolgus	Zygomolgus dentatus	307909	0	18	0	440	29	40	29125	20473	14301	0	1858	1642	11	58	0	822	686	8266	535	2028	598	9550	11804	629	72	489	44	29	0	6	10	9	3500	0	0	0
MOTU_000001721	100	942650	Phorbas dives	species	Eukaryota	Metazoa	Porifera	Demospongiae	Poecilosclerida	Hymedesmiidae	Phorbas	Phorbas dives	108	0	0	0	18	0	0	0	0	0	0	0	0	15	0	0	44	0	0	0	0	0	0	0	0	0	0	0	0	13	0	0	0	0	0	0	0
MOTU_000001725	75	33213	Bilateria	kingdom	Eukaryota	Metazoa	Unidentified	Unidentified	Unidentified	Unidentified	Unidentified	Unidentified	4881	0	0	0	11	0	5	90	138	120	0	0	0	0	0	0	0	0	0	0	0	0	0	0	0	0	11	156	0	0	0	0	0	0	0	0	0
MOTU_000001756	80	197562	Pancrustacea	phylum	Eukaryota	Metazoa	Arthropoda	Unidentified	Unidentified	Unidentified	Unidentified	Unidentified	2308	0	0	0	0	0	0	0	0	0	0	0	0	0	0	0	0	0	0	0	0	0	0	0	0	0	0	0	0	0	0	0	0	0	0	0	0
MOTU_000001784	85	168634	Diplosoma	genus	Eukaryota	Metazoa	Chordata	Ascidiacea	Aplousobranchia	Didemnidae	Diplosoma	Unidentified	128770	0	10	0	0	0	0	0	142	618	3938	4264	768	45	0	0	687	667	339	0	0	0	0	0	1700	0	33	20	20	0	56	9	0	0	0	138	0
MOTU_000001798	75	120490	Eupulmonata	superorder	Eukaryota	Metazoa	Mollusca	Gastropoda	Unidentified	Unidentified	Unidentified	Unidentified	31	0	0	0	25	0	6	0	0	0	0	0	0	0	0	0	0	0	0	0	0	0	0	0	0	0	0	0	0	0	0	0	0	0	0	0	0
MOTU_000001800	75	33317	Protostomia	kingdom	Eukaryota	Metazoa	Unidentified	Unidentified	Unidentified	Unidentified	Unidentified	Unidentified	104	0	0	0	60	33	11	0	0	0	0	0	0	0	0	0	0	0	0	0	0	0	0	0	0	0	0	0	0	0	0	0	0	0	0	0	0
MOTU_000001817	97	399303	Abra alba	species	Eukaryota	Metazoa	Mollusca	Bivalvia	Cardiida	Semelidae	Abra	Abra alba	3634	0	0	0	0	0	0	165	26	0	0	116	49	6	15	16	31	29	57	21	27	16	0	0	0	0	0	0	54	0	0	0	0	0	0	0	0
MOTU_000001830	75	1206795	Lophotrochozoa	kingdom	Eukaryota	Metazoa	Unidentified	Unidentified	Unidentified	Unidentified	Unidentified	Unidentified	6398	0	0	0	0	0	0	0	0	0	0	0	0	0	0	0	0	0	0	0	0	0	0	0	0	0	0	0	11	0	0	0	0	0	0	0	0
MOTU_000001832	75	72041	Eumalacostraca	subclass	Eukaryota	Metazoa	Arthropoda	Malacostraca	Unidentified	Unidentified	Unidentified	Unidentified	3618	0	0	0	23	38	0	0	36	130	61	55	36	78	42	72	130	88	127	78	132	177	0	0	0	0	0	0	63	111	27	0	0	0	0	0	0
MOTU_000001856	100	1440455	Aplidium accarense	species	Eukaryota	Metazoa	Chordata	Ascidiacea	Aplousobranchia	Polyclinidae	Aplidium	Aplidium accarense	374207	0	0	0	0	15	0	0	0	0	0	0	0	0	0	0	0	0	0	0	0	0	0	0	0	53	0	0	0	0	0	45	96	0	0	0	0
MOTU_000001868	75	116569	Neocopepoda	infraclass	Eukaryota	Metazoa	Arthropoda	Hexanauplia	Unidentified	Unidentified	Unidentified	Unidentified	874	0	0	0	0	0	0	0	0	0	0	0	0	0	0	0	0	0	0	0	0	0	0	0	0	0	0	0	0	17	0	0	0	0	0	0	0
MOTU_000001869	75	6072	Eumetazoa	kingdom	Eukaryota	Metazoa	Unidentified	Unidentified	Unidentified	Unidentified	Unidentified	Unidentified	1053	0	0	0	0	0	0	0	0	0	0	0	0	0	0	0	0	0	0	0	0	11	0	0	0	0	0	0	0	0	0	0	0	0	0	0	0
MOTU_000001872	90	119425	Darwinellidae	family	Eukaryota	Metazoa	Porifera	Demospongiae	Dendroceratida	Darwinellidae	Unidentified	Unidentified	16	0	0	0	0	11	5	0	0	0	0	0	0	0	0	0	0	0	0	0	0	0	0	0	0	0	0	0	0	0	0	0	0	0	0	0	0
MOTU_000001898	85	500008	Leptothecata	order	Eukaryota	Metazoa	Cnidaria	Hydrozoa	Leptothecata	Unidentified	Unidentified	Unidentified	72507	0	0	0	0	0	0	0	0	0	0	0	0	0	0	0	350	146	149	343	90	43	0	0	690	0	0	0	0	0	0	0	0	0	0	0	0
MOTU_000001919	80	72041	Eumalacostraca	subclass	Eukaryota	Metazoa	Arthropoda	Malacostraca	Unidentified	Unidentified	Unidentified	Unidentified	357941	0	0	0	17	90	7	0	51	33	0	0	0	9	65	13	0	22	278	0	0	29	0	0	0	65	0	0	12	0	15	9	0	0	0	0	0
MOTU_000001937	100	475381	Myriapora truncata	species	Eukaryota	Metazoa	Bryozoa	Gymnolaemata	Cheilostomatida	Myriaporidae	Myriapora	Myriapora truncata	694	0	0	0	0	0	25	0	0	0	277	0	0	0	0	0	0	0	0	0	0	0	0	0	0	0	0	0	0	0	0	0	0	0	0	0	0
MOTU_000001963	80	1206795	Lophotrochozoa	kingdom	Eukaryota	Metazoa	Unidentified	Unidentified	Unidentified	Unidentified	Unidentified	Unidentified	14527	0	0	0	0	0	0	0	0	0	0	87	0	7	39	15	0	16	0	0	0	0	0	0	0	0	0	0	0	0	0	0	0	0	0	0	0
MOTU_000001965	80	216366	Helicina	order	Eukaryota	Metazoa	Mollusca	Gastropoda	Stylommatophora	Unidentified	Unidentified	Unidentified	657	0	0	0	14	42	6	53	28	54	0	0	0	0	17	0	0	0	0	0	0	0	0	0	0	0	5	21	14	0	0	0	0	0	0	0	0
MOTU_000001970	80	116571	Podoplea	superorder	Eukaryota	Metazoa	Arthropoda	Hexanauplia	Unidentified	Unidentified	Unidentified	Unidentified	20759	0	0	0	0	0	0	0	0	0	0	0	0	0	0	0	37	0	0	0	14	0	0	0	0	0	0	0	0	0	0	0	0	0	0	895	0
MOTU_000001974	70	551347	Myopsida	order	Eukaryota	Metazoa	Mollusca	Cephalopoda	Myopsida	Unidentified	Unidentified	Unidentified	50	0	0	0	17	33	0	0	0	0	0	0	0	0	0	0	0	0	0	0	0	0	0	0	0	0	0	0	0	0	0	0	0	0	0	0	0
MOTU_000001979	75	116569	Neocopepoda	infraclass	Eukaryota	Metazoa	Arthropoda	Hexanauplia	Unidentified	Unidentified	Unidentified	Unidentified	5245	0	0	0	21	67	0	0	0	0	0	0	0	0	0	0	0	0	0	0	0	0	0	0	0	0	0	0	0	0	0	0	0	0	0	0	0
MOTU_000001990	80	6072	Eumetazoa	kingdom	Eukaryota	Metazoa	Unidentified	Unidentified	Unidentified	Unidentified	Unidentified	Unidentified	8629	0	0	0	0	0	0	0	0	0	0	0	0	0	0	0	0	0	0	0	0	0	0	0	0	0	0	0	0	0	0	0	0	0	0	0	0
MOTU_000001999	80	1206795	Lophotrochozoa	kingdom	Eukaryota	Metazoa	Unidentified	Unidentified	Unidentified	Unidentified	Unidentified	Unidentified	16	0	0	0	0	0	0	0	0	0	0	0	0	0	0	16	0	0	0	0	0	0	0	0	0	0	0	0	0	0	0	0	0	0	0	0	0
MOTU_000002004	75	84348	Squillidae	family	Eukaryota	Metazoa	Arthropoda	Malacostraca	Stomatopoda	Squillidae	Unidentified	Unidentified	71171	0	0	0	0	0	0	0	0	0	0	0	0	0	27	0	0	0	0	0	0	0	0	0	0	13	0	0	11	0	0	150	0	0	0	0	0
MOTU_000002015	75	33317	Protostomia	kingdom	Eukaryota	Metazoa	Unidentified	Unidentified	Unidentified	Unidentified	Unidentified	Unidentified	287	0	0	0	0	0	0	0	0	0	0	0	0	0	0	0	0	0	0	0	0	0	0	0	0	0	0	0	0	0	0	0	0	0	0	0	0
MOTU_000002019	100	149009	Clausocalanus pergens	species	Eukaryota	Metazoa	Arthropoda	Hexanauplia	Calanoida	Clausocalanidae	Clausocalanus	Clausocalanus pergens	645	0	5	0	0	0	0	0	0	0	0	0	0	0	0	0	0	0	0	0	0	0	0	0	0	0	0	0	0	0	0	0	0	0	0	0	0
MOTU_000002035	75	33213	Bilateria	kingdom	Eukaryota	Metazoa	Unidentified	Unidentified	Unidentified	Unidentified	Unidentified	Unidentified	255999	0	0	0	0	0	0	145	34	237	38017	34813	10950	77	889	708	10413	1302	3825	1621	2259	382	375	60	104	12	0	0	43	0	0	0	0	0	0	0	0
MOTU_000002041	80	1489341	Osteoglossocephalai	class	Eukaryota	Metazoa	Chordata	Actinopteri	Unidentified	Unidentified	Unidentified	Unidentified	39	0	0	0	0	39	0	0	0	0	0	0	0	0	0	0	0	0	0	0	0	0	0	0	0	0	0	0	0	0	0	0	0	0	0	0	0
MOTU_000002058	75	6833	Calanoida	order	Eukaryota	Metazoa	Arthropoda	Hexanauplia	Calanoida	Unidentified	Unidentified	Unidentified	43	0	0	0	0	0	0	0	0	0	0	0	0	0	0	43	0	0	0	0	0	0	0	0	0	0	0	0	0	0	0	0	0	0	0	0	0
MOTU_000002065	75	1206795	Lophotrochozoa	kingdom	Eukaryota	Metazoa	Unidentified	Unidentified	Unidentified	Unidentified	Unidentified	Unidentified	50	0	0	0	0	0	0	0	0	0	0	0	0	0	0	0	0	0	0	0	0	12	0	0	0	0	0	0	18	0	0	0	0	0	0	0	0
MOTU_000002091	100	385027	Jassa marmorata	species	Eukaryota	Metazoa	Arthropoda	Malacostraca	Amphipoda	Ischyroceridae	Jassa	Jassa marmorata	2310	0	0	0	0	40	0	0	0	0	0	0	0	0	0	0	0	0	0	0	0	0	0	0	0	0	0	0	0	0	0	0	0	0	0	0	0
MOTU_000002105	75	2172821	Multicrustacea	superclass	Eukaryota	Metazoa	Arthropoda	Unidentified	Unidentified	Unidentified	Unidentified	Unidentified	327	0	0	0	0	30	0	0	0	0	118	0	25	16	0	0	56	29	0	11	14	28	0	0	0	0	0	0	0	0	0	0	0	0	0	0	0
MOTU_000002114	85	33213	Bilateria	kingdom	Eukaryota	Metazoa	Unidentified	Unidentified	Unidentified	Unidentified	Unidentified	Unidentified	208	0	0	0	0	0	0	0	0	0	0	0	0	0	0	0	0	0	0	0	0	0	0	0	0	0	0	0	0	0	0	0	0	0	0	0	0
MOTU_000002120	80	69555	Caenogastropoda	subclass	Eukaryota	Metazoa	Mollusca	Gastropoda	Unidentified	Unidentified	Unidentified	Unidentified	1289	0	0	0	0	0	0	0	19	0	0	0	0	0	0	0	0	0	40	0	0	0	0	0	0	0	0	0	57	0	0	0	0	0	0	0	0
MOTU_000002122	80	6524	Planorbidae	family	Eukaryota	Metazoa	Mollusca	Gastropoda	order_Planorbidae	Planorbidae	Unidentified	Unidentified	142	0	0	0	0	0	0	0	0	0	0	0	0	0	0	0	0	0	0	0	0	0	0	0	0	0	0	0	0	0	0	0	0	0	0	0	0
MOTU_000002134	100	324873	Oithona similis	species	Eukaryota	Metazoa	Arthropoda	Hexanauplia	Cyclopoida	Oithonidae	Oithona	Oithona similis	3319	0	0	0	0	0	0	0	0	0	0	0	0	0	0	0	0	0	0	0	0	0	0	45	0	0	0	0	8	0	0	0	0	0	0	0	0
MOTU_000002135	85	500008	Leptothecata	order	Eukaryota	Metazoa	Cnidaria	Hydrozoa	Leptothecata	Unidentified	Unidentified	Unidentified	304	0	0	0	0	0	0	0	0	0	0	0	0	0	0	0	0	0	0	0	0	0	0	0	0	19	0	277	8	0	0	0	0	0	0	0	0
MOTU_000002147	75	33213	Bilateria	kingdom	Eukaryota	Metazoa	Unidentified	Unidentified	Unidentified	Unidentified	Unidentified	Unidentified	6275	0	0	0	0	0	0	0	0	0	0	0	0	0	0	20	0	0	0	0	0	22	0	0	0	0	0	0	0	0	0	0	0	0	0	0	0
MOTU_000002150	85	500008	Leptothecata	order	Eukaryota	Metazoa	Cnidaria	Hydrozoa	Leptothecata	Unidentified	Unidentified	Unidentified	39230	0	0	0	0	0	0	0	0	0	0	0	0	0	0	0	0	0	0	10	0	0	0	0	0	0	44	0	0	0	0	0	0	0	0	0	0
MOTU_000002167	75	6657	Crustacea	subphylum	Eukaryota	Metazoa	Arthropoda	Unidentified	Unidentified	Unidentified	Unidentified	Unidentified	6	0	0	0	0	0	6	0	0	0	0	0	0	0	0	0	0	0	0	0	0	0	0	0	0	0	0	0	0	0	0	0	0	0	0	0	0
MOTU_000002177	75	33317	Protostomia	kingdom	Eukaryota	Metazoa	Unidentified	Unidentified	Unidentified	Unidentified	Unidentified	Unidentified	6400	0	116	0	260	280	78	0	1178	0	0	0	0	0	80	2265	0	0	35	0	0	44	0	0	0	0	0	0	0	0	0	0	0	0	0	0	0
MOTU_000002181	100	324873	Oithona similis	species	Eukaryota	Metazoa	Arthropoda	Hexanauplia	Cyclopoida	Oithonidae	Oithona	Oithona similis	4636	0	73	0	196	45	26	0	460	0	0	0	0	0	71	1301	0	0	0	0	0	23	0	0	0	0	0	0	0	0	0	0	0	0	0	2441	0
MOTU_000002191	75	33317	Protostomia	kingdom	Eukaryota	Metazoa	Unidentified	Unidentified	Unidentified	Unidentified	Unidentified	Unidentified	427	0	22	0	106	0	0	66	119	0	0	0	0	0	0	114	0	0	0	0	0	0	0	0	0	0	0	0	0	0	0	0	0	0	0	0	0
MOTU_000002205	80	32261	Terebellidae	family	Eukaryota	Metazoa	Annelida	Polychaeta	Terebellida	Terebellidae	Unidentified	Unidentified	58	0	17	0	0	0	0	0	41	0	0	0	0	0	0	0	0	0	0	0	0	0	0	0	0	0	0	0	0	0	0	0	0	0	0	0	0
MOTU_000002208	100	7656	Paracentrotus lividus	species	Eukaryota	Metazoa	Echinodermata	Echinoidea	Camarodonta	Echinidae	Paracentrotus	Paracentrotus lividus	300	0	17	0	0	11	14	35	0	0	0	0	0	0	0	0	0	0	0	0	0	0	0	0	0	13	6	0	0	8	0	0	0	0	0	0	0
MOTU_000002214	75	197562	Pancrustacea	phylum	Eukaryota	Metazoa	Arthropoda	Unidentified	Unidentified	Unidentified	Unidentified	Unidentified	62	0	15	0	10	0	8	0	0	0	0	0	0	0	0	14	0	0	0	0	0	15	0	0	0	0	0	0	0	0	0	0	0	0	0	0	0
MOTU_000002215	75	7600	Asteriidae	family	Eukaryota	Metazoa	Echinodermata	Asteroidea	Forcipulatida	Asteriidae	Unidentified	Unidentified	227	0	15	0	0	0	0	0	31	0	0	0	0	0	0	181	0	0	0	0	0	0	0	0	0	0	0	0	0	0	0	0	0	0	0	0	0
MOTU_000002229	80	33213	Bilateria	kingdom	Eukaryota	Metazoa	Unidentified	Unidentified	Unidentified	Unidentified	Unidentified	Unidentified	26	0	11	0	15	0	0	0	0	0	0	0	0	0	0	0	0	0	0	0	0	0	0	0	0	0	0	0	0	0	0	0	0	0	0	0	0
MOTU_000002232	75	6072	Eumetazoa	kingdom	Eukaryota	Metazoa	Unidentified	Unidentified	Unidentified	Unidentified	Unidentified	Unidentified	133	0	11	0	0	0	0	0	0	0	0	0	0	0	30	92	0	0	0	0	0	0	0	0	0	0	0	0	0	0	0	0	0	0	0	0	0
MOTU_000002247	75	1206795	Lophotrochozoa	kingdom	Eukaryota	Metazoa	Unidentified	Unidentified	Unidentified	Unidentified	Unidentified	Unidentified	9	0	9	0	0	0	0	0	0	0	0	0	0	0	0	0	0	0	0	0	0	0	0	0	0	0	0	0	0	0	0	0	0	0	0	0	0
MOTU_000002253	100	27804	Cyanea capillata	species	Eukaryota	Metazoa	Cnidaria	Scyphozoa	Semaeostomeae	Cyaneidae	Cyanea	Cyanea capillata	166	0	9	0	20	0	6	0	27	0	0	0	0	0	0	104	0	0	0	0	0	0	0	0	0	0	0	0	0	0	0	0	0	0	0	0	0
MOTU_000002255	75	33208	Metazoa	kingdom	Eukaryota	Metazoa	Unidentified	Unidentified	Unidentified	Unidentified	Unidentified	Unidentified	252	0	14	0	20	0	0	0	0	0	0	0	0	0	0	218	0	0	0	0	0	0	0	0	0	0	0	0	0	0	0	0	0	0	0	0	0
MOTU_000002258	90	116569	Neocopepoda	infraclass	Eukaryota	Metazoa	Arthropoda	Hexanauplia	Unidentified	Unidentified	Unidentified	Unidentified	34	0	8	0	10	0	0	0	0	0	0	0	0	0	0	16	0	0	0	0	0	0	0	0	0	0	0	0	0	0	0	0	0	0	0	0	0
MOTU_000002261	75	33317	Protostomia	kingdom	Eukaryota	Metazoa	Unidentified	Unidentified	Unidentified	Unidentified	Unidentified	Unidentified	21	0	8	0	13	0	0	0	0	0	0	0	0	0	0	0	0	0	0	0	0	0	0	0	0	0	0	0	0	0	0	0	0	0	0	0	0
MOTU_000002287	70	30001	Collembola	class	Eukaryota	Metazoa	Arthropoda	Collembola	Unidentified	Unidentified	Unidentified	Unidentified	7	0	7	0	0	0	0	0	0	0	0	0	0	0	0	0	0	0	0	0	0	0	0	0	0	0	0	0	0	0	0	0	0	0	0	0	0
MOTU_000002291	75	33213	Bilateria	kingdom	Eukaryota	Metazoa	Unidentified	Unidentified	Unidentified	Unidentified	Unidentified	Unidentified	265	0	15	0	10	0	0	0	24	0	0	0	0	0	0	103	0	0	42	0	0	0	0	0	0	0	0	0	0	0	0	0	0	0	0	0	0
MOTU_000002295	100	2724810	Neanthes kerguelensis	species	Eukaryota	Metazoa	Annelida	Polychaeta	Phyllodocida	Nereididae	Neanthes	Neanthes kerguelensis	190	0	24	0	73	0	6	0	56	0	0	0	0	0	17	14	0	0	0	0	0	0	0	0	0	0	0	0	0	0	0	0	0	0	0	0	0
MOTU_000002308	80	6821	Amphipoda	order	Eukaryota	Metazoa	Arthropoda	Malacostraca	Amphipoda	Unidentified	Unidentified	Unidentified	6	0	6	0	0	0	0	0	0	0	0	0	0	0	0	0	0	0	0	0	0	0	0	0	0	0	0	0	0	0	0	0	0	0	0	0	0
MOTU_000002318	75	33208	Metazoa	kingdom	Eukaryota	Metazoa	Unidentified	Unidentified	Unidentified	Unidentified	Unidentified	Unidentified	6	0	6	0	0	0	0	0	0	0	0	0	0	0	0	0	0	0	0	0	0	0	0	0	0	0	0	0	0	0	0	0	0	0	0	0	0
MOTU_000002325	97	428146	Acesta excavata	species	Eukaryota	Metazoa	Mollusca	Bivalvia	Limoida	Limidae	Acesta	Acesta excavata	6	0	6	0	0	0	0	0	0	0	0	0	0	0	0	0	0	0	0	0	0	0	0	0	0	0	0	0	0	0	0	0	0	0	0	0	0
MOTU_000002341	75	33317	Protostomia	kingdom	Eukaryota	Metazoa	Unidentified	Unidentified	Unidentified	Unidentified	Unidentified	Unidentified	1596	0	6	0	0	0	0	0	0	0	0	0	0	0	0	0	0	0	0	0	0	0	0	0	0	0	0	0	0	0	0	0	0	0	0	0	0
MOTU_000002342	100	187802	Parborlasia corrugatus	species	Eukaryota	Metazoa	Nemertea	Pilidiophora	Heteronemertea	Lineidae	Parborlasia	Parborlasia corrugatus	40	0	5	0	0	21	0	0	0	0	0	0	0	0	0	0	0	0	0	0	0	14	0	0	0	0	0	0	0	0	0	0	0	0	0	0	0
MOTU_000002355	100	141403	Evadne nordmanni	species	Eukaryota	Metazoa	Arthropoda	Branchiopoda	Diplostraca	Podonidae	Evadne	Evadne nordmanni	16	0	5	0	11	0	0	0	0	0	0	0	0	0	0	0	0	0	0	0	0	0	0	0	0	0	0	0	0	0	0	0	0	0	0	0	0
MOTU_000002376	75	116569	Neocopepoda	infraclass	Eukaryota	Metazoa	Arthropoda	Hexanauplia	Unidentified	Unidentified	Unidentified	Unidentified	5	0	5	0	0	0	0	0	0	0	0	0	0	0	0	0	0	0	0	0	0	0	0	0	0	0	0	0	0	0	0	0	0	0	0	0	0
MOTU_000002402	90	116569	Neocopepoda	infraclass	Eukaryota	Metazoa	Arthropoda	Hexanauplia	Unidentified	Unidentified	Unidentified	Unidentified	5	0	5	0	0	0	0	0	0	0	0	0	0	0	0	0	0	0	0	0	0	0	0	0	0	0	0	0	0	0	0	0	0	0	0	0	0
MOTU_000002407	80	33208	Metazoa	kingdom	Eukaryota	Metazoa	Unidentified	Unidentified	Unidentified	Unidentified	Unidentified	Unidentified	5	0	5	0	0	0	0	0	0	0	0	0	0	0	0	0	0	0	0	0	0	0	0	0	0	0	0	0	0	0	0	0	0	0	0	0	0
MOTU_000002412	85	197563	Mandibulata	phylum	Eukaryota	Metazoa	Arthropoda	Unidentified	Unidentified	Unidentified	Unidentified	Unidentified	130588	0	5	0	30	53	0	0	46	24	59	0	14	0	27	64	422	89	120	242	285	300	79	47	77	1878	335	431	51	0	0	0	0	0	0	0	0
MOTU_000002417	75	33317	Protostomia	kingdom	Eukaryota	Metazoa	Unidentified	Unidentified	Unidentified	Unidentified	Unidentified	Unidentified	88	0	16	0	30	0	0	0	26	0	0	0	0	0	0	16	0	0	0	0	0	0	0	0	0	0	0	0	0	0	0	0	0	0	0	0	0
MOTU_000002422	100	1658065	Tedania oxeata	species	Eukaryota	Metazoa	Porifera	Demospongiae	Poecilosclerida	Tedaniidae	Tedania	Tedania oxeata	19	0	0	0	0	0	0	0	19	0	0	0	0	0	0	0	0	0	0	0	0	0	0	0	0	0	0	0	0	0	0	0	0	0	0	0	0
MOTU_000002439	80	6348	Phyllodocida	order	Eukaryota	Metazoa	Annelida	Polychaeta	Phyllodocida	Unidentified	Unidentified	Unidentified	75443	0	0	0	0	0	0	0	0	0	0	0	0	0	0	0	0	0	0	0	0	0	0	0	0	16	0	49	0	0	0	0	0	0	0	0	0
MOTU_000002457	80	1206795	Lophotrochozoa	kingdom	Eukaryota	Metazoa	Unidentified	Unidentified	Unidentified	Unidentified	Unidentified	Unidentified	19	0	0	0	0	0	0	0	0	0	0	0	0	0	0	0	0	0	0	0	0	0	0	0	0	0	0	0	0	0	0	0	0	0	0	0	0
MOTU_000002470	75	1489341	Osteoglossocephalai	class	Eukaryota	Metazoa	Chordata	Actinopteri	Unidentified	Unidentified	Unidentified	Unidentified	38	0	0	0	0	0	0	0	0	0	0	0	0	0	38	0	0	0	0	0	0	0	0	0	0	0	0	0	0	0	0	0	0	0	0	0	0
MOTU_000002480	85	33213	Bilateria	kingdom	Eukaryota	Metazoa	Unidentified	Unidentified	Unidentified	Unidentified	Unidentified	Unidentified	115	0	0	0	26	0	0	0	17	0	0	0	0	0	0	72	0	0	0	0	0	0	0	0	0	0	0	0	0	0	0	0	0	0	0	0	0
MOTU_000002490	100	6359	Platynereis dumerilii	species	Eukaryota	Metazoa	Annelida	Polychaeta	Phyllodocida	Nereididae	Platynereis	Platynereis dumerilii	239034	0	0	0	38	0	33	55	0	0	736	454	793	104	531	1110	384	0	168	644	150	215	198	1022	188	20	0	0	143	30	15	0	0	0	1024	0	249
MOTU_000002501	85	33213	Bilateria	kingdom	Eukaryota	Metazoa	Unidentified	Unidentified	Unidentified	Unidentified	Unidentified	Unidentified	72	0	0	0	10	0	0	0	24	0	0	0	0	0	0	38	0	0	0	0	0	0	0	0	0	0	0	0	0	0	0	0	0	0	0	0	0
MOTU_000002503	85	98848	Amathia	genus	Eukaryota	Metazoa	Bryozoa	Gymnolaemata	Ctenostomatida	Vesiculariidae	Amathia	Unidentified	22707	0	0	0	0	0	0	0	0	0	920	1281	20	0	0	0	0	0	0	0	0	0	70	0	0	0	0	0	0	0	0	0	0	0	0	0	0
MOTU_000002504	75	122242	Spirastrellidae	family	Eukaryota	Metazoa	Porifera	Demospongiae	Clionaida	Spirastrellidae	Unidentified	Unidentified	13	0	0	0	0	0	0	0	0	0	0	0	0	0	0	13	0	0	0	0	0	0	0	0	0	0	0	0	0	0	0	0	0	0	0	0	0
MOTU_000002506	75	33317	Protostomia	kingdom	Eukaryota	Metazoa	Unidentified	Unidentified	Unidentified	Unidentified	Unidentified	Unidentified	16	0	0	0	16	0	0	0	0	0	0	0	0	0	0	0	0	0	0	0	0	0	0	0	0	0	0	0	0	0	0	0	0	0	0	0	0
MOTU_000002528	75	33213	Bilateria	kingdom	Eukaryota	Metazoa	Unidentified	Unidentified	Unidentified	Unidentified	Unidentified	Unidentified	54	0	5	0	0	0	0	0	0	0	0	0	0	0	0	49	0	0	0	0	0	0	0	0	0	0	0	0	0	0	0	0	0	0	0	0	0
MOTU_000002559	85	33213	Bilateria	kingdom	Eukaryota	Metazoa	Unidentified	Unidentified	Unidentified	Unidentified	Unidentified	Unidentified	17	0	0	0	0	17	0	0	0	0	0	0	0	0	0	0	0	0	0	0	0	0	0	0	0	0	0	0	0	0	0	0	0	0	0	0	0
MOTU_000002568	70	33208	Metazoa	kingdom	Eukaryota	Metazoa	Unidentified	Unidentified	Unidentified	Unidentified	Unidentified	Unidentified	36	0	0	0	0	12	9	0	0	0	0	0	0	0	0	15	0	0	0	0	0	0	0	0	0	0	0	0	0	0	0	0	0	0	0	0	0
MOTU_000002576	75	216307	Euthyneura	class	Eukaryota	Metazoa	Mollusca	Gastropoda	Unidentified	Unidentified	Unidentified	Unidentified	748	0	0	0	0	11	0	0	0	0	0	0	0	0	0	0	0	0	0	0	0	0	0	0	0	0	0	0	0	0	0	0	0	0	0	0	0
MOTU_000002595	80	72041	Eumalacostraca	subclass	Eukaryota	Metazoa	Arthropoda	Malacostraca	Unidentified	Unidentified	Unidentified	Unidentified	7306	0	0	0	12	0	0	45	57	58	1176	1545	296	11	62	113	92	76	285	33	48	96	82	41	68	0	0	0	35	0	0	0	0	0	0	0	0
MOTU_000002601	75	33213	Bilateria	kingdom	Eukaryota	Metazoa	Unidentified	Unidentified	Unidentified	Unidentified	Unidentified	Unidentified	26	0	0	0	0	0	0	0	0	0	0	0	0	0	0	26	0	0	0	0	0	0	0	0	0	0	0	0	0	0	0	0	0	0	0	0	0
MOTU_000002620	75	85771	Agelasidae	family	Eukaryota	Metazoa	Porifera	Demospongiae	Agelasida	Agelasidae	Unidentified	Unidentified	3184	0	51	0	125	11	20	0	88	0	0	0	0	0	0	906	0	0	0	0	0	0	0	0	0	0	0	0	0	0	0	0	0	0	0	0	0
MOTU_000002652	75	33317	Protostomia	kingdom	Eukaryota	Metazoa	Unidentified	Unidentified	Unidentified	Unidentified	Unidentified	Unidentified	16	0	0	0	0	0	0	0	0	0	0	0	16	0	0	0	0	0	0	0	0	0	0	0	0	0	0	0	0	0	0	0	0	0	0	0	0
MOTU_000002655	75	72041	Eumalacostraca	subclass	Eukaryota	Metazoa	Arthropoda	Malacostraca	Unidentified	Unidentified	Unidentified	Unidentified	1610	0	0	0	0	12	0	0	0	24	0	0	0	13	0	31	0	13	0	0	33	37	0	0	0	0	0	0	14	5	0	0	0	0	0	0	0
MOTU_000002664	80	69555	Caenogastropoda	subclass	Eukaryota	Metazoa	Mollusca	Gastropoda	Unidentified	Unidentified	Unidentified	Unidentified	17	0	17	0	0	0	0	0	0	0	0	0	0	0	0	0	0	0	0	0	0	0	0	0	0	0	0	0	0	0	0	0	0	0	0	0	0
MOTU_000002671	75	33208	Metazoa	kingdom	Eukaryota	Metazoa	Unidentified	Unidentified	Unidentified	Unidentified	Unidentified	Unidentified	24	0	0	0	0	0	0	0	0	0	0	0	0	0	0	24	0	0	0	0	0	0	0	0	0	0	0	0	0	0	0	0	0	0	0	0	0
MOTU_000002678	100	2793144	Polycirrus aurantiacus	species	Eukaryota	Metazoa	Annelida	Polychaeta	Terebellida	Terebellidae	Polycirrus	Polycirrus aurantiacus	231	0	0	0	20	0	0	0	53	34	0	0	0	0	0	0	0	0	0	0	0	0	0	0	0	0	0	0	0	6	0	0	0	0	0	0	0
MOTU_000002706	90	6042	Demospongiae	class	Eukaryota	Metazoa	Porifera	Demospongiae	Unidentified	Unidentified	Unidentified	Unidentified	148	0	0	73	0	0	0	0	0	0	0	0	0	0	0	0	0	0	0	0	0	0	0	0	0	0	0	55	0	0	0	0	0	0	0	0	0
MOTU_000002714	97	195879	Asterina phylactica	species	Eukaryota	Metazoa	Echinodermata	Asteroidea	Valvatida	Asterinidae	Asterina	Asterina phylactica	131	0	0	60	0	12	0	0	0	0	0	0	0	0	0	0	0	0	0	0	0	0	0	0	0	0	0	40	0	0	0	0	0	0	0	0	0
MOTU_000002731	100	121494	Oscarella lobularis	species	Eukaryota	Metazoa	Porifera	Homoscleromorpha	Homosclerophorida	Oscarellidae	Oscarella	Oscarella lobularis	160	0	0	0	0	13	0	0	0	0	0	0	0	0	0	0	0	0	0	0	0	83	0	0	0	0	0	29	0	0	6	0	0	0	0	0	0
MOTU_000002733	85	37516	Hydroidolina	subclass	Eukaryota	Metazoa	Cnidaria	Hydrozoa	Unidentified	Unidentified	Unidentified	Unidentified	73	0	0	0	0	0	0	0	22	0	0	0	0	0	0	0	0	0	0	0	0	0	0	0	0	0	0	25	0	0	0	0	0	0	0	0	0
MOTU_000002739	90	119428	Dictyoceratida	order	Eukaryota	Metazoa	Porifera	Demospongiae	Dictyoceratida	Unidentified	Unidentified	Unidentified	58	0	0	0	0	0	0	0	0	0	0	0	0	0	0	0	0	0	0	0	38	0	0	0	0	10	0	0	0	0	0	0	0	0	0	0	0
MOTU_000002742	80	116569	Neocopepoda	infraclass	Eukaryota	Metazoa	Arthropoda	Hexanauplia	Unidentified	Unidentified	Unidentified	Unidentified	1017	0	0	0	81	100	42	75	36	192	0	0	0	0	0	0	0	0	0	9	0	0	0	0	0	0	0	0	0	0	0	0	0	0	0	0	0
MOTU_000002743	80	33208	Metazoa	kingdom	Eukaryota	Metazoa	Unidentified	Unidentified	Unidentified	Unidentified	Unidentified	Unidentified	568	0	0	0	29	12	0	0	0	0	0	0	0	0	0	0	0	0	0	0	0	0	0	0	0	0	0	0	0	0	0	0	0	0	0	0	0
MOTU_000002764	80	1489341	Osteoglossocephalai	class	Eukaryota	Metazoa	Chordata	Actinopteri	Unidentified	Unidentified	Unidentified	Unidentified	92	0	0	0	0	0	0	0	0	0	0	0	0	0	0	34	0	0	58	0	0	0	0	0	0	0	0	0	0	0	0	0	0	0	0	0	0
MOTU_000002784	80	552058	Alloteuthis	genus	Eukaryota	Metazoa	Mollusca	Cephalopoda	Myopsida	Loliginidae	Alloteuthis	Unidentified	204607	0	0	0	0	0	0	0	0	0	0	0	0	0	0	0	0	0	0	0	0	0	0	0	0	0	0	0	0	0	0	10525	0	0	121247	37494	23199
MOTU_000002790	80	512227	Harpacticus	genus	Eukaryota	Metazoa	Arthropoda	Hexanauplia	Harpacticoida	Harpacticidae	Harpacticus	Unidentified	75	0	0	0	22	0	5	0	0	48	0	0	0	0	0	0	0	0	0	0	0	0	0	0	0	0	0	0	0	0	0	0	0	0	0	0	0
MOTU_000002804	80	33317	Protostomia	kingdom	Eukaryota	Metazoa	Unidentified	Unidentified	Unidentified	Unidentified	Unidentified	Unidentified	26	0	0	0	0	0	0	26	0	0	0	0	0	0	0	0	0	0	0	0	0	0	0	0	0	0	0	0	0	0	0	0	0	0	0	0	0
MOTU_000002815	97	509997	Talochlamys multistriata	species	Eukaryota	Metazoa	Mollusca	Bivalvia	Pectinida	Pectinidae	Talochlamys	Talochlamys multistriata	314	0	0	0	0	0	0	0	245	0	0	0	0	0	0	0	0	0	0	0	0	0	0	0	0	0	38	31	0	0	0	0	0	0	0	0	0
MOTU_000002821	75	6527	Stylommatophora	order	Eukaryota	Metazoa	Mollusca	Gastropoda	Stylommatophora	Unidentified	Unidentified	Unidentified	60	0	0	0	0	0	0	26	0	0	0	0	0	0	0	0	0	0	0	0	0	0	0	0	0	0	0	0	0	0	0	0	0	0	0	0	0
MOTU_000002825	85	500008	Leptothecata	order	Eukaryota	Metazoa	Cnidaria	Hydrozoa	Leptothecata	Unidentified	Unidentified	Unidentified	7425	0	0	0	0	0	0	0	0	0	0	0	42	0	0	0	0	0	0	0	22	0	0	0	0	0	0	0	0	0	0	0	0	0	0	0	0
MOTU_000002838	97	115833	Chrysopetalum debile	species	Eukaryota	Metazoa	Annelida	Polychaeta	Phyllodocida	Chrysopetalidae	Chrysopetalum	Chrysopetalum debile	5	0	0	0	0	0	5	0	0	0	0	0	0	0	0	0	0	0	0	0	0	0	0	0	0	0	0	0	0	0	0	0	0	0	0	0	0
MOTU_000002845	80	33317	Protostomia	kingdom	Eukaryota	Metazoa	Unidentified	Unidentified	Unidentified	Unidentified	Unidentified	Unidentified	4377	0	0	0	10	0	0	0	0	0	0	0	0	0	0	0	0	0	0	0	0	0	88	0	0	0	0	0	0	0	0	0	0	0	0	0	0
MOTU_000002862	100	2652724	Exaiptasia diaphana	species	Eukaryota	Metazoa	Cnidaria	Anthozoa	Actiniaria	Aiptasiidae	Exaiptasia	Exaiptasia diaphana	164110	0	0	0	10	0	0	0	0	0	0	0	0	0	0	0	0	0	0	0	0	0	0	0	0	0	0	0	0	26	0	0	0	103	1648	0	16618
MOTU_000002870	80	69555	Caenogastropoda	subclass	Eukaryota	Metazoa	Mollusca	Gastropoda	Unidentified	Unidentified	Unidentified	Unidentified	2008	0	0	0	0	0	0	180	0	29	0	0	0	0	0	0	0	0	0	0	0	0	0	0	0	0	0	0	0	0	0	0	0	0	0	0	0
MOTU_000002876	97	6049	Haplosclerida	order	Eukaryota	Metazoa	Porifera	Demospongiae	Haplosclerida	Unidentified	Unidentified	Unidentified	31665	0	0	0	0	0	0	0	0	0	0	0	0	20	0	14	0	0	0	0	0	0	0	0	0	0	0	0	0	0	0	0	0	0	0	0	0
MOTU_000002893	75	116569	Neocopepoda	infraclass	Eukaryota	Metazoa	Arthropoda	Hexanauplia	Unidentified	Unidentified	Unidentified	Unidentified	2688999	0	0	0	488	0	0	0	0	0	79	0	0	0	0	0	0	0	34	0	0	18	0	0	0	134	0	0	0	833	0	2987	320	388	17510	89947	246409
MOTU_000002909	75	33317	Protostomia	kingdom	Eukaryota	Metazoa	Unidentified	Unidentified	Unidentified	Unidentified	Unidentified	Unidentified	29	0	0	0	20	0	9	0	0	0	0	0	0	0	0	0	0	0	0	0	0	0	0	0	0	0	0	0	0	0	0	0	0	0	0	0	0
MOTU_000002915	75	977775	Panpulmonata	class	Eukaryota	Metazoa	Mollusca	Gastropoda	Unidentified	Unidentified	Unidentified	Unidentified	21	0	0	0	0	0	0	0	0	0	0	0	0	0	0	0	0	21	0	0	0	0	0	0	0	0	0	0	0	0	0	0	0	0	0	0	0
MOTU_000002916	75	2172821	Multicrustacea	superclass	Eukaryota	Metazoa	Arthropoda	Unidentified	Unidentified	Unidentified	Unidentified	Unidentified	17	0	0	0	0	17	0	0	0	0	0	0	0	0	0	0	0	0	0	0	0	0	0	0	0	0	0	0	0	0	0	0	0	0	0	0	0
MOTU_000002955	75	2172821	Multicrustacea	superclass	Eukaryota	Metazoa	Arthropoda	Unidentified	Unidentified	Unidentified	Unidentified	Unidentified	464	0	0	0	70	87	0	0	0	0	0	0	17	0	0	0	0	34	0	0	0	30	0	0	0	0	0	0	0	0	0	0	0	0	0	0	0
MOTU_000002960	100	2569427	Hexapleomera sasuke	species	Eukaryota	Metazoa	Arthropoda	Malacostraca	Tanaidacea	Tanaididae	Hexapleomera	Hexapleomera sasuke	443	0	0	0	0	0	0	0	0	0	0	0	0	0	0	0	0	0	0	0	0	0	0	0	0	0	0	0	0	0	0	0	0	0	0	0	0
MOTU_000002966	100	1328064	Branchiomma luctuosum	species	Eukaryota	Metazoa	Annelida	Polychaeta	Sabellida	Sabellidae	Branchiomma	Branchiomma luctuosum	2246777	0	0	0	0	0	0	0	0	0	0	0	0	0	0	0	0	0	0	0	0	0	0	0	0	0	0	0	0	0	0	0	0	0	0	0	0
MOTU_000003002	97	37520	Obelia dichotoma	species	Eukaryota	Metazoa	Cnidaria	Hydrozoa	Leptothecata	Obeliidae	Obelia	Obelia dichotoma	1156959	0	0	0	0	0	0	0	0	0	0	0	0	0	0	0	0	0	0	0	0	0	0	0	0	10022	0	87	8	0	263	0	0	0	0	0	0
MOTU_000003012	97	1162741	Acanthodendrilla australis	species	Eukaryota	Metazoa	Porifera	Demospongiae	Dendroceratida	Dictyodendrillidae	Acanthodendrilla	Acanthodendrilla australis	258	0	0	0	0	0	0	0	0	98	0	0	0	26	0	0	0	0	0	0	0	0	0	0	0	0	0	0	0	0	0	63	0	0	0	0	0
MOTU_000003027	75	2172821	Multicrustacea	superclass	Eukaryota	Metazoa	Arthropoda	Unidentified	Unidentified	Unidentified	Unidentified	Unidentified	64	0	0	0	0	64	0	0	0	0	0	0	0	0	0	0	0	0	0	0	0	0	0	0	0	0	0	0	0	0	0	0	0	0	0	0	0
MOTU_000003028	75	33317	Protostomia	kingdom	Eukaryota	Metazoa	Unidentified	Unidentified	Unidentified	Unidentified	Unidentified	Unidentified	3527	0	0	0	13	28	0	0	0	40	0	0	0	0	0	0	32	0	0	0	0	0	0	0	0	0	35	0	0	0	0	0	0	0	0	0	0
MOTU_000003053	75	2172821	Multicrustacea	superclass	Eukaryota	Metazoa	Arthropoda	Unidentified	Unidentified	Unidentified	Unidentified	Unidentified	173	0	0	0	54	0	0	0	0	0	0	0	0	0	0	0	0	0	0	0	0	0	0	0	0	0	0	0	0	0	0	0	0	0	0	0	0
MOTU_000003055	100	3023905	Aiptasiogeton eruptaurantia	species	Eukaryota	Metazoa	Cnidaria	Anthozoa	Actiniaria	Aiptasiidae	Aiptasiogeton	Aiptasiogeton eruptaurantia	1659	0	0	0	0	0	0	0	0	0	0	0	0	0	0	0	0	0	0	0	0	0	0	0	0	0	0	0	0	0	0	0	0	0	0	0	0
MOTU_000003056	100	252666	Clytia paulensis	species	Eukaryota	Metazoa	Cnidaria	Hydrozoa	Leptothecata	Clytiidae	Clytia	Clytia paulensis	4818	0	0	0	0	0	0	0	0	0	0	0	0	0	0	0	0	0	0	0	0	0	0	0	0	0	0	4206	0	0	0	0	0	0	0	0	0
MOTU_000003060	80	184746	Undinula	genus	Eukaryota	Metazoa	Arthropoda	Hexanauplia	Calanoida	Calanidae	Undinula	Unidentified	13	0	0	0	0	0	0	0	0	0	0	0	0	0	0	0	0	0	0	0	0	0	0	0	0	0	0	0	0	0	0	0	0	0	0	0	0
MOTU_000003061	80	371451	Corophiidae	family	Eukaryota	Metazoa	Arthropoda	Malacostraca	Amphipoda	Corophiidae	Unidentified	Unidentified	460	0	0	0	0	0	0	27	24	26	163	150	59	11	0	0	0	0	0	0	0	0	0	0	0	0	0	0	0	0	0	0	0	0	0	0	0
MOTU_000003070	97	252669	Clytia gracilis	species	Eukaryota	Metazoa	Cnidaria	Hydrozoa	Leptothecata	Clytiidae	Clytia	Clytia gracilis	346	0	0	0	0	0	0	0	0	0	0	0	0	0	0	0	0	0	0	0	0	34	0	0	0	0	0	0	0	0	0	0	0	0	0	0	0
MOTU_000003110	100	184585	Engraulis encrasicolus	species	Eukaryota	Metazoa	Chordata	Actinopteri	Clupeiformes	Engraulidae	Engraulis	Engraulis encrasicolus	215354	0	0	0	0	0	0	41	0	0	0	0	0	0	0	0	0	0	0	0	0	0	0	0	0	0	0	0	0	0	0	166	55	11	0	0	0
MOTU_000003112	90	2750049	Obeliida	order	Eukaryota	Metazoa	Cnidaria	Hydrozoa	Leptothecata	Unidentified	Unidentified	Unidentified	399	0	0	0	0	0	0	0	0	0	0	0	0	0	0	0	0	0	0	24	0	11	0	0	77	0	0	0	0	0	0	0	0	0	0	0	0
MOTU_000003118	70	197562	Pancrustacea	phylum	Eukaryota	Metazoa	Arthropoda	Unidentified	Unidentified	Unidentified	Unidentified	Unidentified	23881	0	0	0	0	0	0	246	181	51	9039	3313	869	0	0	0	0	0	0	2121	4995	2397	0	0	0	0	0	0	0	0	0	0	0	0	0	0	0
MOTU_000003135	80	33213	Bilateria	kingdom	Eukaryota	Metazoa	Unidentified	Unidentified	Unidentified	Unidentified	Unidentified	Unidentified	173	0	0	0	0	0	0	0	0	0	131	42	0	0	0	0	0	0	0	0	0	0	0	0	0	0	0	0	0	0	0	0	0	0	0	0	0
MOTU_000003147	85	32569	Obelia	genus	Eukaryota	Metazoa	Cnidaria	Hydrozoa	Leptothecata	Obeliidae	Obelia	Unidentified	35	0	0	0	0	0	0	0	0	0	0	0	0	0	0	0	0	0	0	0	0	35	0	0	0	0	0	0	0	0	0	0	0	0	0	0	0
MOTU_000003156	70	33317	Protostomia	kingdom	Eukaryota	Metazoa	Unidentified	Unidentified	Unidentified	Unidentified	Unidentified	Unidentified	22429	0	0	0	0	0	0	0	0	0	73	54	0	26	229	0	0	27	905	0	406	0	0	111	28	0	0	0	0	418	0	0	0	0	2386	0	2412
MOTU_000003164	97	401970	Halopteris diaphana	species	Eukaryota	Metazoa	Cnidaria	Hydrozoa	Leptothecata	Halopterididae	Halopteris	Halopteris diaphana	94	0	0	0	0	0	0	0	0	0	0	0	0	0	0	0	0	0	0	0	0	0	0	0	0	0	0	0	0	0	0	0	0	0	0	0	0
MOTU_000003171	80	6072	Eumetazoa	kingdom	Eukaryota	Metazoa	Unidentified	Unidentified	Unidentified	Unidentified	Unidentified	Unidentified	58	0	0	0	0	0	0	0	58	0	0	0	0	0	0	0	0	0	0	0	0	0	0	0	0	0	0	0	0	0	0	0	0	0	0	0	0
MOTU_000003173	97	283505	Pione velans	species	Eukaryota	Metazoa	Porifera	Demospongiae	Clionaida	Clionaidae	Pione	Pione velans	7	0	0	0	0	0	0	0	0	0	0	0	0	0	0	0	0	7	0	0	0	0	0	0	0	0	0	0	0	0	0	0	0	0	0	0	0
MOTU_000003181	75	2172821	Multicrustacea	superclass	Eukaryota	Metazoa	Arthropoda	Unidentified	Unidentified	Unidentified	Unidentified	Unidentified	9884	0	0	0	0	0	0	0	0	0	0	0	0	0	0	0	0	0	0	0	0	0	0	0	0	0	0	0	0	0	0	0	0	0	0	0	0
MOTU_000003205	80	1732196	Senticaudata	suborder	Eukaryota	Metazoa	Arthropoda	Malacostraca	Amphipoda	Unidentified	Unidentified	Unidentified	358	0	0	0	82	244	6	26	0	0	0	0	0	0	0	0	0	0	0	0	0	0	0	0	0	0	0	0	0	0	0	0	0	0	0	0	0
MOTU_000003206	100	576236	Thoralus cranchii	species	Eukaryota	Metazoa	Arthropoda	Malacostraca	Decapoda	Hippolytidae	Thoralus	Thoralus cranchii	18	0	0	0	0	0	0	0	0	0	0	0	0	0	0	0	0	0	0	0	0	0	0	0	0	0	0	0	0	0	0	0	0	0	0	0	0
MOTU_000003212	80	6821	Amphipoda	order	Eukaryota	Metazoa	Arthropoda	Malacostraca	Amphipoda	Unidentified	Unidentified	Unidentified	8	0	0	0	0	0	8	0	0	0	0	0	0	0	0	0	0	0	0	0	0	0	0	0	0	0	0	0	0	0	0	0	0	0	0	0	0
MOTU_000003232	80	41212	Harpacticoida	order	Eukaryota	Metazoa	Arthropoda	Hexanauplia	Harpacticoida	Unidentified	Unidentified	Unidentified	52813	0	0	0	0	0	0	0	0	0	0	0	0	0	0	0	0	0	0	0	0	0	0	0	0	19	0	0	0	0	0	0	0	0	0	0	0
MOTU_000003233	85	500008	Leptothecata	order	Eukaryota	Metazoa	Cnidaria	Hydrozoa	Leptothecata	Unidentified	Unidentified	Unidentified	3309	0	0	0	0	0	0	0	0	0	0	0	0	0	0	0	0	0	29	0	0	0	0	0	0	0	0	0	0	0	0	0	0	0	0	0	0
MOTU_000003249	80	121148	Acartia	genus	Eukaryota	Metazoa	Arthropoda	Hexanauplia	Calanoida	Acartiidae	Acartia	Unidentified	161	0	0	0	0	0	0	0	0	0	0	0	0	0	0	0	0	0	0	0	0	0	0	0	0	0	0	0	0	0	0	0	0	0	0	0	0
MOTU_000003250	90	500008	Leptothecata	order	Eukaryota	Metazoa	Cnidaria	Hydrozoa	Leptothecata	Unidentified	Unidentified	Unidentified	1790	0	0	0	0	0	0	0	25	0	81	0	0	60	92	274	259	316	519	22	82	19	0	0	0	0	0	0	35	0	0	0	0	0	0	0	0
MOTU_000003252	80	33317	Protostomia	kingdom	Eukaryota	Metazoa	Unidentified	Unidentified	Unidentified	Unidentified	Unidentified	Unidentified	15	0	0	0	0	0	0	0	0	0	0	0	0	0	0	0	0	0	0	0	0	0	0	0	0	0	0	0	0	0	0	0	0	0	0	0	0
MOTU_000003262	85	190526	Dysidea	genus	Eukaryota	Metazoa	Porifera	Demospongiae	Dictyoceratida	Dysideidae	Dysidea	Unidentified	93475	0	0	0	44	0	0	0	0	0	0	0	0	0	0	0	0	0	0	0	0	0	0	0	0	0	0	0	0	38	0	0	0	0	0	0	0
MOTU_000003274	75	33208	Metazoa	kingdom	Eukaryota	Metazoa	Unidentified	Unidentified	Unidentified	Unidentified	Unidentified	Unidentified	19	0	0	0	0	19	0	0	0	0	0	0	0	0	0	0	0	0	0	0	0	0	0	0	0	0	0	0	0	0	0	0	0	0	0	0	0
MOTU_000003286	80	116569	Neocopepoda	infraclass	Eukaryota	Metazoa	Arthropoda	Hexanauplia	Unidentified	Unidentified	Unidentified	Unidentified	35	0	0	0	0	0	6	29	0	0	0	0	0	0	0	0	0	0	0	0	0	0	0	0	0	0	0	0	0	0	0	0	0	0	0	0	0
MOTU_000003303	70	6125	Scleractinia	order	Eukaryota	Metazoa	Cnidaria	Anthozoa	Scleractinia	Unidentified	Unidentified	Unidentified	2015	0	0	0	25	0	0	0	931	0	0	0	0	0	0	0	0	0	0	0	0	0	0	0	0	0	0	0	0	0	0	0	0	0	0	0	0
MOTU_000003326	70	216307	Euthyneura	class	Eukaryota	Metazoa	Mollusca	Gastropoda	Unidentified	Unidentified	Unidentified	Unidentified	4888	0	0	0	0	0	0	0	0	0	0	0	0	0	0	0	0	0	0	0	0	0	0	0	0	0	0	0	0	0	0	0	0	0	0	0	0
MOTU_000003377	100	48171	Chelon labrosus	species	Eukaryota	Metazoa	Chordata	Actinopteri	Mugiliformes	Mugilidae	Chelon	Chelon labrosus	167	0	0	0	0	0	0	0	0	0	0	0	0	0	0	0	0	12	0	0	0	0	65	0	0	0	0	0	0	0	0	0	0	0	0	0	0
MOTU_000003397	80	977775	Panpulmonata	class	Eukaryota	Metazoa	Mollusca	Gastropoda	Unidentified	Unidentified	Unidentified	Unidentified	628	0	0	0	0	0	0	0	0	0	0	0	0	0	0	0	0	0	0	0	0	0	0	0	0	0	0	0	7	0	0	0	0	0	0	0	0
MOTU_000003420	75	33208	Metazoa	kingdom	Eukaryota	Metazoa	Unidentified	Unidentified	Unidentified	Unidentified	Unidentified	Unidentified	279	0	0	0	0	0	0	0	0	0	0	0	0	0	0	0	0	0	24	0	0	0	0	0	0	0	0	0	0	0	0	0	0	0	0	0	165
MOTU_000003458	75	6340	Annelida	phylum	Eukaryota	Metazoa	Annelida	Unidentified	Unidentified	Unidentified	Unidentified	Unidentified	21	0	0	0	21	0	0	0	0	0	0	0	0	0	0	0	0	0	0	0	0	0	0	0	0	0	0	0	0	0	0	0	0	0	0	0	0
MOTU_000003624	85	1779146	Heteroscleromorpha	subclass	Eukaryota	Metazoa	Porifera	Demospongiae	Unidentified	Unidentified	Unidentified	Unidentified	41	0	0	0	0	0	0	0	0	0	0	0	0	0	0	0	0	0	0	0	0	0	0	0	0	0	0	0	0	0	0	0	0	0	0	0	0
MOTU_000003740	80	6049	Haplosclerida	order	Eukaryota	Metazoa	Porifera	Demospongiae	Haplosclerida	Unidentified	Unidentified	Unidentified	110	0	0	0	0	0	0	29	0	0	0	0	0	0	0	0	0	0	26	0	0	0	0	0	0	0	0	0	9	0	0	0	0	0	0	0	0
MOTU_000003759	97	76785	Cliona	genus	Eukaryota	Metazoa	Porifera	Demospongiae	Clionaida	Clionaidae	Cliona	Unidentified	25	0	0	0	0	0	0	0	17	0	0	0	0	0	0	0	0	0	0	0	0	0	0	0	0	0	0	0	0	0	0	0	0	0	0	0	0
MOTU_000003761	80	6072	Eumetazoa	kingdom	Eukaryota	Metazoa	Unidentified	Unidentified	Unidentified	Unidentified	Unidentified	Unidentified	294	0	0	0	0	26	0	29	26	32	0	0	0	0	0	0	0	0	0	0	0	0	0	0	0	0	0	0	0	0	0	0	0	0	0	0	0
MOTU_000003771	75	116569	Neocopepoda	infraclass	Eukaryota	Metazoa	Arthropoda	Hexanauplia	Unidentified	Unidentified	Unidentified	Unidentified	3433	0	0	0	0	0	0	0	0	0	0	0	0	0	0	0	0	0	0	0	0	0	0	0	0	0	0	0	0	0	0	0	0	0	448	0	0
MOTU_000003786	100	48170	Chelon	genus	Eukaryota	Metazoa	Chordata	Actinopteri	Mugiliformes	Mugilidae	Chelon	Unidentified	376	0	0	0	0	0	0	0	0	0	0	0	0	0	0	0	0	0	0	0	0	376	0	0	0	0	0	0	0	0	0	0	0	0	0	0	0
MOTU_000003807	75	33317	Protostomia	kingdom	Eukaryota	Metazoa	Unidentified	Unidentified	Unidentified	Unidentified	Unidentified	Unidentified	39	0	0	0	17	22	0	0	0	0	0	0	0	0	0	0	0	0	0	0	0	0	0	0	0	0	0	0	0	0	0	0	0	0	0	0	0
MOTU_000003842	75	6072	Eumetazoa	kingdom	Eukaryota	Metazoa	Unidentified	Unidentified	Unidentified	Unidentified	Unidentified	Unidentified	1122	0	0	0	12	0	0	222	0	0	0	0	0	0	0	0	0	0	0	0	0	0	0	0	0	0	0	0	0	0	0	0	0	0	0	0	0
MOTU_000003856	75	33317	Protostomia	kingdom	Eukaryota	Metazoa	Unidentified	Unidentified	Unidentified	Unidentified	Unidentified	Unidentified	84	0	0	0	0	14	0	0	0	0	0	0	0	0	0	0	0	0	0	0	0	0	0	0	0	0	0	0	0	0	0	0	0	0	0	0	0
MOTU_000003876	97	864287	Dorvillea rubrovittata	species	Eukaryota	Metazoa	Annelida	Polychaeta	Eunicida	Dorvilleidae	Dorvillea	Dorvillea rubrovittata	6	0	0	0	0	0	0	0	0	0	0	0	0	0	0	0	0	0	0	0	0	0	0	0	0	0	0	0	0	0	0	0	0	0	0	0	0
MOTU_000003879	80	98848	Amathia	genus	Eukaryota	Metazoa	Bryozoa	Gymnolaemata	Ctenostomatida	Vesiculariidae	Amathia	Unidentified	219681	0	0	0	11	0	0	0	0	0	58	6275	0	1994	10909	5418	77965	13474	41809	1946	2326	2381	197	55	540	0	0	0	1498	7	0	0	0	0	0	0	0
MOTU_000003880	80	977775	Panpulmonata	class	Eukaryota	Metazoa	Mollusca	Gastropoda	Unidentified	Unidentified	Unidentified	Unidentified	7	0	0	0	0	0	0	0	0	0	0	0	0	0	0	0	0	7	0	0	0	0	0	0	0	0	0	0	0	0	0	0	0	0	0	0	0
MOTU_000003884	80	6527	Stylommatophora	order	Eukaryota	Metazoa	Mollusca	Gastropoda	Stylommatophora	Unidentified	Unidentified	Unidentified	109068	0	0	0	0	0	0	0	0	0	0	0	0	0	0	0	0	0	0	0	0	0	0	0	0	0	0	0	0	12	0	0	0	0	0	0	0
MOTU_000003889	100	1440457	Styela canopus	species	Eukaryota	Metazoa	Chordata	Ascidiacea	Stolidobranchia	Styelidae	Styela	Styela canopus	259944	0	0	0	0	0	0	0	0	0	0	0	0	1753	998	134	152	720	975	0	143	0	0	0	0	44	0	0	0	0	0	0	0	0	0	0	182
MOTU_000003898	85	500008	Leptothecata	order	Eukaryota	Metazoa	Cnidaria	Hydrozoa	Leptothecata	Unidentified	Unidentified	Unidentified	6161	0	0	0	0	0	0	0	0	0	0	0	0	5	0	0	0	0	0	0	0	0	0	0	0	0	0	0	0	0	0	0	0	0	0	0	0
MOTU_000003900	80	37516	Hydroidolina	subclass	Eukaryota	Metazoa	Cnidaria	Hydrozoa	Unidentified	Unidentified	Unidentified	Unidentified	6950	0	0	0	0	0	0	0	0	0	0	0	0	0	0	0	126	0	48	0	0	11	0	0	0	0	0	0	18	0	0	0	0	0	0	0	0
MOTU_000003913	80	6381	Oligochaeta	subclass	Eukaryota	Metazoa	Annelida	Clitellata	Unidentified	Unidentified	Unidentified	Unidentified	2473	327	0	0	798	0	0	0	0	143	0	746	90	0	335	0	0	7	22	0	0	0	0	0	0	0	0	0	0	0	0	0	0	0	0	0	0
MOTU_000003914	75	33317	Protostomia	kingdom	Eukaryota	Metazoa	Unidentified	Unidentified	Unidentified	Unidentified	Unidentified	Unidentified	1954	0	0	0	0	0	0	100	0	0	0	0	0	0	0	0	0	0	0	0	0	0	0	0	0	0	0	0	23	0	0	0	0	0	0	0	0
MOTU_000003929	80	298494	Lernaeopodidae	family	Eukaryota	Metazoa	Arthropoda	Hexanauplia	Siphonostomatoida	Lernaeopodidae	Unidentified	Unidentified	222	0	0	0	0	12	13	189	0	0	0	0	0	0	0	0	0	0	0	0	0	0	0	0	0	0	0	0	0	0	0	0	0	0	0	0	0
MOTU_000003949	80	1292254	Geoplaninae	subfamily	Eukaryota	Metazoa	Platyhelminthes	Rhabditophora	Tricladida	Geoplanidae	Unidentified	Unidentified	283	0	0	0	0	0	0	0	0	0	0	0	0	0	0	0	0	0	0	0	0	0	0	0	0	0	0	0	0	0	0	0	0	0	0	0	0
MOTU_000003950	80	6072	Eumetazoa	kingdom	Eukaryota	Metazoa	Unidentified	Unidentified	Unidentified	Unidentified	Unidentified	Unidentified	57	0	0	0	0	0	0	0	0	0	0	0	0	0	0	0	0	0	0	0	0	0	0	0	0	0	0	0	0	0	0	0	0	0	0	0	0
MOTU_000003955	75	33317	Protostomia	kingdom	Eukaryota	Metazoa	Unidentified	Unidentified	Unidentified	Unidentified	Unidentified	Unidentified	10664	0	0	0	0	0	0	0	0	0	0	0	0	0	0	0	0	0	0	0	0	0	0	0	0	0	0	0	7	0	0	0	0	0	0	0	0
MOTU_000004008	80	32436	Aplousobranchia	order	Eukaryota	Metazoa	Chordata	Ascidiacea	Aplousobranchia	Unidentified	Unidentified	Unidentified	327	0	0	0	0	0	0	0	0	0	0	0	0	0	0	0	0	0	0	0	0	0	0	0	0	0	0	0	0	0	46	37	10	28	0	0	0
MOTU_000004022	90	190526	Dysidea	genus	Eukaryota	Metazoa	Porifera	Demospongiae	Dictyoceratida	Dysideidae	Dysidea	Unidentified	249	0	0	0	0	0	0	0	0	0	0	0	0	0	0	0	0	0	0	0	0	0	0	0	0	0	0	0	0	0	0	0	0	0	0	0	0
MOTU_000004023	85	37516	Hydroidolina	subclass	Eukaryota	Metazoa	Cnidaria	Hydrozoa	Unidentified	Unidentified	Unidentified	Unidentified	210	0	0	0	0	0	0	0	0	0	0	0	0	0	0	0	0	0	0	0	0	0	0	0	0	0	0	0	0	0	0	0	0	0	0	0	0
MOTU_000004024	100	2714564	Barrukia cristata	species	Eukaryota	Metazoa	Annelida	Polychaeta	Phyllodocida	Polynoidae	Barrukia	Barrukia cristata	32	0	0	0	10	0	0	0	22	0	0	0	0	0	0	0	0	0	0	0	0	0	0	0	0	0	0	0	0	0	0	0	0	0	0	0	0
MOTU_000004038	97	2716581	Thelepus antarcticus	species	Eukaryota	Metazoa	Annelida	Polychaeta	Terebellida	Terebellidae	Thelepus	Thelepus antarcticus	11	0	11	0	0	0	0	0	0	0	0	0	0	0	0	0	0	0	0	0	0	0	0	0	0	0	0	0	0	0	0	0	0	0	0	0	0
MOTU_000004043	100	27697	Sardina pilchardus	species	Eukaryota	Metazoa	Chordata	Actinopteri	Clupeiformes	Clupeidae	Sardina	Sardina pilchardus	4029	0	0	0	0	30	0	0	0	0	0	0	0	0	0	0	0	0	0	0	0	0	0	235	0	0	0	0	0	0	0	0	0	0	0	0	0
MOTU_000004047	80	308572	Plumulariidae	family	Eukaryota	Metazoa	Cnidaria	Hydrozoa	Leptothecata	Plumulariidae	Unidentified	Unidentified	171	0	16	0	24	0	0	0	0	0	0	0	0	0	15	116	0	0	0	0	0	0	0	0	0	0	0	0	0	0	0	0	0	0	0	0	0
MOTU_000004053	80	221269	Gomphiocephalus	genus	Eukaryota	Metazoa	Arthropoda	Collembola	Poduromorpha	Hypogastruridae	Gomphiocephalus	Unidentified	58	0	0	0	17	0	0	0	0	0	0	0	0	0	0	41	0	0	0	0	0	0	0	0	0	0	0	0	0	0	0	0	0	0	0	0	0
MOTU_000004112	97	2528329	Dynamene edwardsi	species	Eukaryota	Metazoa	Arthropoda	Malacostraca	Isopoda	Sphaeromatidae	Dynamene	Dynamene edwardsi	19	0	0	0	0	0	0	0	0	0	0	0	0	0	0	0	0	0	0	0	0	0	0	0	0	0	0	0	19	0	0	0	0	0	0	0	0
MOTU_000004149	100	660630	Odontaster roseus	species	Eukaryota	Metazoa	Echinodermata	Asteroidea	Valvatida	Odontasteridae	Odontaster	Odontaster roseus	25	0	0	0	0	0	0	0	25	0	0	0	0	0	0	0	0	0	0	0	0	0	0	0	0	0	0	0	0	0	0	0	0	0	0	0	0
MOTU_000004155	75	33317	Protostomia	kingdom	Eukaryota	Metazoa	Unidentified	Unidentified	Unidentified	Unidentified	Unidentified	Unidentified	130	0	0	0	15	13	0	0	24	0	0	0	0	0	0	78	0	0	0	0	0	0	0	0	0	0	0	0	0	0	0	0	0	0	0	0	0
MOTU_000004185	100	187406	Paracalanus parvus	species	Eukaryota	Metazoa	Arthropoda	Hexanauplia	Calanoida	Paracalanidae	Paracalanus	Paracalanus parvus	241	0	0	0	19	13	0	0	0	0	0	0	0	0	17	152	0	0	0	0	0	0	0	0	0	0	0	0	0	0	0	0	0	0	0	0	0
MOTU_000004265	75	33208	Metazoa	kingdom	Eukaryota	Metazoa	Unidentified	Unidentified	Unidentified	Unidentified	Unidentified	Unidentified	31	0	0	0	0	0	0	0	0	0	0	0	0	0	0	31	0	0	0	0	0	0	0	0	0	0	0	0	0	0	0	0	0	0	0	0	0
MOTU_000004327	75	33208	Metazoa	kingdom	Eukaryota	Metazoa	Unidentified	Unidentified	Unidentified	Unidentified	Unidentified	Unidentified	11	0	0	0	0	11	0	0	0	0	0	0	0	0	0	0	0	0	0	0	0	0	0	0	0	0	0	0	0	0	0	0	0	0	0	0	0
MOTU_000004381	75	6072	Eumetazoa	kingdom	Eukaryota	Metazoa	Unidentified	Unidentified	Unidentified	Unidentified	Unidentified	Unidentified	45	0	0	0	0	0	0	0	0	0	0	0	0	0	0	45	0	0	0	0	0	0	0	0	0	0	0	0	0	0	0	0	0	0	0	0	0
MOTU_000004535	90	116569	Neocopepoda	infraclass	Eukaryota	Metazoa	Arthropoda	Hexanauplia	Unidentified	Unidentified	Unidentified	Unidentified	104	0	0	0	37	0	0	0	0	0	0	0	0	0	0	67	0	0	0	0	0	0	0	0	0	0	0	0	0	0	0	0	0	0	0	0	0
MOTU_000004565	97	6837	Calanus finmarchicus	species	Eukaryota	Metazoa	Arthropoda	Hexanauplia	Calanoida	Calanidae	Calanus	Calanus finmarchicus	10579	0	0	0	0	0	0	0	28	0	0	0	0	0	0	16	0	0	0	0	0	0	0	0	0	0	0	0	0	0	0	0	0	0	0	0	0
MOTU_000004652	100	6145	Aurelia aurita	species	Eukaryota	Metazoa	Cnidaria	Scyphozoa	Semaeostomeae	Ulmaridae	Aurelia	Aurelia aurita	18	0	0	0	0	0	0	0	0	0	0	0	0	0	0	18	0	0	0	0	0	0	0	0	0	0	0	0	0	0	0	0	0	0	0	0	0
MOTU_000004678	97	252957	Phorbas	genus	Eukaryota	Metazoa	Porifera	Demospongiae	Poecilosclerida	Hymedesmiidae	Phorbas	Unidentified	288	0	0	0	0	0	0	0	119	0	0	0	0	0	0	0	0	0	0	0	0	0	0	0	0	0	0	0	0	0	0	0	0	0	0	0	0
MOTU_000004685	85	37516	Hydroidolina	subclass	Eukaryota	Metazoa	Cnidaria	Hydrozoa	Unidentified	Unidentified	Unidentified	Unidentified	97020	0	0	0	29	0	0	0	0	0	0	0	0	693	349	740	3521	1030	5700	97	418	121	0	0	0	0	0	0	2747	51	0	0	0	0	0	0	0
MOTU_000004700	85	6821	Amphipoda	order	Eukaryota	Metazoa	Arthropoda	Malacostraca	Amphipoda	Unidentified	Unidentified	Unidentified	34737	0	0	0	122	488	60	201	0	0	0	72	0	0	0	0	0	0	0	0	0	0	0	0	0	0	0	0	0	0	0	3659	1263	0	18139	7891	197
MOTU_000004764	75	6072	Eumetazoa	kingdom	Eukaryota	Metazoa	Unidentified	Unidentified	Unidentified	Unidentified	Unidentified	Unidentified	5905	0	0	0	19	17	5	0	43	31	0	0	0	0	0	0	0	0	0	0	0	0	0	0	0	0	0	0	0	0	0	0	0	0	0	0	0
MOTU_000004768	90	6065	Hymeniacidon	genus	Eukaryota	Metazoa	Porifera	Demospongiae	Suberitida	Halichondriidae	Hymeniacidon	Unidentified	19	0	0	0	0	0	0	0	0	0	0	0	0	0	0	0	0	0	0	0	0	0	0	0	0	0	0	0	0	0	0	0	0	0	0	0	0
MOTU_000004774	75	6685	Penaeidae	family	Eukaryota	Metazoa	Arthropoda	Malacostraca	Decapoda	Penaeidae	Unidentified	Unidentified	297834	0	0	0	37	14	20	0	0	0	0	0	0	0	0	0	0	0	0	0	0	0	0	0	0	0	0	0	0	51	26	0	0	0	0	0	0
MOTU_000004788	75	1206795	Lophotrochozoa	kingdom	Eukaryota	Metazoa	Unidentified	Unidentified	Unidentified	Unidentified	Unidentified	Unidentified	13	0	0	0	13	0	0	0	0	0	0	0	0	0	0	0	0	0	0	0	0	0	0	0	0	0	0	0	0	0	0	0	0	0	0	0	0
MOTU_000004790	100	581059	Polyandrocarpa zorritensis	species	Eukaryota	Metazoa	Chordata	Ascidiacea	Stolidobranchia	Styelidae	Polyandrocarpa	Polyandrocarpa zorritensis	210076	0	0	0	0	0	0	0	0	0	0	0	0	0	0	0	0	0	0	0	0	0	0	0	0	0	0	0	0	0	0	0	0	0	0	0	0
MOTU_000004794	75	33317	Protostomia	kingdom	Eukaryota	Metazoa	Unidentified	Unidentified	Unidentified	Unidentified	Unidentified	Unidentified	82	0	0	0	0	0	0	0	0	0	0	0	0	0	0	0	0	0	0	0	0	0	0	0	0	0	0	82	0	0	0	0	0	0	0	0	0
MOTU_000004829	100	622417	Alpheus bellulus	species	Eukaryota	Metazoa	Arthropoda	Malacostraca	Decapoda	Alpheidae	Alpheus	Alpheus bellulus	17359	0	0	0	0	0	0	0	0	0	0	0	0	0	0	0	0	0	0	0	0	0	0	0	0	0	0	0	11	0	0	0	0	0	0	0	0
MOTU_000004844	80	33208	Metazoa	kingdom	Eukaryota	Metazoa	Unidentified	Unidentified	Unidentified	Unidentified	Unidentified	Unidentified	757	0	0	0	0	0	5	0	0	0	0	0	0	0	0	0	0	0	0	0	0	0	0	0	0	0	0	0	0	0	0	0	0	0	235	0	0
MOTU_000004857	80	216307	Euthyneura	class	Eukaryota	Metazoa	Mollusca	Gastropoda	Unidentified	Unidentified	Unidentified	Unidentified	221	0	0	0	0	0	0	0	0	0	0	0	0	0	0	0	0	0	22	0	0	0	0	0	0	0	0	0	0	0	0	0	0	0	0	0	0
MOTU_000004874	80	6833	Calanoida	order	Eukaryota	Metazoa	Arthropoda	Hexanauplia	Calanoida	Unidentified	Unidentified	Unidentified	1239	0	0	0	0	0	0	0	0	0	0	0	0	0	0	0	0	0	0	0	0	0	0	0	0	0	0	0	0	0	0	0	0	0	0	0	0
MOTU_000004906	75	33317	Protostomia	kingdom	Eukaryota	Metazoa	Unidentified	Unidentified	Unidentified	Unidentified	Unidentified	Unidentified	106	0	0	0	19	17	0	0	19	0	0	0	0	0	0	51	0	0	0	0	0	0	0	0	0	0	0	0	0	0	0	0	0	0	0	0	0
MOTU_000004910	97	119425	Darwinellidae	family	Eukaryota	Metazoa	Porifera	Demospongiae	Dendroceratida	Darwinellidae	Unidentified	Unidentified	53020	0	0	0	34	0	0	0	0	0	0	0	0	0	0	0	0	0	0	0	0	0	0	0	0	0	0	0	0	76	0	0	0	0	0	0	0
MOTU_000004943	75	1779146	Heteroscleromorpha	subclass	Eukaryota	Metazoa	Porifera	Demospongiae	Unidentified	Unidentified	Unidentified	Unidentified	401	0	0	0	0	0	0	0	0	0	0	0	0	0	0	22	0	0	0	0	0	0	0	0	0	0	0	0	0	0	0	0	0	0	0	0	0
MOTU_000004950	75	6657	Crustacea	subphylum	Eukaryota	Metazoa	Arthropoda	Unidentified	Unidentified	Unidentified	Unidentified	Unidentified	13	0	0	0	0	13	0	0	0	0	0	0	0	0	0	0	0	0	0	0	0	0	0	0	0	0	0	0	0	0	0	0	0	0	0	0	0
MOTU_000004963	75	116569	Neocopepoda	infraclass	Eukaryota	Metazoa	Arthropoda	Hexanauplia	Unidentified	Unidentified	Unidentified	Unidentified	369488	0	0	0	36	0	0	0	0	0	0	0	0	0	0	0	0	0	0	0	0	0	0	0	0	24	0	0	0	78	0	116	439	0	935	8283	8642
MOTU_000004972	70	33208	Metazoa	kingdom	Eukaryota	Metazoa	Unidentified	Unidentified	Unidentified	Unidentified	Unidentified	Unidentified	278	0	0	0	0	0	0	0	0	0	0	0	0	0	28	0	0	8	0	0	0	28	0	0	0	0	0	0	0	0	0	0	0	0	0	0	0
MOTU_000004977	85	1287635	Fionoidea	superfamily	Eukaryota	Metazoa	Mollusca	Gastropoda	Nudibranchia	Unidentified	Unidentified	Unidentified	809	0	0	0	0	0	0	0	0	0	0	0	0	0	0	0	0	0	0	28	0	12	0	0	0	0	0	0	0	0	0	0	0	0	0	0	0
MOTU_000005113	75	33317	Protostomia	kingdom	Eukaryota	Metazoa	Unidentified	Unidentified	Unidentified	Unidentified	Unidentified	Unidentified	388	0	0	0	0	0	0	0	0	0	0	0	0	0	0	0	0	0	0	0	0	0	0	0	0	0	0	0	0	0	0	0	0	0	0	0	0
MOTU_000005223	75	33317	Protostomia	kingdom	Eukaryota	Metazoa	Unidentified	Unidentified	Unidentified	Unidentified	Unidentified	Unidentified	81	0	0	0	0	0	0	0	0	0	0	0	0	0	0	0	0	0	0	0	0	0	0	0	0	0	0	0	0	0	0	0	0	0	0	0	0
MOTU_000005248	90	371451	Corophiidae	family	Eukaryota	Metazoa	Arthropoda	Malacostraca	Amphipoda	Corophiidae	Unidentified	Unidentified	69	0	0	0	14	38	8	0	0	0	0	0	0	0	0	0	0	0	0	0	0	0	0	0	0	0	0	0	9	0	0	0	0	0	0	0	0
MOTU_000005270	75	33317	Protostomia	kingdom	Eukaryota	Metazoa	Unidentified	Unidentified	Unidentified	Unidentified	Unidentified	Unidentified	31	0	0	0	13	18	0	0	0	0	0	0	0	0	0	0	0	0	0	0	0	0	0	0	0	0	0	0	0	0	0	0	0	0	0	0	0
MOTU_000005272	80	116569	Neocopepoda	infraclass	Eukaryota	Metazoa	Arthropoda	Hexanauplia	Unidentified	Unidentified	Unidentified	Unidentified	1448	0	0	0	0	0	0	0	0	0	0	0	0	0	0	0	73	0	0	0	0	61	0	0	0	0	0	0	0	0	0	676	0	0	0	0	0
MOTU_000005279	75	6448	Gastropoda	class	Eukaryota	Metazoa	Mollusca	Gastropoda	Unidentified	Unidentified	Unidentified	Unidentified	1589	0	0	0	0	0	0	381	30	24	0	0	0	0	0	0	0	0	0	0	0	0	0	0	78	0	0	0	0	0	0	0	0	0	0	0	0
MOTU_000005291	100	-207	Oxydromus pallidus	species	Eukaryota	Metazoa	Annelida	Polychaeta	Phyllodocida	Hesionidae	Oxydromus	Oxydromus pallidus	18896	0	0	0	0	0	0	0	0	0	0	0	28	0	31	0	0	0	0	0	0	0	0	0	0	0	0	0	0	5	0	0	0	0	7131	0	4346
MOTU_000005310	75	1206795	Lophotrochozoa	kingdom	Eukaryota	Metazoa	Unidentified	Unidentified	Unidentified	Unidentified	Unidentified	Unidentified	70	0	0	0	0	0	0	0	0	0	0	40	24	6	0	0	0	0	0	0	0	0	0	0	0	0	0	0	0	0	0	0	0	0	0	0	0
MOTU_000005320	85	37516	Hydroidolina	subclass	Eukaryota	Metazoa	Cnidaria	Hydrozoa	Unidentified	Unidentified	Unidentified	Unidentified	6699	0	0	0	0	0	0	0	0	0	0	0	0	0	0	0	0	10	0	0	0	0	0	0	0	0	0	0	0	0	0	0	0	0	0	0	0
MOTU_000005346	80	6351	Nereis	genus	Eukaryota	Metazoa	Annelida	Polychaeta	Phyllodocida	Nereididae	Nereis	Unidentified	12159	0	0	0	21	0	8	0	0	0	6822	1818	2424	77	369	32	0	0	0	0	0	0	0	0	0	0	0	0	0	19	0	0	0	0	0	0	0
MOTU_000005354	97	1843197	Haliclystus inabai	species	Eukaryota	Metazoa	Cnidaria	Staurozoa	Stauromedusae	Haliclystidae	Haliclystus	Haliclystus inabai	41	41	0	0	0	0	0	0	0	0	0	0	0	0	0	0	0	0	0	0	0	0	0	0	0	0	0	0	0	0	0	0	0	0	0	0	0
MOTU_000005364	85	500008	Leptothecata	order	Eukaryota	Metazoa	Cnidaria	Hydrozoa	Leptothecata	Unidentified	Unidentified	Unidentified	376	0	0	0	0	0	15	0	0	0	0	0	0	0	0	0	0	0	0	0	0	0	0	0	0	0	0	0	0	352	0	0	0	0	0	0	0
MOTU_000005369	75	33213	Bilateria	kingdom	Eukaryota	Metazoa	Unidentified	Unidentified	Unidentified	Unidentified	Unidentified	Unidentified	5775	0	0	0	0	0	0	0	0	0	0	0	0	0	0	0	0	0	0	0	0	0	0	0	0	0	0	0	11	0	0	0	0	0	391	0	0
MOTU_000005372	100	1981577	Subadyte pellucida	species	Eukaryota	Metazoa	Annelida	Polychaeta	Phyllodocida	Polynoidae	Subadyte	Subadyte pellucida	46958	0	0	0	33	0	35	0	0	0	0	0	0	0	0	0	0	0	0	0	0	0	0	9578	0	25	0	0	12	0	0	0	0	0	0	0	0
MOTU_000005375	75	197562	Pancrustacea	phylum	Eukaryota	Metazoa	Arthropoda	Unidentified	Unidentified	Unidentified	Unidentified	Unidentified	86	0	0	0	0	0	0	0	0	0	0	0	0	0	0	0	0	0	0	0	0	0	0	63	0	0	0	23	0	0	0	0	0	0	0	0	0
MOTU_000005378	75	6833	Calanoida	order	Eukaryota	Metazoa	Arthropoda	Hexanauplia	Calanoida	Unidentified	Unidentified	Unidentified	166	0	0	0	0	0	0	0	0	0	0	0	0	0	0	0	0	0	0	0	0	0	0	0	0	0	0	0	0	0	6	0	0	0	0	0	0
MOTU_000005381	75	2172821	Multicrustacea	superclass	Eukaryota	Metazoa	Arthropoda	Unidentified	Unidentified	Unidentified	Unidentified	Unidentified	50	0	0	0	0	0	0	50	0	0	0	0	0	0	0	0	0	0	0	0	0	0	0	0	0	0	0	0	0	0	0	0	0	0	0	0	0
MOTU_000005390	80	33317	Protostomia	kingdom	Eukaryota	Metazoa	Unidentified	Unidentified	Unidentified	Unidentified	Unidentified	Unidentified	1320	0	0	0	0	0	0	0	0	0	0	0	0	0	0	0	0	0	0	0	0	0	0	0	0	0	0	0	0	0	0	0	0	0	0	0	0
MOTU_000005399	85	500008	Leptothecata	order	Eukaryota	Metazoa	Cnidaria	Hydrozoa	Leptothecata	Unidentified	Unidentified	Unidentified	129	0	0	0	0	0	16	0	0	0	0	0	0	0	0	0	0	0	0	0	0	0	0	0	100	0	0	0	0	5	0	0	0	0	0	0	0
MOTU_000005402	85	37516	Hydroidolina	subclass	Eukaryota	Metazoa	Cnidaria	Hydrozoa	Unidentified	Unidentified	Unidentified	Unidentified	67	0	11	0	0	0	0	0	0	0	0	0	0	0	0	0	0	0	0	0	0	0	0	0	0	0	0	0	0	0	0	0	0	0	0	0	0
MOTU_000005434	75	33317	Protostomia	kingdom	Eukaryota	Metazoa	Unidentified	Unidentified	Unidentified	Unidentified	Unidentified	Unidentified	6	0	0	0	0	0	0	0	0	0	0	0	0	0	0	0	0	0	0	0	0	0	0	0	0	0	0	0	0	0	6	0	0	0	0	0	0
MOTU_000005461	70	33317	Protostomia	kingdom	Eukaryota	Metazoa	Unidentified	Unidentified	Unidentified	Unidentified	Unidentified	Unidentified	52301	0	0	0	0	0	13	0	0	0	0	0	0	0	0	0	0	0	0	0	0	0	0	0	0	14	0	0	0	6	24	0	0	0	0	0	0
MOTU_000005477	80	72041	Eumalacostraca	subclass	Eukaryota	Metazoa	Arthropoda	Malacostraca	Unidentified	Unidentified	Unidentified	Unidentified	5	0	0	0	0	0	0	0	0	0	0	0	0	0	0	0	0	0	0	0	0	0	0	0	0	0	0	0	0	0	5	0	0	0	0	0	0
MOTU_000005495	75	6448	Gastropoda	class	Eukaryota	Metazoa	Mollusca	Gastropoda	Unidentified	Unidentified	Unidentified	Unidentified	31	0	0	0	0	0	0	0	0	0	0	0	0	0	0	0	0	0	0	0	0	0	0	0	0	0	0	0	0	0	0	0	0	0	0	0	0
MOTU_000005501	85	2053500	Eumonostilifera	suborder	Eukaryota	Metazoa	Nemertea	Enopla	Monostilifera	Unidentified	Unidentified	Unidentified	8	0	0	0	0	0	0	0	0	0	0	0	0	0	0	0	0	0	0	0	0	0	0	0	0	0	0	0	0	0	0	0	0	0	0	0	0
MOTU_000005530	80	6833	Calanoida	order	Eukaryota	Metazoa	Arthropoda	Hexanauplia	Calanoida	Unidentified	Unidentified	Unidentified	2709	0	0	0	0	198	9	26	0	0	0	0	0	0	0	0	0	0	0	0	0	0	0	0	0	0	0	0	0	0	0	0	0	0	0	0	0
MOTU_000005546	100	329437	Pterocirrus macroceros	species	Eukaryota	Metazoa	Annelida	Polychaeta	Phyllodocida	Phyllodocidae	Pterocirrus	Pterocirrus macroceros	47	0	0	0	0	0	0	0	0	0	0	0	0	0	0	0	0	0	0	0	0	0	0	0	0	0	0	0	0	0	0	0	0	0	0	0	0
MOTU_000005561	80	6692	Pleocyemata	suborder	Eukaryota	Metazoa	Arthropoda	Malacostraca	Decapoda	Unidentified	Unidentified	Unidentified	954	0	0	0	0	0	0	0	0	0	0	0	0	0	0	0	0	0	0	0	0	0	0	0	0	0	0	0	0	0	0	0	0	0	0	0	0
MOTU_000005563	90	500008	Leptothecata	order	Eukaryota	Metazoa	Cnidaria	Hydrozoa	Leptothecata	Unidentified	Unidentified	Unidentified	1827	0	0	0	0	0	0	0	0	0	0	0	0	0	0	0	0	0	0	0	0	0	0	0	0	0	0	0	0	0	0	0	0	0	0	0	0
MOTU_000005580	85	32569	Obelia	genus	Eukaryota	Metazoa	Cnidaria	Hydrozoa	Leptothecata	Obeliidae	Obelia	Unidentified	1461	0	0	0	0	0	0	0	0	34	0	0	0	0	0	0	0	0	26	33	32	34	335	0	77	0	0	0	0	0	0	0	0	0	0	0	0
MOTU_000005748	75	33317	Protostomia	kingdom	Eukaryota	Metazoa	Unidentified	Unidentified	Unidentified	Unidentified	Unidentified	Unidentified	34	0	0	0	0	0	0	0	0	0	0	0	0	0	0	0	0	0	0	0	0	0	0	0	0	0	0	0	0	0	0	0	0	0	0	0	0
MOTU_000005765	75	197563	Mandibulata	phylum	Eukaryota	Metazoa	Arthropoda	Unidentified	Unidentified	Unidentified	Unidentified	Unidentified	60	0	0	0	0	0	0	0	0	0	0	0	0	0	0	0	0	0	0	0	0	0	0	0	0	0	0	0	0	0	0	0	0	0	0	0	0
MOTU_000005819	100	308579	Turritopsis dohrnii	species	Eukaryota	Metazoa	Cnidaria	Hydrozoa	Anthoathecata	Oceaniidae	Turritopsis	Turritopsis dohrnii	12	0	0	0	0	0	0	0	0	0	0	0	0	0	0	0	0	0	0	0	0	0	0	0	0	0	0	0	0	0	0	0	0	0	0	0	0
MOTU_000005830	80	72041	Eumalacostraca	subclass	Eukaryota	Metazoa	Arthropoda	Malacostraca	Unidentified	Unidentified	Unidentified	Unidentified	31	0	0	0	11	0	5	0	0	0	0	0	0	0	0	0	0	0	0	0	0	0	0	0	0	0	0	0	0	0	6	0	0	0	0	0	0
MOTU_000005958	97	418324	Nudisyllis pulligera	species	Eukaryota	Metazoa	Annelida	Polychaeta	Phyllodocida	Syllidae	Nudisyllis	Nudisyllis pulligera	21	0	0	0	0	0	0	0	0	0	0	0	0	0	0	0	0	0	0	0	0	0	0	0	0	0	0	0	0	0	0	0	0	0	0	0	0
MOTU_000006080	80	116569	Neocopepoda	infraclass	Eukaryota	Metazoa	Arthropoda	Hexanauplia	Unidentified	Unidentified	Unidentified	Unidentified	265	0	0	0	0	0	0	0	0	0	0	0	0	0	0	0	0	0	0	0	0	0	0	0	0	0	0	0	0	0	0	0	0	0	0	0	0
MOTU_000006102	80	2803884	Crassiclitellata	order	Eukaryota	Metazoa	Annelida	Clitellata	Crassiclitellata	Unidentified	Unidentified	Unidentified	11058	0	0	0	0	0	0	0	0	0	0	0	0	0	0	0	0	0	0	0	0	0	0	0	0	0	0	32	0	0	0	0	0	0	0	0	0
MOTU_000006211	80	72041	Eumalacostraca	subclass	Eukaryota	Metazoa	Arthropoda	Malacostraca	Unidentified	Unidentified	Unidentified	Unidentified	24	0	0	0	0	0	0	0	0	0	0	0	0	0	0	0	0	0	0	24	0	0	0	0	0	0	0	0	0	0	0	0	0	0	0	0	0
MOTU_000006275	80	116569	Neocopepoda	infraclass	Eukaryota	Metazoa	Arthropoda	Hexanauplia	Unidentified	Unidentified	Unidentified	Unidentified	138535	0	0	0	19	11	0	0	0	0	0	0	0	0	27	0	0	0	0	0	0	0	0	0	0	0	0	0	0	0	6	0	0	0	0	0	0
MOTU_000006282	80	6692	Pleocyemata	suborder	Eukaryota	Metazoa	Arthropoda	Malacostraca	Decapoda	Unidentified	Unidentified	Unidentified	1076	0	0	0	0	0	0	0	0	0	0	0	0	0	0	0	0	0	0	0	0	0	0	0	0	0	0	0	0	0	0	0	0	0	0	0	0
MOTU_000006296	80	105391	Canalipalpata	infraclass	Eukaryota	Metazoa	Annelida	Polychaeta	Unidentified	Unidentified	Unidentified	Unidentified	573	0	0	0	0	0	0	0	0	0	0	0	0	0	0	0	0	0	0	0	0	0	0	0	0	0	0	334	0	13	0	0	0	0	0	0	0
MOTU_000006323	85	33317	Protostomia	kingdom	Eukaryota	Metazoa	Unidentified	Unidentified	Unidentified	Unidentified	Unidentified	Unidentified	17	0	0	0	0	0	0	0	0	0	0	0	0	0	0	0	0	0	0	0	0	0	0	0	0	0	0	0	0	0	0	0	0	0	0	0	0
MOTU_000006325	75	33317	Protostomia	kingdom	Eukaryota	Metazoa	Unidentified	Unidentified	Unidentified	Unidentified	Unidentified	Unidentified	65	0	0	0	0	40	0	0	0	0	0	0	0	0	0	0	0	0	0	0	0	0	0	0	0	0	0	0	0	0	0	0	0	0	0	0	0
MOTU_000006328	75	2172821	Multicrustacea	superclass	Eukaryota	Metazoa	Arthropoda	Unidentified	Unidentified	Unidentified	Unidentified	Unidentified	1068	0	0	0	0	0	0	0	0	0	0	0	0	0	0	0	0	0	0	0	0	0	0	0	0	0	0	0	0	0	0	0	0	0	0	0	0
MOTU_000006445	80	61896	Callipallenidae	family	Eukaryota	Metazoa	Arthropoda	Pycnogonida	Pantopoda	Callipallenidae	Unidentified	Unidentified	22	0	0	0	0	0	8	0	0	0	0	0	0	0	0	0	0	0	0	0	0	0	0	0	0	0	0	0	0	0	0	0	0	0	0	0	0
MOTU_000006473	75	1206795	Lophotrochozoa	kingdom	Eukaryota	Metazoa	Unidentified	Unidentified	Unidentified	Unidentified	Unidentified	Unidentified	1958	0	0	0	0	0	0	0	0	0	0	0	0	0	0	0	30	0	0	0	0	0	0	0	0	0	0	0	0	0	0	0	0	0	0	0	0
MOTU_000006675	85	98848	Amathia	genus	Eukaryota	Metazoa	Bryozoa	Gymnolaemata	Ctenostomatida	Vesiculariidae	Amathia	Unidentified	2214	0	0	0	0	0	0	0	0	0	0	0	0	0	0	0	0	0	0	0	0	0	0	0	0	0	0	0	0	0	0	0	0	0	0	0	0
MOTU_000006680	75	33317	Protostomia	kingdom	Eukaryota	Metazoa	Unidentified	Unidentified	Unidentified	Unidentified	Unidentified	Unidentified	4693	0	0	0	0	0	0	0	0	0	0	0	0	0	0	0	0	0	0	0	0	0	0	0	0	0	0	0	0	0	0	0	0	0	0	2067	0
MOTU_000006691	80	6340	Annelida	phylum	Eukaryota	Metazoa	Annelida	Unidentified	Unidentified	Unidentified	Unidentified	Unidentified	134	0	0	0	0	18	0	116	0	0	0	0	0	0	0	0	0	0	0	0	0	0	0	0	0	0	0	0	0	0	0	0	0	0	0	0	0
MOTU_000006719	70	72033	Siphonostomatoida	order	Eukaryota	Metazoa	Arthropoda	Hexanauplia	Siphonostomatoida	Unidentified	Unidentified	Unidentified	5	0	0	0	0	0	5	0	0	0	0	0	0	0	0	0	0	0	0	0	0	0	0	0	0	0	0	0	0	0	0	0	0	0	0	0	0
MOTU_000006751	80	6448	Gastropoda	class	Eukaryota	Metazoa	Mollusca	Gastropoda	Unidentified	Unidentified	Unidentified	Unidentified	349	0	0	0	0	0	7	0	0	0	0	0	0	0	0	0	0	0	0	0	0	0	0	0	0	0	0	0	0	0	0	0	0	0	0	0	0
MOTU_000006784	97	252667	Clytia linearis	species	Eukaryota	Metazoa	Cnidaria	Hydrozoa	Leptothecata	Clytiidae	Clytia	Clytia linearis	198	0	0	0	0	0	0	0	0	0	0	0	0	0	0	0	0	0	0	0	0	0	0	0	0	0	0	0	0	0	34	9	0	0	0	0	0
MOTU_000006810	75	6683	Decapoda	order	Eukaryota	Metazoa	Arthropoda	Malacostraca	Decapoda	Unidentified	Unidentified	Unidentified	14	0	0	0	0	0	0	0	0	0	0	0	0	5	0	0	0	9	0	0	0	0	0	0	0	0	0	0	0	0	0	0	0	0	0	0	0
MOTU_000006925	75	33317	Protostomia	kingdom	Eukaryota	Metazoa	Unidentified	Unidentified	Unidentified	Unidentified	Unidentified	Unidentified	15	0	0	0	0	0	0	0	0	0	0	0	0	0	0	0	0	0	0	0	0	0	0	0	0	15	0	0	0	0	0	0	0	0	0	0	0
MOTU_000006963	75	120490	Eupulmonata	superorder	Eukaryota	Metazoa	Mollusca	Gastropoda	Unidentified	Unidentified	Unidentified	Unidentified	160	0	0	0	0	0	6	0	0	0	0	0	0	0	0	0	0	0	0	0	0	0	0	0	0	0	0	0	0	5	0	0	0	0	0	0	0
MOTU_000007006	75	33317	Protostomia	kingdom	Eukaryota	Metazoa	Unidentified	Unidentified	Unidentified	Unidentified	Unidentified	Unidentified	5819	0	0	0	0	0	0	0	0	0	0	0	0	0	0	0	0	0	0	0	0	0	0	0	0	0	0	0	0	0	0	0	0	0	0	0	0
MOTU_000007060	80	2803884	Crassiclitellata	order	Eukaryota	Metazoa	Annelida	Clitellata	Crassiclitellata	Unidentified	Unidentified	Unidentified	23	0	0	0	0	0	0	0	0	0	0	0	0	0	0	0	0	0	0	23	0	0	0	0	0	0	0	0	0	0	0	0	0	0	0	0	0
MOTU_000007131	80	6340	Annelida	phylum	Eukaryota	Metazoa	Annelida	Unidentified	Unidentified	Unidentified	Unidentified	Unidentified	49	0	0	0	0	0	0	0	0	0	0	0	0	0	0	0	0	0	0	0	0	0	0	49	0	0	0	0	0	0	0	0	0	0	0	0	0
MOTU_000007159	80	41212	Harpacticoida	order	Eukaryota	Metazoa	Arthropoda	Hexanauplia	Harpacticoida	Unidentified	Unidentified	Unidentified	1232	0	0	0	0	0	0	0	0	0	0	0	0	0	0	0	0	0	0	0	0	0	0	0	0	0	0	0	0	0	0	0	0	0	0	0	0
MOTU_000007230	80	116571	Podoplea	superorder	Eukaryota	Metazoa	Arthropoda	Hexanauplia	Unidentified	Unidentified	Unidentified	Unidentified	283054	0	0	0	0	0	0	0	0	0	0	0	0	0	0	0	0	0	0	0	0	0	0	0	0	57	0	0	0	0	0	0	0	0	0	0	0
MOTU_000007239	80	33317	Protostomia	kingdom	Eukaryota	Metazoa	Unidentified	Unidentified	Unidentified	Unidentified	Unidentified	Unidentified	325	0	0	0	0	0	0	0	0	0	0	0	0	0	0	0	0	0	0	0	0	0	0	0	0	0	0	0	0	0	0	0	0	0	0	0	0
MOTU_000007416	75	33317	Protostomia	kingdom	Eukaryota	Metazoa	Unidentified	Unidentified	Unidentified	Unidentified	Unidentified	Unidentified	1289	0	0	0	0	16	0	0	0	0	0	0	0	0	0	0	0	0	0	0	0	0	0	0	0	0	0	0	0	0	0	0	0	0	0	0	0
MOTU_000007438	85	37516	Hydroidolina	subclass	Eukaryota	Metazoa	Cnidaria	Hydrozoa	Unidentified	Unidentified	Unidentified	Unidentified	89	0	0	0	0	0	0	0	0	0	0	0	0	0	0	0	0	0	0	0	0	0	0	0	0	0	0	0	0	0	28	0	0	0	0	0	0
MOTU_000007442	75	197563	Mandibulata	phylum	Eukaryota	Metazoa	Arthropoda	Unidentified	Unidentified	Unidentified	Unidentified	Unidentified	66736	0	0	0	0	0	0	27	0	0	0	0	0	0	0	0	0	0	0	0	0	0	0	0	0	0	0	0	0	0	0	0	4633	0	5083	0	0
MOTU_000007471	100	185004	Obelia geniculata	species	Eukaryota	Metazoa	Cnidaria	Hydrozoa	Leptothecata	Obeliidae	Obelia	Obelia geniculata	11882	0	0	0	0	0	0	0	42	0	0	0	0	0	0	0	0	0	0	0	0	0	0	0	0	15	0	0	0	0	0	0	0	0	0	0	0
MOTU_000007491	97	37520	Obelia dichotoma	species	Eukaryota	Metazoa	Cnidaria	Hydrozoa	Leptothecata	Obeliidae	Obelia	Obelia dichotoma	1106807	0	0	0	0	0	0	0	0	0	0	0	0	0	0	81	302	148	478	178	256	107	4024	240	322	155	0	47	118	0	0	0	0	0	0	0	0
MOTU_000007493	85	33213	Bilateria	kingdom	Eukaryota	Metazoa	Unidentified	Unidentified	Unidentified	Unidentified	Unidentified	Unidentified	313	0	0	0	0	0	0	0	0	0	0	0	0	7	52	254	0	0	0	0	0	0	0	0	0	0	0	0	0	0	0	0	0	0	0	0	0
MOTU_000007552	85	500008	Leptothecata	order	Eukaryota	Metazoa	Cnidaria	Hydrozoa	Leptothecata	Unidentified	Unidentified	Unidentified	7575	0	0	0	0	0	0	0	0	0	0	0	0	0	0	155	1247	178	2185	1882	858	491	0	0	0	0	0	0	39	0	0	0	0	0	0	0	0
MOTU_000007594	75	6448	Gastropoda	class	Eukaryota	Metazoa	Mollusca	Gastropoda	Unidentified	Unidentified	Unidentified	Unidentified	13	0	0	0	0	0	0	0	0	0	0	0	0	0	0	13	0	0	0	0	0	0	0	0	0	0	0	0	0	0	0	0	0	0	0	0	0
MOTU_000007603	75	33208	Metazoa	kingdom	Eukaryota	Metazoa	Unidentified	Unidentified	Unidentified	Unidentified	Unidentified	Unidentified	25	0	0	0	0	0	0	0	0	0	0	0	0	0	0	0	0	0	0	0	0	17	0	0	0	0	0	0	8	0	0	0	0	0	0	0	0
MOTU_000007615	80	6820	Peracarida	superorder	Eukaryota	Metazoa	Arthropoda	Malacostraca	Unidentified	Unidentified	Unidentified	Unidentified	5	0	0	0	0	0	0	0	0	0	0	0	0	0	0	0	0	0	0	0	0	0	0	0	0	0	0	0	0	0	0	0	0	0	0	0	0
MOTU_000007732	85	500008	Leptothecata	order	Eukaryota	Metazoa	Cnidaria	Hydrozoa	Leptothecata	Unidentified	Unidentified	Unidentified	100	0	0	0	0	0	0	0	0	0	0	0	0	0	0	0	0	0	0	0	0	0	0	0	0	0	0	63	0	0	0	0	0	0	0	0	0
MOTU_000007743	100	55715	Venus verrucosa	species	Eukaryota	Metazoa	Mollusca	Bivalvia	Venerida	Veneridae	Venus	Venus verrucosa	148	0	0	0	0	0	0	0	0	0	0	0	0	0	0	0	0	0	0	67	0	0	0	0	81	0	0	0	0	0	0	0	0	0	0	0	0
MOTU_000007767	100	199203	Proceraea aurantiaca	species	Eukaryota	Metazoa	Annelida	Polychaeta	Phyllodocida	Syllidae	Proceraea	Proceraea aurantiaca	1015	0	0	0	0	0	0	0	0	0	0	0	0	0	0	0	0	39	0	0	0	0	0	0	0	0	0	0	0	0	0	0	0	0	0	0	0
MOTU_000007782	100	1037242	Galathowenia oculata	species	Eukaryota	Metazoa	Annelida	Polychaeta	Sabellida	Oweniidae	Galathowenia	Galathowenia oculata	12	0	0	0	12	0	0	0	0	0	0	0	0	0	0	0	0	0	0	0	0	0	0	0	0	0	0	0	0	0	0	0	0	0	0	0	0
MOTU_000007804	85	406427	Anthoathecata	order	Eukaryota	Metazoa	Cnidaria	Hydrozoa	Anthoathecata	Unidentified	Unidentified	Unidentified	10	0	0	0	0	0	0	0	0	0	0	0	0	0	0	0	0	0	0	10	0	0	0	0	0	0	0	0	0	0	0	0	0	0	0	0	0
MOTU_000007808	75	116569	Neocopepoda	infraclass	Eukaryota	Metazoa	Arthropoda	Hexanauplia	Unidentified	Unidentified	Unidentified	Unidentified	14713	0	0	0	0	18	0	63	0	0	0	0	0	0	0	0	0	0	0	14	0	0	0	0	0	0	0	0	0	0	0	0	0	0	371	0	0
MOTU_000007852	97	252574	Hancockia uncinata	species	Eukaryota	Metazoa	Mollusca	Gastropoda	Nudibranchia	Hancockiidae	Hancockia	Hancockia uncinata	111	0	0	0	0	0	0	101	0	0	0	0	0	0	0	0	0	0	0	0	0	0	0	0	0	10	0	0	0	0	0	0	0	0	0	0	0
MOTU_000007877	75	6072	Eumetazoa	kingdom	Eukaryota	Metazoa	Unidentified	Unidentified	Unidentified	Unidentified	Unidentified	Unidentified	24	0	0	0	0	0	0	0	0	0	0	0	0	0	0	0	0	0	0	0	0	0	0	0	0	0	24	0	0	0	0	0	0	0	0	0	0
MOTU_000007907	75	33317	Protostomia	kingdom	Eukaryota	Metazoa	Unidentified	Unidentified	Unidentified	Unidentified	Unidentified	Unidentified	1381	0	0	0	0	0	0	0	0	0	0	0	0	0	0	0	0	0	0	0	0	0	0	0	0	0	0	0	0	0	0	0	0	0	0	0	0
MOTU_000008013	80	6692	Pleocyemata	suborder	Eukaryota	Metazoa	Arthropoda	Malacostraca	Decapoda	Unidentified	Unidentified	Unidentified	79380	0	0	0	0	0	0	0	0	0	0	0	0	0	0	16	0	0	0	0	0	0	0	0	0	0	0	0	0	0	0	0	0	0	0	0	0
MOTU_000008025	80	6388	Enchytraeidae	family	Eukaryota	Metazoa	Annelida	Clitellata	Enchytraeida	Enchytraeidae	Unidentified	Unidentified	14	0	0	0	0	14	0	0	0	0	0	0	0	0	0	0	0	0	0	0	0	0	0	0	0	0	0	0	0	0	0	0	0	0	0	0	0
MOTU_000008113	85	36106	Thelepus	genus	Eukaryota	Metazoa	Annelida	Polychaeta	Terebellida	Terebellidae	Thelepus	Unidentified	1124	0	0	0	0	0	0	0	0	0	0	0	0	0	0	0	0	0	0	27	55	40	0	0	0	0	0	0	0	0	0	0	0	0	0	0	0
MOTU_000008163	80	6821	Amphipoda	order	Eukaryota	Metazoa	Arthropoda	Malacostraca	Amphipoda	Unidentified	Unidentified	Unidentified	33	0	0	0	0	20	0	0	0	0	0	0	0	0	0	13	0	0	0	0	0	0	0	0	0	0	0	0	0	0	0	0	0	0	0	0	0
MOTU_000008195	100	167828	Marphysa sanguinea	species	Eukaryota	Metazoa	Annelida	Polychaeta	Eunicida	Eunicidae	Marphysa	Marphysa sanguinea	123725	0	0	0	0	0	0	0	0	0	0	0	0	0	0	0	0	0	0	0	0	0	0	0	0	40	0	0	0	0	0	0	0	0	5003	4463	5601
MOTU_000008197	75	33317	Protostomia	kingdom	Eukaryota	Metazoa	Unidentified	Unidentified	Unidentified	Unidentified	Unidentified	Unidentified	365	0	7	0	0	0	0	0	0	0	0	0	0	0	0	0	0	0	0	0	0	0	0	0	0	0	0	0	0	5	0	0	0	0	0	0	0
MOTU_000008256	80	6821	Amphipoda	order	Eukaryota	Metazoa	Arthropoda	Malacostraca	Amphipoda	Unidentified	Unidentified	Unidentified	1509	0	0	0	0	0	0	0	0	0	0	0	0	0	0	0	0	0	0	0	0	0	0	0	0	0	0	0	0	0	0	0	0	0	0	0	0
MOTU_000008265	80	6692	Pleocyemata	suborder	Eukaryota	Metazoa	Arthropoda	Malacostraca	Decapoda	Unidentified	Unidentified	Unidentified	11	0	0	0	0	11	0	0	0	0	0	0	0	0	0	0	0	0	0	0	0	0	0	0	0	0	0	0	0	0	0	0	0	0	0	0	0
MOTU_000008297	100	121148	Acartia	genus	Eukaryota	Metazoa	Arthropoda	Hexanauplia	Calanoida	Acartiidae	Acartia	Unidentified	488	0	0	0	0	0	0	0	0	0	0	0	0	0	0	0	0	0	0	0	0	0	0	0	0	0	0	19	0	0	0	0	0	0	0	0	0
MOTU_000008310	75	7721	Styelidae	family	Eukaryota	Metazoa	Chordata	Ascidiacea	Stolidobranchia	Styelidae	Unidentified	Unidentified	23385	0	0	0	0	0	0	0	0	0	0	0	0	34	0	0	0	0	0	0	0	0	0	0	0	0	0	0	0	0	0	0	0	0	0	0	0
MOTU_000008345	75	199477	Hyalellidae	family	Eukaryota	Metazoa	Arthropoda	Malacostraca	Amphipoda	Hyalellidae	Unidentified	Unidentified	88599	0	0	0	0	0	0	51	0	0	298	424	87	6	21	0	16666	1986	7451	12053	12404	7477	21631	721	4981	0	0	0	0	0	0	0	0	0	0	0	0
MOTU_000008354	100	199562	Odontosyllis gibba	species	Eukaryota	Metazoa	Annelida	Polychaeta	Phyllodocida	Syllidae	Odontosyllis	Odontosyllis gibba	555	0	0	0	50	0	0	0	0	0	0	0	0	0	0	0	0	0	0	0	0	0	0	0	0	0	0	0	0	0	0	0	0	0	0	0	0
MOTU_000008402	75	6448	Gastropoda	class	Eukaryota	Metazoa	Mollusca	Gastropoda	Unidentified	Unidentified	Unidentified	Unidentified	20	0	0	0	0	20	0	0	0	0	0	0	0	0	0	0	0	0	0	0	0	0	0	0	0	0	0	0	0	0	0	0	0	0	0	0	0
MOTU_000008455	90	32569	Obelia	genus	Eukaryota	Metazoa	Cnidaria	Hydrozoa	Leptothecata	Obeliidae	Obelia	Unidentified	2572	0	0	0	0	0	0	0	0	0	0	0	0	0	0	0	0	0	0	0	0	0	0	0	0	0	0	0	0	0	0	0	0	0	0	0	0
MOTU_000008485	90	500008	Leptothecata	order	Eukaryota	Metazoa	Cnidaria	Hydrozoa	Leptothecata	Unidentified	Unidentified	Unidentified	19494	0	0	0	10	0	0	0	0	59	61	76	30	255	1962	510	563	350	1213	257	47	394	0	0	0	0	0	0	38	9	0	0	0	0	0	0	0
MOTU_000008493	97	1642435	Oithona plumifera	species	Eukaryota	Metazoa	Arthropoda	Hexanauplia	Cyclopoida	Oithonidae	Oithona	Oithona plumifera	300	0	0	0	0	0	0	0	0	0	0	0	0	0	0	0	0	0	0	0	0	0	0	0	0	0	0	0	0	0	0	0	0	0	0	0	0
MOTU_000008502	80	1206795	Lophotrochozoa	kingdom	Eukaryota	Metazoa	Unidentified	Unidentified	Unidentified	Unidentified	Unidentified	Unidentified	16	0	0	0	0	0	0	0	0	0	0	0	0	0	0	0	0	0	0	0	0	0	0	0	0	16	0	0	0	0	0	0	0	0	0	0	0
MOTU_000008505	80	6358	Platynereis	genus	Eukaryota	Metazoa	Annelida	Polychaeta	Phyllodocida	Nereididae	Platynereis	Unidentified	88	0	0	0	0	0	0	0	0	0	0	0	0	0	0	0	0	0	0	0	0	0	0	0	0	0	0	22	0	0	0	0	0	0	0	0	0
MOTU_000008529	80	69555	Caenogastropoda	subclass	Eukaryota	Metazoa	Mollusca	Gastropoda	Unidentified	Unidentified	Unidentified	Unidentified	204	0	0	0	0	0	0	0	0	0	0	0	0	0	0	0	0	0	0	0	0	0	0	0	0	0	0	0	13	0	0	0	0	0	0	0	0
MOTU_000008576	80	6447	Mollusca	phylum	Eukaryota	Metazoa	Mollusca	Unidentified	Unidentified	Unidentified	Unidentified	Unidentified	6554	0	0	0	0	0	0	0	0	0	109	285	22	381	476	423	330	0	178	0	34	0	0	0	0	0	0	0	0	0	0	0	0	0	0	0	0
MOTU_000008594	85	500008	Leptothecata	order	Eukaryota	Metazoa	Cnidaria	Hydrozoa	Leptothecata	Unidentified	Unidentified	Unidentified	4965	0	0	0	0	0	0	0	0	0	0	0	0	5	0	0	0	8	0	13	0	0	0	0	0	0	0	0	40	0	0	0	0	0	0	0	0
MOTU_000008703	97	884650	Myrianida hesperidium	species	Eukaryota	Metazoa	Annelida	Polychaeta	Phyllodocida	Syllidae	Myrianida	Myrianida hesperidium	7146	0	0	0	0	0	6	0	0	0	0	0	0	0	0	0	0	10	170	0	0	12	0	0	0	0	6	22	11	0	0	0	0	0	0	0	0
MOTU_000008707	80	1206795	Lophotrochozoa	kingdom	Eukaryota	Metazoa	Unidentified	Unidentified	Unidentified	Unidentified	Unidentified	Unidentified	8486	0	0	0	0	0	0	0	0	0	559	135	72	21	0	25	406	43	205	56	0	34	131	679	4672	0	0	178	45	0	0	0	0	0	0	0	0
MOTU_000008783	100	1129383	Acanthonyx lunulatus	species	Eukaryota	Metazoa	Arthropoda	Malacostraca	Decapoda	Epialtidae	Acanthonyx	Acanthonyx lunulatus	58	0	0	0	0	0	0	0	0	0	0	0	58	0	0	0	0	0	0	0	0	0	0	0	0	0	0	0	0	0	0	0	0	0	0	0	0
MOTU_000008801	100	177573	Hymeniacidon perlevis	species	Eukaryota	Metazoa	Porifera	Demospongiae	Suberitida	Halichondriidae	Hymeniacidon	Hymeniacidon perlevis	145160	0	0	0	0	0	0	0	0	0	68	0	0	0	0	0	0	0	0	0	0	0	0	0	0	0	0	0	0	0	0	1046	1380	0	1425	35956	4735
MOTU_000008806	100	418370	Syllis gracilis	species	Eukaryota	Metazoa	Annelida	Polychaeta	Phyllodocida	Syllidae	Syllis	Syllis gracilis	71149	0	0	0	51	0	0	0	0	0	0	0	0	0	0	0	0	0	0	0	0	0	0	0	0	0	0	0	0	106	0	0	0	0	0	0	0
MOTU_000008814	100	400838	Pelagia noctiluca	species	Eukaryota	Metazoa	Cnidaria	Scyphozoa	Semaeostomeae	Pelagiidae	Pelagia	Pelagia noctiluca	15562	0	0	0	0	0	0	0	0	0	0	0	0	0	0	0	0	0	0	0	0	0	0	0	0	0	0	0	0	0	0	0	0	0	0	0	0
MOTU_000008864	75	6833	Calanoida	order	Eukaryota	Metazoa	Arthropoda	Hexanauplia	Calanoida	Unidentified	Unidentified	Unidentified	9352	0	0	0	0	0	0	109	0	0	0	0	0	0	0	0	0	0	0	0	0	0	0	0	0	0	0	0	0	0	0	0	0	0	0	0	0
MOTU_000008865	70	6527	Stylommatophora	order	Eukaryota	Metazoa	Mollusca	Gastropoda	Stylommatophora	Unidentified	Unidentified	Unidentified	26	0	0	0	0	0	0	0	0	0	0	0	0	0	0	26	0	0	0	0	0	0	0	0	0	0	0	0	0	0	0	0	0	0	0	0	0
MOTU_000008896	97	13519	Eupolymnia nebulosa	species	Eukaryota	Metazoa	Annelida	Polychaeta	Terebellida	Terebellidae	Eupolymnia	Eupolymnia nebulosa	9	0	0	0	0	0	0	0	0	0	0	0	0	0	0	0	0	0	0	0	0	0	0	0	0	0	9	0	0	0	0	0	0	0	0	0	0
MOTU_000008991	90	168635	Diplosoma listerianum	species	Eukaryota	Metazoa	Chordata	Ascidiacea	Aplousobranchia	Didemnidae	Diplosoma	Diplosoma listerianum	180	0	0	0	0	0	0	0	0	0	0	0	0	0	0	0	0	0	0	0	0	0	0	180	0	0	0	0	0	0	0	0	0	0	0	0	0
MOTU_000009086	75	69555	Caenogastropoda	subclass	Eukaryota	Metazoa	Mollusca	Gastropoda	Unidentified	Unidentified	Unidentified	Unidentified	62	0	0	0	0	0	0	0	0	0	0	0	0	0	0	0	0	0	0	0	0	0	0	0	0	0	0	0	0	0	5	0	0	0	0	0	0
MOTU_000009143	100	399051	Temora stylifera	species	Eukaryota	Metazoa	Arthropoda	Hexanauplia	Calanoida	Temoridae	Temora	Temora stylifera	358	0	0	0	0	0	0	0	0	0	0	0	0	0	19	0	0	0	0	0	0	0	0	0	0	0	0	0	0	0	0	0	0	0	0	0	0
MOTU_000009173	80	33317	Protostomia	kingdom	Eukaryota	Metazoa	Unidentified	Unidentified	Unidentified	Unidentified	Unidentified	Unidentified	14870	0	0	0	15	0	0	0	0	0	0	0	0	0	0	0	0	0	0	0	0	0	0	0	0	0	0	0	0	39	0	0	0	0	0	0	0
MOTU_000009177	85	1489341	Osteoglossocephalai	class	Eukaryota	Metazoa	Chordata	Actinopteri	Unidentified	Unidentified	Unidentified	Unidentified	106	0	0	0	0	0	6	0	0	0	0	0	0	0	0	0	0	0	0	0	22	0	0	0	0	0	0	0	0	0	0	0	0	0	0	0	0
MOTU_000009179	90	2750049	Obeliida	order	Eukaryota	Metazoa	Cnidaria	Hydrozoa	Leptothecata	Unidentified	Unidentified	Unidentified	53836	0	0	0	0	0	0	0	0	0	0	0	0	0	0	0	0	0	0	0	0	0	0	0	0	0	0	29	0	0	0	0	0	0	0	0	0
MOTU_000009227	80	72041	Eumalacostraca	subclass	Eukaryota	Metazoa	Arthropoda	Malacostraca	Unidentified	Unidentified	Unidentified	Unidentified	316	0	0	0	0	0	0	0	0	0	0	0	0	0	0	260	0	0	0	0	0	0	0	0	56	0	0	0	0	0	0	0	0	0	0	0	0
MOTU_000009243	97	120439	Limaria hians	species	Eukaryota	Metazoa	Mollusca	Bivalvia	Limoida	Limidae	Limaria	Limaria hians	7554	0	0	0	0	16	0	90	0	0	0	150	0	0	0	0	0	0	0	0	0	0	0	0	0	0	0	0	9	0	20	0	0	0	0	0	0
MOTU_000009338	100	43123	Pedicellina cernua	species	Eukaryota	Metazoa	Entoprocta	class_order_Pedicellinidae	order_Pedicellinidae	Pedicellinidae	Pedicellina	Pedicellina cernua	1535	0	0	0	0	0	0	0	0	0	0	0	0	11	0	0	0	0	0	0	0	0	0	0	0	0	0	0	0	0	0	0	0	0	0	0	0
MOTU_000009347	85	216307	Euthyneura	class	Eukaryota	Metazoa	Mollusca	Gastropoda	Unidentified	Unidentified	Unidentified	Unidentified	17034	0	0	0	0	0	0	0	0	0	0	0	0	0	0	0	156	8	0	18	63	51	198	0	0	0	0	0	29	0	0	0	0	0	0	0	0
MOTU_000009428	80	33317	Protostomia	kingdom	Eukaryota	Metazoa	Unidentified	Unidentified	Unidentified	Unidentified	Unidentified	Unidentified	30	0	0	0	30	0	0	0	0	0	0	0	0	0	0	0	0	0	0	0	0	0	0	0	0	0	0	0	0	0	0	0	0	0	0	0	0
MOTU_000009433	80	1732196	Senticaudata	suborder	Eukaryota	Metazoa	Arthropoda	Malacostraca	Amphipoda	Unidentified	Unidentified	Unidentified	689352	0	0	0	487	1451	83	127	0	0	0	835	0	0	0	0	0	0	0	0	0	0	0	0	0	62	476	135	0	0	13	617	32	0	0	0	0
MOTU_000009471	85	371448	Jassa	genus	Eukaryota	Metazoa	Arthropoda	Malacostraca	Amphipoda	Ischyroceridae	Jassa	Unidentified	419	0	0	0	19	74	0	0	25	27	53	160	0	0	0	0	0	13	25	0	23	0	0	0	0	0	0	0	0	0	0	0	0	0	0	0	0
MOTU_000009481	80	6656	Arthropoda	phylum	Eukaryota	Metazoa	Arthropoda	Unidentified	Unidentified	Unidentified	Unidentified	Unidentified	18	0	0	0	18	0	0	0	0	0	0	0	0	0	0	0	0	0	0	0	0	0	0	0	0	0	0	0	0	0	0	0	0	0	0	0	0
MOTU_000009505	100	1421134	Macoma calcarea	species	Eukaryota	Metazoa	Mollusca	Bivalvia	Cardiida	Tellinidae	Macoma	Macoma calcarea	14	0	0	0	14	0	0	0	0	0	0	0	0	0	0	0	0	0	0	0	0	0	0	0	0	0	0	0	0	0	0	0	0	0	0	0	0
MOTU_000009514	75	1206795	Lophotrochozoa	kingdom	Eukaryota	Metazoa	Unidentified	Unidentified	Unidentified	Unidentified	Unidentified	Unidentified	12211	0	0	0	14	0	0	0	0	0	0	0	0	0	0	0	0	0	0	0	0	0	0	0	0	0	0	0	0	26	0	0	0	0	0	0	0
MOTU_000009522	75	117571	Euteleostomi	phylum	Eukaryota	Metazoa	Chordata	Unidentified	Unidentified	Unidentified	Unidentified	Unidentified	2198	0	0	0	13	41	0	0	0	0	0	0	0	0	0	0	0	0	0	0	0	0	0	0	0	0	0	0	0	0	0	0	0	0	0	0	0
MOTU_000009523	80	1732196	Senticaudata	suborder	Eukaryota	Metazoa	Arthropoda	Malacostraca	Amphipoda	Unidentified	Unidentified	Unidentified	196	0	0	0	13	0	0	0	0	0	183	0	0	0	0	0	0	0	0	0	0	0	0	0	0	0	0	0	0	0	0	0	0	0	0	0	0
MOTU_000009569	75	2172821	Multicrustacea	superclass	Eukaryota	Metazoa	Arthropoda	Unidentified	Unidentified	Unidentified	Unidentified	Unidentified	42	0	0	0	11	31	0	0	0	0	0	0	0	0	0	0	0	0	0	0	0	0	0	0	0	0	0	0	0	0	0	0	0	0	0	0	0
MOTU_000009575	75	215450	Decapodiformes	superorder	Eukaryota	Metazoa	Mollusca	Cephalopoda	Unidentified	Unidentified	Unidentified	Unidentified	11	0	0	0	11	0	0	0	0	0	0	0	0	0	0	0	0	0	0	0	0	0	0	0	0	0	0	0	0	0	0	0	0	0	0	0	0
MOTU_000009592	97	168635	Diplosoma listerianum	species	Eukaryota	Metazoa	Chordata	Ascidiacea	Aplousobranchia	Didemnidae	Diplosoma	Diplosoma listerianum	10	0	0	0	10	0	0	0	0	0	0	0	0	0	0	0	0	0	0	0	0	0	0	0	0	0	0	0	0	0	0	0	0	0	0	0	0
MOTU_000009593	75	33317	Protostomia	kingdom	Eukaryota	Metazoa	Unidentified	Unidentified	Unidentified	Unidentified	Unidentified	Unidentified	27	0	0	0	10	0	0	0	0	0	0	0	0	0	0	0	0	0	0	0	0	0	0	0	0	0	0	0	0	0	0	0	0	0	0	0	0
MOTU_000009594	100	168635	Diplosoma listerianum	species	Eukaryota	Metazoa	Chordata	Ascidiacea	Aplousobranchia	Didemnidae	Diplosoma	Diplosoma listerianum	10	0	0	0	10	0	0	0	0	0	0	0	0	0	0	0	0	0	0	0	0	0	0	0	0	0	0	0	0	0	0	0	0	0	0	0	0
MOTU_000009609	75	6657	Crustacea	subphylum	Eukaryota	Metazoa	Arthropoda	Unidentified	Unidentified	Unidentified	Unidentified	Unidentified	10	0	0	0	10	0	0	0	0	0	0	0	0	0	0	0	0	0	0	0	0	0	0	0	0	0	0	0	0	0	0	0	0	0	0	0	0
MOTU_000009613	80	116569	Neocopepoda	infraclass	Eukaryota	Metazoa	Arthropoda	Hexanauplia	Unidentified	Unidentified	Unidentified	Unidentified	10	0	0	0	10	0	0	0	0	0	0	0	0	0	0	0	0	0	0	0	0	0	0	0	0	0	0	0	0	0	0	0	0	0	0	0	0
MOTU_000009629	80	116569	Neocopepoda	infraclass	Eukaryota	Metazoa	Arthropoda	Hexanauplia	Unidentified	Unidentified	Unidentified	Unidentified	71	0	0	0	10	43	18	0	0	0	0	0	0	0	0	0	0	0	0	0	0	0	0	0	0	0	0	0	0	0	0	0	0	0	0	0	0
MOTU_000009630	75	33317	Protostomia	kingdom	Eukaryota	Metazoa	Unidentified	Unidentified	Unidentified	Unidentified	Unidentified	Unidentified	10	0	0	0	10	0	0	0	0	0	0	0	0	0	0	0	0	0	0	0	0	0	0	0	0	0	0	0	0	0	0	0	0	0	0	0	0
MOTU_000009642	85	1732200	Corophiida	infraorder	Eukaryota	Metazoa	Arthropoda	Malacostraca	Amphipoda	Unidentified	Unidentified	Unidentified	101	0	0	0	0	57	0	0	44	0	0	0	0	0	0	0	0	0	0	0	0	0	0	0	0	0	0	0	0	0	0	0	0	0	0	0	0
MOTU_000009652	97	429038	Jassa slatteryi	species	Eukaryota	Metazoa	Arthropoda	Malacostraca	Amphipoda	Ischyroceridae	Jassa	Jassa slatteryi	5	0	0	0	0	0	5	0	0	0	0	0	0	0	0	0	0	0	0	0	0	0	0	0	0	0	0	0	0	0	0	0	0	0	0	0	0
MOTU_000009657	80	6072	Eumetazoa	kingdom	Eukaryota	Metazoa	Unidentified	Unidentified	Unidentified	Unidentified	Unidentified	Unidentified	515	0	0	0	0	0	0	0	17	0	0	0	0	0	0	0	0	0	0	0	0	0	0	0	0	0	0	0	0	0	0	0	0	0	0	0	0
MOTU_000009668	70	6072	Eumetazoa	kingdom	Eukaryota	Metazoa	Unidentified	Unidentified	Unidentified	Unidentified	Unidentified	Unidentified	528	0	0	0	0	0	0	0	0	0	0	0	0	0	0	0	0	0	0	0	0	0	0	0	0	0	0	0	0	0	0	0	0	0	0	0	303
MOTU_000009690	80	6821	Amphipoda	order	Eukaryota	Metazoa	Arthropoda	Malacostraca	Amphipoda	Unidentified	Unidentified	Unidentified	202853	0	0	0	0	1070	8	57	28	0	0	0	0	0	0	0	0	0	0	0	0	0	0	0	0	23	0	0	0	0	0	13	0	0	0	0	0
MOTU_000009701	100	40256	Modiolus modiolus	species	Eukaryota	Metazoa	Mollusca	Bivalvia	Mytilida	Mytilidae	Modiolus	Modiolus modiolus	17	0	0	0	0	0	0	0	0	0	0	0	0	0	0	17	0	0	0	0	0	0	0	0	0	0	0	0	0	0	0	0	0	0	0	0	0
MOTU_000009733	75	730330	Entomobryomorpha	order	Eukaryota	Metazoa	Arthropoda	Collembola	Entomobryomorpha	Unidentified	Unidentified	Unidentified	22	0	0	0	0	0	0	0	22	0	0	0	0	0	0	0	0	0	0	0	0	0	0	0	0	0	0	0	0	0	0	0	0	0	0	0	0
MOTU_000009737	75	2172821	Multicrustacea	superclass	Eukaryota	Metazoa	Arthropoda	Unidentified	Unidentified	Unidentified	Unidentified	Unidentified	11927	0	0	0	0	15	0	0	0	0	0	0	0	0	0	0	0	0	0	0	0	0	0	0	0	0	0	74	0	0	0	0	0	0	0	0	0
MOTU_000009739	75	33317	Protostomia	kingdom	Eukaryota	Metazoa	Unidentified	Unidentified	Unidentified	Unidentified	Unidentified	Unidentified	57	0	0	0	0	0	0	36	21	0	0	0	0	0	0	0	0	0	0	0	0	0	0	0	0	0	0	0	0	0	0	0	0	0	0	0	0
MOTU_000009757	75	6448	Gastropoda	class	Eukaryota	Metazoa	Mollusca	Gastropoda	Unidentified	Unidentified	Unidentified	Unidentified	654	0	0	0	0	0	0	0	0	0	0	0	0	0	0	0	0	0	0	0	0	0	0	0	0	0	0	0	0	0	0	0	0	0	0	0	0
MOTU_000009793	75	6692	Pleocyemata	suborder	Eukaryota	Metazoa	Arthropoda	Malacostraca	Decapoda	Unidentified	Unidentified	Unidentified	32	0	0	0	0	0	0	0	0	0	0	0	0	0	0	0	32	0	0	0	0	0	0	0	0	0	0	0	0	0	0	0	0	0	0	0	0
MOTU_000009799	85	33213	Bilateria	kingdom	Eukaryota	Metazoa	Unidentified	Unidentified	Unidentified	Unidentified	Unidentified	Unidentified	1701	0	0	0	0	0	0	0	0	0	0	0	0	0	0	0	0	0	0	0	0	0	0	0	0	0	0	0	0	0	0	0	0	0	0	0	0
MOTU_000009825	75	33317	Protostomia	kingdom	Eukaryota	Metazoa	Unidentified	Unidentified	Unidentified	Unidentified	Unidentified	Unidentified	5	0	0	0	0	0	5	0	0	0	0	0	0	0	0	0	0	0	0	0	0	0	0	0	0	0	0	0	0	0	0	0	0	0	0	0	0
MOTU_000009857	85	371451	Corophiidae	family	Eukaryota	Metazoa	Arthropoda	Malacostraca	Amphipoda	Corophiidae	Unidentified	Unidentified	52943	0	0	0	0	98	0	52	225	373	546	616	164	414	275	1065	2118	149	614	16	80	54	0	0	0	0	0	0	0	0	0	0	0	0	0	0	0
MOTU_000009867	70	6833	Calanoida	order	Eukaryota	Metazoa	Arthropoda	Hexanauplia	Calanoida	Unidentified	Unidentified	Unidentified	42	0	0	0	0	42	0	0	0	0	0	0	0	0	0	0	0	0	0	0	0	0	0	0	0	0	0	0	0	0	0	0	0	0	0	0	0
MOTU_000009880	75	1489341	Osteoglossocephalai	class	Eukaryota	Metazoa	Chordata	Actinopteri	Unidentified	Unidentified	Unidentified	Unidentified	36	0	0	0	0	36	0	0	0	0	0	0	0	0	0	0	0	0	0	0	0	0	0	0	0	0	0	0	0	0	0	0	0	0	0	0	0
MOTU_000009912	80	33317	Protostomia	kingdom	Eukaryota	Metazoa	Unidentified	Unidentified	Unidentified	Unidentified	Unidentified	Unidentified	26	0	0	0	0	26	0	0	0	0	0	0	0	0	0	0	0	0	0	0	0	0	0	0	0	0	0	0	0	0	0	0	0	0	0	0	0
MOTU_000009922	75	33213	Bilateria	kingdom	Eukaryota	Metazoa	Unidentified	Unidentified	Unidentified	Unidentified	Unidentified	Unidentified	23	0	0	0	0	23	0	0	0	0	0	0	0	0	0	0	0	0	0	0	0	0	0	0	0	0	0	0	0	0	0	0	0	0	0	0	0
MOTU_000009945	75	9126	Passeriformes	order	Eukaryota	Metazoa	Chordata	Aves	Passeriformes	Unidentified	Unidentified	Unidentified	18	0	0	0	0	18	0	0	0	0	0	0	0	0	0	0	0	0	0	0	0	0	0	0	0	0	0	0	0	0	0	0	0	0	0	0	0
MOTU_000009953	70	1206795	Lophotrochozoa	kingdom	Eukaryota	Metazoa	Unidentified	Unidentified	Unidentified	Unidentified	Unidentified	Unidentified	17	0	0	0	0	17	0	0	0	0	0	0	0	0	0	0	0	0	0	0	0	0	0	0	0	0	0	0	0	0	0	0	0	0	0	0	0
MOTU_000009959	75	1489341	Osteoglossocephalai	class	Eukaryota	Metazoa	Chordata	Actinopteri	Unidentified	Unidentified	Unidentified	Unidentified	17	0	0	0	0	17	0	0	0	0	0	0	0	0	0	0	0	0	0	0	0	0	0	0	0	0	0	0	0	0	0	0	0	0	0	0	0
MOTU_000009962	80	1489341	Osteoglossocephalai	class	Eukaryota	Metazoa	Chordata	Actinopteri	Unidentified	Unidentified	Unidentified	Unidentified	17	0	0	0	0	17	0	0	0	0	0	0	0	0	0	0	0	0	0	0	0	0	0	0	0	0	0	0	0	0	0	0	0	0	0	0	0
MOTU_000009965	97	2072698	Steromphala varia	species	Eukaryota	Metazoa	Mollusca	Gastropoda	Trochida	Trochidae	Steromphala	Steromphala varia	16	0	0	0	0	16	0	0	0	0	0	0	0	0	0	0	0	0	0	0	0	0	0	0	0	0	0	0	0	0	0	0	0	0	0	0	0
MOTU_000010006	80	72041	Eumalacostraca	subclass	Eukaryota	Metazoa	Arthropoda	Malacostraca	Unidentified	Unidentified	Unidentified	Unidentified	13	0	0	0	0	13	0	0	0	0	0	0	0	0	0	0	0	0	0	0	0	0	0	0	0	0	0	0	0	0	0	0	0	0	0	0	0
MOTU_000010022	80	1732196	Senticaudata	suborder	Eukaryota	Metazoa	Arthropoda	Malacostraca	Amphipoda	Unidentified	Unidentified	Unidentified	12	0	0	0	0	12	0	0	0	0	0	0	0	0	0	0	0	0	0	0	0	0	0	0	0	0	0	0	0	0	0	0	0	0	0	0	0
MOTU_000010023	80	72041	Eumalacostraca	subclass	Eukaryota	Metazoa	Arthropoda	Malacostraca	Unidentified	Unidentified	Unidentified	Unidentified	23	0	0	0	11	12	0	0	0	0	0	0	0	0	0	0	0	0	0	0	0	0	0	0	0	0	0	0	0	0	0	0	0	0	0	0	0
MOTU_000010024	80	104724	Pista	genus	Eukaryota	Metazoa	Annelida	Polychaeta	Terebellida	Terebellidae	Pista	Unidentified	5422	0	0	0	0	24	0	0	0	0	0	0	0	52	0	0	76	0	19	24	0	0	0	0	0	0	0	0	9	0	0	0	0	0	0	0	0
MOTU_000010025	75	116569	Neocopepoda	infraclass	Eukaryota	Metazoa	Arthropoda	Hexanauplia	Unidentified	Unidentified	Unidentified	Unidentified	12	0	0	0	0	12	0	0	0	0	0	0	0	0	0	0	0	0	0	0	0	0	0	0	0	0	0	0	0	0	0	0	0	0	0	0	0
MOTU_000010030	75	72034	Caligidae	family	Eukaryota	Metazoa	Arthropoda	Hexanauplia	Siphonostomatoida	Caligidae	Unidentified	Unidentified	12	0	0	0	0	12	0	0	0	0	0	0	0	0	0	0	0	0	0	0	0	0	0	0	0	0	0	0	0	0	0	0	0	0	0	0	0
MOTU_000010031	75	33213	Bilateria	kingdom	Eukaryota	Metazoa	Unidentified	Unidentified	Unidentified	Unidentified	Unidentified	Unidentified	31	0	0	0	0	12	0	0	0	0	0	0	0	0	0	19	0	0	0	0	0	0	0	0	0	0	0	0	0	0	0	0	0	0	0	0	0
MOTU_000010032	80	72041	Eumalacostraca	subclass	Eukaryota	Metazoa	Arthropoda	Malacostraca	Unidentified	Unidentified	Unidentified	Unidentified	12	0	0	0	0	12	0	0	0	0	0	0	0	0	0	0	0	0	0	0	0	0	0	0	0	0	0	0	0	0	0	0	0	0	0	0	0
MOTU_000010042	75	33317	Protostomia	kingdom	Eukaryota	Metazoa	Unidentified	Unidentified	Unidentified	Unidentified	Unidentified	Unidentified	11	0	0	0	0	11	0	0	0	0	0	0	0	0	0	0	0	0	0	0	0	0	0	0	0	0	0	0	0	0	0	0	0	0	0	0	0
MOTU_000010056	70	2172821	Multicrustacea	superclass	Eukaryota	Metazoa	Arthropoda	Unidentified	Unidentified	Unidentified	Unidentified	Unidentified	11	0	0	0	0	11	0	0	0	0	0	0	0	0	0	0	0	0	0	0	0	0	0	0	0	0	0	0	0	0	0	0	0	0	0	0	0
MOTU_000010065	100	164414	Verruca stroemia	species	Eukaryota	Metazoa	Arthropoda	Thecostraca	Verrucomorpha	Verrucidae	Verruca	Verruca stroemia	11896	0	0	0	0	0	0	0	0	0	0	0	0	11	0	0	0	0	0	0	0	0	0	0	0	66	0	0	0	0	7	0	0	0	0	0	0
MOTU_000010078	90	1582899	Monocorophium	genus	Eukaryota	Metazoa	Arthropoda	Malacostraca	Amphipoda	Corophiidae	Monocorophium	Unidentified	12421	0	0	0	0	0	0	0	0	0	140	82	41	57	53	183	414	0	170	0	0	0	0	0	0	0	0	0	0	0	0	0	0	0	0	0	0
MOTU_000010080	75	6657	Crustacea	subphylum	Eukaryota	Metazoa	Arthropoda	Unidentified	Unidentified	Unidentified	Unidentified	Unidentified	98	0	0	0	0	0	0	0	0	0	98	0	0	0	0	0	0	0	0	0	0	0	0	0	0	0	0	0	0	0	0	0	0	0	0	0	0
MOTU_000010098	75	6657	Crustacea	subphylum	Eukaryota	Metazoa	Arthropoda	Unidentified	Unidentified	Unidentified	Unidentified	Unidentified	1830	0	0	0	0	0	0	0	0	0	0	0	0	0	0	0	0	0	0	10	18	28	0	31	137	0	0	0	0	0	0	0	0	0	0	0	0
MOTU_000010103	97	756461	Balanus trigonus	species	Eukaryota	Metazoa	Arthropoda	Thecostraca	Balanomorpha	Balanidae	Balanus	Balanus trigonus	5836	0	0	0	0	0	0	0	0	0	63	0	0	43	0	0	0	0	0	11	0	0	0	0	0	12	0	0	0	0	9	0	0	0	0	0	0
MOTU_000010124	97	192237	Pisidium amnicum	species	Eukaryota	Metazoa	Mollusca	Bivalvia	Venerida	Sphaeriidae	Pisidium	Pisidium amnicum	5	0	0	0	0	0	5	0	0	0	0	0	0	0	0	0	0	0	0	0	0	0	0	0	0	0	0	0	0	0	0	0	0	0	0	0	0
MOTU_000010131	75	216366	Helicina	order	Eukaryota	Metazoa	Mollusca	Gastropoda	Stylommatophora	Unidentified	Unidentified	Unidentified	31	0	0	0	0	0	0	0	0	31	0	0	0	0	0	0	0	0	0	0	0	0	0	0	0	0	0	0	0	0	0	0	0	0	0	0	0
MOTU_000010145	97	71501	Akera bullata	species	Eukaryota	Metazoa	Mollusca	Gastropoda	Aplysiida	Akeridae	Akera	Akera bullata	3541	0	0	0	0	0	0	0	0	0	0	0	0	0	0	0	0	0	0	0	0	0	0	0	3541	0	0	0	0	0	0	0	0	0	0	0	0
MOTU_000010148	75	2172821	Multicrustacea	superclass	Eukaryota	Metazoa	Arthropoda	Unidentified	Unidentified	Unidentified	Unidentified	Unidentified	140	0	0	0	0	12	0	0	0	0	0	0	0	0	0	0	0	0	73	0	0	0	0	0	0	0	0	0	0	0	0	0	0	0	0	0	0
MOTU_000010178	75	2172821	Multicrustacea	superclass	Eukaryota	Metazoa	Arthropoda	Unidentified	Unidentified	Unidentified	Unidentified	Unidentified	3194	0	0	0	0	0	0	0	0	0	0	0	0	0	0	0	0	0	0	0	0	0	0	0	0	0	0	0	0	0	0	0	0	0	0	0	0
MOTU_000010184	97	136194	Endeis spinosa	species	Eukaryota	Metazoa	Arthropoda	Pycnogonida	Pantopoda	Endeidae	Endeis	Endeis spinosa	40	0	0	0	0	0	27	0	0	0	0	0	0	0	0	0	0	0	0	0	0	0	0	0	0	0	0	0	0	0	0	0	0	0	0	0	0
MOTU_000010211	75	1206795	Lophotrochozoa	kingdom	Eukaryota	Metazoa	Unidentified	Unidentified	Unidentified	Unidentified	Unidentified	Unidentified	8	0	0	0	0	0	8	0	0	0	0	0	0	0	0	0	0	0	0	0	0	0	0	0	0	0	0	0	0	0	0	0	0	0	0	0	0
MOTU_000010220	80	1206795	Lophotrochozoa	kingdom	Eukaryota	Metazoa	Unidentified	Unidentified	Unidentified	Unidentified	Unidentified	Unidentified	16	0	0	0	0	0	7	0	0	0	0	0	0	0	0	0	0	0	0	0	0	0	0	0	0	0	0	0	0	0	0	0	0	0	0	0	0
MOTU_000010228	97	2486080	Nereiphylla rubiginosa	species	Eukaryota	Metazoa	Annelida	Polychaeta	Phyllodocida	Phyllodocidae	Nereiphylla	Nereiphylla rubiginosa	2756	0	0	0	0	0	7	0	0	0	0	0	0	0	0	0	0	0	0	0	0	0	0	0	0	0	0	0	0	0	0	0	0	0	0	0	0
MOTU_000010235	80	1489341	Osteoglossocephalai	class	Eukaryota	Metazoa	Chordata	Actinopteri	Unidentified	Unidentified	Unidentified	Unidentified	6	0	0	0	0	0	6	0	0	0	0	0	0	0	0	0	0	0	0	0	0	0	0	0	0	0	0	0	0	0	0	0	0	0	0	0	0
MOTU_000010241	80	72041	Eumalacostraca	subclass	Eukaryota	Metazoa	Arthropoda	Malacostraca	Unidentified	Unidentified	Unidentified	Unidentified	11	0	0	0	0	0	11	0	0	0	0	0	0	0	0	0	0	0	0	0	0	0	0	0	0	0	0	0	0	0	0	0	0	0	0	0	0
MOTU_000010247	75	116571	Podoplea	superorder	Eukaryota	Metazoa	Arthropoda	Hexanauplia	Unidentified	Unidentified	Unidentified	Unidentified	6	0	0	0	0	0	6	0	0	0	0	0	0	0	0	0	0	0	0	0	0	0	0	0	0	0	0	0	0	0	0	0	0	0	0	0	0
MOTU_000010248	75	33213	Bilateria	kingdom	Eukaryota	Metazoa	Unidentified	Unidentified	Unidentified	Unidentified	Unidentified	Unidentified	11	0	5	0	0	0	6	0	0	0	0	0	0	0	0	0	0	0	0	0	0	0	0	0	0	0	0	0	0	0	0	0	0	0	0	0	0
MOTU_000010257	75	1779146	Heteroscleromorpha	subclass	Eukaryota	Metazoa	Porifera	Demospongiae	Unidentified	Unidentified	Unidentified	Unidentified	5	0	0	0	0	0	5	0	0	0	0	0	0	0	0	0	0	0	0	0	0	0	0	0	0	0	0	0	0	0	0	0	0	0	0	0	0
MOTU_000010264	75	33213	Bilateria	kingdom	Eukaryota	Metazoa	Unidentified	Unidentified	Unidentified	Unidentified	Unidentified	Unidentified	5	0	0	0	0	0	5	0	0	0	0	0	0	0	0	0	0	0	0	0	0	0	0	0	0	0	0	0	0	0	0	0	0	0	0	0	0
MOTU_000010269	75	88770	Panarthropoda	kingdom	Eukaryota	Metazoa	Unidentified	Unidentified	Unidentified	Unidentified	Unidentified	Unidentified	5	0	0	0	0	0	5	0	0	0	0	0	0	0	0	0	0	0	0	0	0	0	0	0	0	0	0	0	0	0	0	0	0	0	0	0	0
MOTU_000010274	75	33317	Protostomia	kingdom	Eukaryota	Metazoa	Unidentified	Unidentified	Unidentified	Unidentified	Unidentified	Unidentified	5	0	0	0	0	0	5	0	0	0	0	0	0	0	0	0	0	0	0	0	0	0	0	0	0	0	0	0	0	0	0	0	0	0	0	0	0
MOTU_000010316	75	6340	Annelida	phylum	Eukaryota	Metazoa	Annelida	Unidentified	Unidentified	Unidentified	Unidentified	Unidentified	125455	0	0	0	0	0	0	0	0	0	0	0	0	0	0	0	0	0	0	0	0	0	0	0	0	37	0	29	0	0	0	0	0	0	0	0	0
MOTU_000010363	75	6073	Cnidaria	phylum	Eukaryota	Metazoa	Cnidaria	Unidentified	Unidentified	Unidentified	Unidentified	Unidentified	2047	0	0	0	0	0	0	0	0	0	0	0	0	0	0	0	0	0	0	0	0	0	0	0	0	0	0	0	0	0	0	0	0	0	0	0	0
MOTU_000010380	75	72041	Eumalacostraca	subclass	Eukaryota	Metazoa	Arthropoda	Malacostraca	Unidentified	Unidentified	Unidentified	Unidentified	8	0	0	0	0	0	0	0	0	0	0	0	0	0	0	0	0	0	0	0	0	0	0	0	0	0	0	0	8	0	0	0	0	0	0	0	0
MOTU_000010393	80	27925	Poecilosclerida	order	Eukaryota	Metazoa	Porifera	Demospongiae	Poecilosclerida	Unidentified	Unidentified	Unidentified	165	0	0	0	0	0	0	0	0	0	0	0	0	0	0	0	0	0	0	0	0	0	0	0	0	0	0	0	0	0	0	0	0	0	0	0	0
MOTU_000010408	97	378375	Hesiospina aurantiaca	species	Eukaryota	Metazoa	Annelida	Polychaeta	Phyllodocida	Hesionidae	Hesiospina	Hesiospina aurantiaca	354	0	0	0	0	0	0	0	28	0	0	0	0	0	0	0	0	0	0	0	0	0	0	0	0	0	0	0	0	0	0	0	0	0	0	0	0
MOTU_000010482	100	95551	Chthamalus montagui	species	Eukaryota	Metazoa	Arthropoda	Thecostraca	Balanomorpha	Chthamalidae	Chthamalus	Chthamalus montagui	117	0	0	0	0	0	10	0	0	0	0	0	0	0	0	0	0	0	0	0	0	107	0	0	0	0	0	0	0	0	0	0	0	0	0	0	0
MOTU_000010683	100	115849	Pisione remota	species	Eukaryota	Metazoa	Annelida	Polychaeta	Phyllodocida	Pisionidae	Pisione	Pisione remota	25	0	0	0	0	0	0	0	0	0	0	0	0	0	0	25	0	0	0	0	0	0	0	0	0	0	0	0	0	0	0	0	0	0	0	0	0
MOTU_000010722	75	33208	Metazoa	kingdom	Eukaryota	Metazoa	Unidentified	Unidentified	Unidentified	Unidentified	Unidentified	Unidentified	67	0	0	0	0	0	0	0	0	0	0	0	0	0	0	29	0	0	0	0	0	0	0	0	0	0	0	0	0	0	0	0	0	0	0	0	0
MOTU_000010755	75	116569	Neocopepoda	infraclass	Eukaryota	Metazoa	Arthropoda	Hexanauplia	Unidentified	Unidentified	Unidentified	Unidentified	207869	0	0	0	0	0	0	0	0	0	0	0	0	0	0	0	0	10	0	0	0	0	0	0	0	10	0	0	0	0	0	397	0	0	749	8734	13593
MOTU_000010779	100	168635	Diplosoma listerianum	species	Eukaryota	Metazoa	Chordata	Ascidiacea	Aplousobranchia	Didemnidae	Diplosoma	Diplosoma listerianum	14688	0	0	0	0	0	0	0	0	0	0	319	0	0	0	0	0	0	0	0	0	0	0	0	0	0	0	0	7	0	0	0	0	0	0	0	0
MOTU_000010780	80	308583	Aglaophenia	genus	Eukaryota	Metazoa	Cnidaria	Hydrozoa	Leptothecata	Aglaopheniidae	Aglaophenia	Unidentified	98	0	0	0	0	0	0	98	0	0	0	0	0	0	0	0	0	0	0	0	0	0	0	0	0	0	0	0	0	0	0	0	0	0	0	0	0
MOTU_000010827	75	2697495	Spiralia	kingdom	Eukaryota	Metazoa	Unidentified	Unidentified	Unidentified	Unidentified	Unidentified	Unidentified	27440	0	11	0	0	0	0	0	0	0	138	125	0	7	0	0	0	0	36	0	0	75	0	0	0	0	0	384	14	0	0	0	0	0	1123	0	231
MOTU_000010842	100	7609	Marthasterias glacialis	species	Eukaryota	Metazoa	Echinodermata	Asteroidea	Forcipulatida	Asteriidae	Marthasterias	Marthasterias glacialis	1152	0	0	0	0	0	0	0	0	0	870	0	0	0	0	0	0	0	0	0	0	0	0	0	0	0	0	0	0	0	0	0	0	0	0	0	0
MOTU_000010859	75	6340	Annelida	phylum	Eukaryota	Metazoa	Annelida	Unidentified	Unidentified	Unidentified	Unidentified	Unidentified	11621	0	0	0	0	0	0	0	0	0	0	0	0	0	0	0	0	0	0	0	0	0	0	0	0	0	0	0	0	0	0	0	0	0	0	0	0
MOTU_000010940	75	33317	Protostomia	kingdom	Eukaryota	Metazoa	Unidentified	Unidentified	Unidentified	Unidentified	Unidentified	Unidentified	25	0	0	0	0	0	0	0	25	0	0	0	0	0	0	0	0	0	0	0	0	0	0	0	0	0	0	0	0	0	0	0	0	0	0	0	0
MOTU_000010972	75	37516	Hydroidolina	subclass	Eukaryota	Metazoa	Cnidaria	Hydrozoa	Unidentified	Unidentified	Unidentified	Unidentified	403	0	0	0	0	0	0	0	0	0	0	0	0	0	0	0	41	52	0	0	0	0	0	0	0	0	0	0	0	0	0	0	0	0	0	0	0
MOTU_000010985	75	6527	Stylommatophora	order	Eukaryota	Metazoa	Mollusca	Gastropoda	Stylommatophora	Unidentified	Unidentified	Unidentified	669	0	0	0	0	0	0	0	0	0	370	191	66	21	21	0	0	0	0	0	0	0	0	0	0	0	0	0	0	0	0	0	0	0	0	0	0
MOTU_000010986	100	2057147	Botrylloides israeliense	species	Eukaryota	Metazoa	Chordata	Ascidiacea	Stolidobranchia	Styelidae	Botrylloides	Botrylloides israeliense	137007	104	12	68	89	133	18	1775	88	472	0	0	39	0	0	0	0	0	0	0	0	0	0	0	0	0	0	0	386	0	0	46	14	8	0	0	0
MOTU_000010998	80	117571	Euteleostomi	phylum	Eukaryota	Metazoa	Chordata	Unidentified	Unidentified	Unidentified	Unidentified	Unidentified	9	0	0	0	0	0	0	0	0	0	0	0	0	0	0	0	0	0	0	0	0	0	0	0	0	0	0	0	0	0	0	0	0	0	0	0	0
MOTU_000011009	80	37516	Hydroidolina	subclass	Eukaryota	Metazoa	Cnidaria	Hydrozoa	Unidentified	Unidentified	Unidentified	Unidentified	593	0	0	0	0	0	0	0	0	0	0	0	0	0	0	0	0	0	0	0	0	0	0	0	0	0	0	0	0	0	0	0	0	0	0	0	0
MOTU_000011022	85	168634	Diplosoma	genus	Eukaryota	Metazoa	Chordata	Ascidiacea	Aplousobranchia	Didemnidae	Diplosoma	Unidentified	427	0	0	0	0	0	0	0	0	0	0	0	0	0	0	0	0	0	0	0	0	0	0	0	410	0	0	0	0	0	0	0	0	0	0	0	0
MOTU_000011045	75	33317	Protostomia	kingdom	Eukaryota	Metazoa	Unidentified	Unidentified	Unidentified	Unidentified	Unidentified	Unidentified	812	0	0	0	0	0	0	0	0	0	0	0	0	0	0	0	0	0	0	0	0	0	0	0	0	0	0	0	0	0	0	0	0	0	0	0	0
MOTU_000011053	75	6340	Annelida	phylum	Eukaryota	Metazoa	Annelida	Unidentified	Unidentified	Unidentified	Unidentified	Unidentified	18	0	0	0	0	0	0	0	0	0	0	0	0	0	18	0	0	0	0	0	0	0	0	0	0	0	0	0	0	0	0	0	0	0	0	0	0
MOTU_000011057	80	6821	Amphipoda	order	Eukaryota	Metazoa	Arthropoda	Malacostraca	Amphipoda	Unidentified	Unidentified	Unidentified	28	0	0	0	0	0	0	28	0	0	0	0	0	0	0	0	0	0	0	0	0	0	0	0	0	0	0	0	0	0	0	0	0	0	0	0	0
MOTU_000011092	75	6833	Calanoida	order	Eukaryota	Metazoa	Arthropoda	Hexanauplia	Calanoida	Unidentified	Unidentified	Unidentified	26	0	0	0	0	0	0	0	0	0	0	0	0	0	0	0	0	0	26	0	0	0	0	0	0	0	0	0	0	0	0	0	0	0	0	0	0
MOTU_000011099	100	1795449	Limaria tuberculata	species	Eukaryota	Metazoa	Mollusca	Bivalvia	Limoida	Limidae	Limaria	Limaria tuberculata	524	0	0	0	0	0	0	0	0	0	0	39	0	0	0	0	0	10	0	0	0	0	0	0	0	0	0	0	0	0	0	0	0	0	0	0	0
MOTU_000011114	97	188451	Eunice vittata	species	Eukaryota	Metazoa	Annelida	Polychaeta	Eunicida	Eunicidae	Eunice	Eunice vittata	63	0	0	0	0	0	0	0	20	0	0	0	0	0	0	0	0	0	0	0	0	0	0	0	0	0	0	0	0	0	0	0	0	0	0	0	0
MOTU_000011139	80	32261	Terebellidae	family	Eukaryota	Metazoa	Annelida	Polychaeta	Terebellida	Terebellidae	Unidentified	Unidentified	345	0	0	0	0	0	0	0	0	0	0	0	0	0	0	0	0	0	0	0	0	0	0	0	0	0	0	0	0	0	0	0	0	0	228	0	0
MOTU_000011296	79	92248	Anystidae	family	Eukaryota	Metazoa	Arthropoda	Arachnida	Trombidiformes	Anystidae	Unidentified	Unidentified	270	0	0	0	0	0	0	33	41	0	0	0	0	9	28	0	0	0	0	0	0	27	0	0	0	0	0	132	0	0	0	0	0	0	0	0	0
MOTU_000011319	100	51769	Anemonia viridis	species	Eukaryota	Metazoa	Cnidaria	Anthozoa	Actiniaria	Actiniidae	Anemonia	Anemonia viridis	12	0	0	0	0	0	0	0	0	0	0	0	0	0	0	0	0	0	0	0	0	0	0	0	0	12	0	0	0	0	0	0	0	0	0	0	0
MOTU_000011347	97	1779146	Heteroscleromorpha	subclass	Eukaryota	Metazoa	Porifera	Demospongiae	Unidentified	Unidentified	Unidentified	Unidentified	20	0	0	0	0	0	0	0	0	0	0	0	0	0	0	0	0	0	0	0	0	0	0	0	0	0	0	0	0	0	0	0	0	0	0	0	0
MOTU_000011390	75	33317	Protostomia	kingdom	Eukaryota	Metazoa	Unidentified	Unidentified	Unidentified	Unidentified	Unidentified	Unidentified	486	0	0	0	0	0	0	0	0	0	0	0	0	0	0	0	0	0	0	0	0	0	0	0	0	0	0	0	0	0	0	0	0	0	0	0	0
MOTU_000011437	80	116569	Neocopepoda	infraclass	Eukaryota	Metazoa	Arthropoda	Hexanauplia	Unidentified	Unidentified	Unidentified	Unidentified	10756	0	0	0	0	0	0	0	0	0	0	0	0	0	0	0	0	0	0	0	0	0	0	0	0	0	0	0	0	0	0	0	0	0	0	0	0
MOTU_000011452	80	33317	Protostomia	kingdom	Eukaryota	Metazoa	Unidentified	Unidentified	Unidentified	Unidentified	Unidentified	Unidentified	9	0	0	0	0	0	0	0	0	0	0	0	0	0	0	0	0	0	0	0	0	0	0	0	0	0	0	0	0	0	0	0	0	0	0	0	0
MOTU_000011547	75	116571	Podoplea	superorder	Eukaryota	Metazoa	Arthropoda	Hexanauplia	Unidentified	Unidentified	Unidentified	Unidentified	1119	0	0	0	0	0	0	0	0	0	0	0	0	0	0	0	0	0	0	0	0	0	0	0	0	0	0	0	0	0	0	0	0	0	0	0	0
MOTU_000011567	75	33317	Protostomia	kingdom	Eukaryota	Metazoa	Unidentified	Unidentified	Unidentified	Unidentified	Unidentified	Unidentified	14	0	0	0	0	0	0	0	0	0	0	0	0	0	0	0	0	0	0	14	0	0	0	0	0	0	0	0	0	0	0	0	0	0	0	0	0
MOTU_000011641	75	116571	Podoplea	superorder	Eukaryota	Metazoa	Arthropoda	Hexanauplia	Unidentified	Unidentified	Unidentified	Unidentified	23	0	0	0	0	0	0	0	23	0	0	0	0	0	0	0	0	0	0	0	0	0	0	0	0	0	0	0	0	0	0	0	0	0	0	0	0
MOTU_000011676	81	257019	Hygrobatoidea	superfamily	Eukaryota	Metazoa	Arthropoda	Arachnida	Trombidiformes	Unidentified	Unidentified	Unidentified	66372	0	0	0	0	0	0	0	0	0	0	0	0	0	0	0	0	0	0	0	0	0	0	0	0	0	0	0	0	0	21	0	0	5	0	0	0
MOTU_000011754	97	37520	Obelia dichotoma	species	Eukaryota	Metazoa	Cnidaria	Hydrozoa	Leptothecata	Obeliidae	Obelia	Obelia dichotoma	151410	0	0	0	0	0	0	0	0	0	0	0	0	0	0	0	0	0	0	0	0	0	0	0	0	29	0	0	31	0	176	71	18	10	0	0	0
MOTU_000011773	100	189388	Trachurus mediterraneus	species	Eukaryota	Metazoa	Chordata	Actinopteri	Carangiformes	Carangidae	Trachurus	Trachurus mediterraneus	68040	0	0	0	0	0	7	0	0	0	0	0	0	0	0	0	0	0	0	0	0	0	0	0	0	0	0	0	0	0	0	50	0	8	0	0	0
MOTU_000011775	75	6833	Calanoida	order	Eukaryota	Metazoa	Arthropoda	Hexanauplia	Calanoida	Unidentified	Unidentified	Unidentified	252789	0	0	0	0	0	0	287	0	0	0	0	0	0	0	0	0	0	0	0	0	0	0	0	0	0	0	0	29	0	0	46	20	3316	0	0	0
MOTU_000011804	97	71497	Placida dendritica	species	Eukaryota	Metazoa	Mollusca	Gastropoda	order_Limapontiidae	Limapontiidae	Placida	Placida dendritica	4722	0	0	0	0	0	0	0	0	0	0	0	0	0	0	0	0	0	0	0	0	0	0	0	0	0	0	0	0	0	0	0	0	0	0	0	0
MOTU_000011876	70	33317	Protostomia	kingdom	Eukaryota	Metazoa	Unidentified	Unidentified	Unidentified	Unidentified	Unidentified	Unidentified	261711	0	0	0	0	29	0	68	0	0	0	0	0	0	0	0	0	0	0	0	0	0	0	0	0	62	0	22	0	0	0	9	0	0	15323	0	0
MOTU_000011914	100	2268648	Eurynome spinosa	species	Eukaryota	Metazoa	Arthropoda	Malacostraca	Decapoda	Majidae	Eurynome	Eurynome spinosa	29	0	0	0	0	0	0	0	21	0	0	0	0	0	0	0	0	0	0	0	0	0	0	0	0	0	0	0	0	0	0	0	0	0	0	0	0
MOTU_000011957	100	989235	Modiolus barbatus	species	Eukaryota	Metazoa	Mollusca	Bivalvia	Mytilida	Mytilidae	Modiolus	Modiolus barbatus	1714	0	0	0	0	0	0	0	0	0	0	0	0	0	0	0	0	0	0	24	17	12	0	68	0	0	0	0	0	0	0	0	0	0	0	0	0
MOTU_000011960	80	1732196	Senticaudata	suborder	Eukaryota	Metazoa	Arthropoda	Malacostraca	Amphipoda	Unidentified	Unidentified	Unidentified	11	0	0	0	0	0	0	0	0	0	0	0	0	0	0	0	0	0	0	11	0	0	0	0	0	0	0	0	0	0	0	0	0	0	0	0	0
MOTU_000011974	75	33317	Protostomia	kingdom	Eukaryota	Metazoa	Unidentified	Unidentified	Unidentified	Unidentified	Unidentified	Unidentified	6	0	0	0	0	0	0	0	0	0	0	0	0	0	0	0	0	0	0	0	0	0	0	0	0	0	0	0	0	6	0	0	0	0	0	0	0
MOTU_000011992	85	6951	Astigmata	suborder	Eukaryota	Metazoa	Arthropoda	Arachnida	Sarcoptiformes	Unidentified	Unidentified	Unidentified	1514	0	0	0	0	0	0	0	0	0	0	0	0	0	0	0	0	0	0	0	0	0	0	0	0	0	0	0	0	0	0	0	0	0	0	0	0
MOTU_000012009	75	1206795	Lophotrochozoa	kingdom	Eukaryota	Metazoa	Unidentified	Unidentified	Unidentified	Unidentified	Unidentified	Unidentified	1055	0	0	0	0	0	0	120	226	0	0	0	0	0	0	0	0	0	0	0	0	0	0	0	0	0	0	0	0	0	0	0	0	0	0	0	0
MOTU_000012044	80	69555	Caenogastropoda	subclass	Eukaryota	Metazoa	Mollusca	Gastropoda	Unidentified	Unidentified	Unidentified	Unidentified	1092	0	0	0	0	0	0	422	158	113	137	190	29	0	0	0	0	0	0	0	0	0	0	0	0	0	0	0	0	0	0	0	0	0	0	0	0
MOTU_000012051	75	33213	Bilateria	kingdom	Eukaryota	Metazoa	Unidentified	Unidentified	Unidentified	Unidentified	Unidentified	Unidentified	24870	0	0	0	0	0	0	0	51	24	0	245	0	0	0	0	0	0	0	129	95	0	0	55	0	0	0	0	0	0	0	0	0	0	0	0	0
MOTU_000012069	75	117571	Euteleostomi	phylum	Eukaryota	Metazoa	Chordata	Unidentified	Unidentified	Unidentified	Unidentified	Unidentified	39	0	0	0	0	0	0	0	39	0	0	0	0	0	0	0	0	0	0	0	0	0	0	0	0	0	0	0	0	0	0	0	0	0	0	0	0
MOTU_000012075	100	1273215	Caecum trachea	species	Eukaryota	Metazoa	Mollusca	Gastropoda	Littorinimorpha	Caecidae	Caecum	Caecum trachea	958	0	0	0	0	0	0	137	38	50	393	219	99	0	0	0	0	0	0	0	0	0	0	0	0	0	0	0	22	0	0	0	0	0	0	0	0
MOTU_000012077	80	116569	Neocopepoda	infraclass	Eukaryota	Metazoa	Arthropoda	Hexanauplia	Unidentified	Unidentified	Unidentified	Unidentified	104	0	0	0	0	0	0	0	37	0	0	0	0	0	0	0	0	27	0	0	0	0	0	0	0	0	0	0	0	0	0	0	0	0	0	0	0
MOTU_000012124	100	185737	Gadiculus argenteus	species	Eukaryota	Metazoa	Chordata	Actinopteri	Gadiformes	Gadidae	Gadiculus	Gadiculus argenteus	27	0	0	0	0	0	0	0	27	0	0	0	0	0	0	0	0	0	0	0	0	0	0	0	0	0	0	0	0	0	0	0	0	0	0	0	0
MOTU_000012141	75	6447	Mollusca	phylum	Eukaryota	Metazoa	Mollusca	Unidentified	Unidentified	Unidentified	Unidentified	Unidentified	63	0	0	0	0	0	0	38	25	0	0	0	0	0	0	0	0	0	0	0	0	0	0	0	0	0	0	0	0	0	0	0	0	0	0	0	0
MOTU_000012152	95	10210	Bugulidae	family	Eukaryota	Metazoa	Bryozoa	Gymnolaemata	Cheilostomatida	Bugulidae	Unidentified	Unidentified	171	0	10	0	0	0	0	88	48	25	0	0	0	0	0	0	0	0	0	0	0	0	0	0	0	0	0	0	0	0	0	0	0	0	0	0	0
MOTU_000012161	85	1732200	Corophiida	infraorder	Eukaryota	Metazoa	Arthropoda	Malacostraca	Amphipoda	Unidentified	Unidentified	Unidentified	22	0	0	0	0	0	0	0	22	0	0	0	0	0	0	0	0	0	0	0	0	0	0	0	0	0	0	0	0	0	0	0	0	0	0	0	0
MOTU_000012178	75	33213	Bilateria	kingdom	Eukaryota	Metazoa	Unidentified	Unidentified	Unidentified	Unidentified	Unidentified	Unidentified	21	0	0	0	0	0	0	0	21	0	0	0	0	0	0	0	0	0	0	0	0	0	0	0	0	0	0	0	0	0	0	0	0	0	0	0	0
MOTU_000012194	75	33511	Deuterostomia	kingdom	Eukaryota	Metazoa	Unidentified	Unidentified	Unidentified	Unidentified	Unidentified	Unidentified	20	0	0	0	0	0	0	0	20	0	0	0	0	0	0	0	0	0	0	0	0	0	0	0	0	0	0	0	0	0	0	0	0	0	0	0	0
MOTU_000012241	97	2042163	Paradoneis armata	species	Eukaryota	Metazoa	Annelida	Polychaeta	order_Paraonidae	Paraonidae	Paradoneis	Paradoneis armata	17	0	0	0	0	0	0	0	17	0	0	0	0	0	0	0	0	0	0	0	0	0	0	0	0	0	0	0	0	0	0	0	0	0	0	0	0
MOTU_000012256	85	500008	Leptothecata	order	Eukaryota	Metazoa	Cnidaria	Hydrozoa	Leptothecata	Unidentified	Unidentified	Unidentified	1032	0	0	0	0	0	0	0	0	0	0	0	0	0	0	0	0	0	0	0	0	0	0	0	0	0	0	0	20	0	0	0	0	0	0	0	0
MOTU_000012280	80	120490	Eupulmonata	superorder	Eukaryota	Metazoa	Mollusca	Gastropoda	Unidentified	Unidentified	Unidentified	Unidentified	141	0	0	0	0	0	0	0	0	0	0	0	0	0	0	0	0	9	0	0	0	0	0	0	0	0	0	0	66	0	0	0	0	0	0	0	0
MOTU_000012291	80	41212	Harpacticoida	order	Eukaryota	Metazoa	Arthropoda	Hexanauplia	Harpacticoida	Unidentified	Unidentified	Unidentified	1192	0	0	0	0	0	0	0	0	0	0	0	0	9	48	0	184	14	131	0	0	0	0	0	0	0	0	0	544	0	0	0	0	0	0	0	0
MOTU_000012296	75	6072	Eumetazoa	kingdom	Eukaryota	Metazoa	Unidentified	Unidentified	Unidentified	Unidentified	Unidentified	Unidentified	677	0	0	0	0	0	0	0	0	0	0	0	0	0	0	0	0	0	0	0	0	0	0	0	0	0	0	0	0	0	0	0	0	0	0	0	0
MOTU_000012299	80	33317	Protostomia	kingdom	Eukaryota	Metazoa	Unidentified	Unidentified	Unidentified	Unidentified	Unidentified	Unidentified	95	0	0	0	0	0	0	0	0	0	50	45	0	0	0	0	0	0	0	0	0	0	0	0	0	0	0	0	0	0	0	0	0	0	0	0	0
MOTU_000012344	100	91607	Chromis chromis	species	Eukaryota	Metazoa	Chordata	Actinopteri	order_Pomacentridae	Pomacentridae	Chromis	Chromis chromis	19	0	0	0	0	0	0	0	0	0	0	0	0	0	19	0	0	0	0	0	0	0	0	0	0	0	0	0	0	0	0	0	0	0	0	0	0
MOTU_000012360	80	123760	Faviina	suborder	Eukaryota	Metazoa	Cnidaria	Anthozoa	Scleractinia	Unidentified	Unidentified	Unidentified	58	0	11	0	0	12	0	0	19	0	0	0	0	0	0	16	0	0	0	0	0	0	0	0	0	0	0	0	0	0	0	0	0	0	0	0	0
MOTU_000012429	80	69554	Cephalaspidea	order	Eukaryota	Metazoa	Mollusca	Gastropoda	Cephalaspidea	Unidentified	Unidentified	Unidentified	263	0	0	0	0	0	0	263	0	0	0	0	0	0	0	0	0	0	0	0	0	0	0	0	0	0	0	0	0	0	0	0	0	0	0	0	0
MOTU_000012432	80	48704	Entomobryidae	family	Eukaryota	Metazoa	Arthropoda	Collembola	Entomobryomorpha	Entomobryidae	Unidentified	Unidentified	144	0	0	0	0	0	0	144	0	0	0	0	0	0	0	0	0	0	0	0	0	0	0	0	0	0	0	0	0	0	0	0	0	0	0	0	0
MOTU_000012438	75	72041	Eumalacostraca	subclass	Eukaryota	Metazoa	Arthropoda	Malacostraca	Unidentified	Unidentified	Unidentified	Unidentified	111	0	0	0	0	0	0	111	0	0	0	0	0	0	0	0	0	0	0	0	0	0	0	0	0	0	0	0	0	0	0	0	0	0	0	0	0
MOTU_000012449	80	2899670	Balanomorpha	order	Eukaryota	Metazoa	Arthropoda	Thecostraca	Balanomorpha	Unidentified	Unidentified	Unidentified	150	0	0	0	22	0	0	128	0	0	0	0	0	0	0	0	0	0	0	0	0	0	0	0	0	0	0	0	0	0	0	0	0	0	0	0	0
MOTU_000012470	75	6448	Gastropoda	class	Eukaryota	Metazoa	Mollusca	Gastropoda	Unidentified	Unidentified	Unidentified	Unidentified	287	0	0	0	0	0	0	59	0	0	0	0	0	0	0	0	0	0	0	0	0	0	0	0	0	0	0	0	0	0	0	0	0	0	0	0	0
MOTU_000012475	75	6072	Eumetazoa	kingdom	Eukaryota	Metazoa	Unidentified	Unidentified	Unidentified	Unidentified	Unidentified	Unidentified	49	0	0	0	0	0	0	49	0	0	0	0	0	0	0	0	0	0	0	0	0	0	0	0	0	0	0	0	0	0	0	0	0	0	0	0	0
MOTU_000012484	75	46718	Poritidae	family	Eukaryota	Metazoa	Cnidaria	Anthozoa	Scleractinia	Poritidae	Unidentified	Unidentified	97	0	0	0	0	0	0	44	0	0	0	0	0	0	0	15	0	0	0	11	0	27	0	0	0	0	0	0	0	0	0	0	0	0	0	0	0
MOTU_000012487	75	1206795	Lophotrochozoa	kingdom	Eukaryota	Metazoa	Unidentified	Unidentified	Unidentified	Unidentified	Unidentified	Unidentified	50	0	0	0	0	0	0	43	0	0	0	0	0	7	0	0	0	0	0	0	0	0	0	0	0	0	0	0	0	0	0	0	0	0	0	0	0
MOTU_000012517	75	46736	Merulinidae	family	Eukaryota	Metazoa	Cnidaria	Anthozoa	Scleractinia	Merulinidae	Unidentified	Unidentified	32	0	0	0	0	0	0	32	0	0	0	0	0	0	0	0	0	0	0	0	0	0	0	0	0	0	0	0	0	0	0	0	0	0	0	0	0
MOTU_000012520	90	6061	Halichondria	genus	Eukaryota	Metazoa	Porifera	Demospongiae	Suberitida	Halichondriidae	Halichondria	Unidentified	30	0	0	0	0	0	0	30	0	0	0	0	0	0	0	0	0	0	0	0	0	0	0	0	0	0	0	0	0	0	0	0	0	0	0	0	0
MOTU_000012539	80	33213	Bilateria	kingdom	Eukaryota	Metazoa	Unidentified	Unidentified	Unidentified	Unidentified	Unidentified	Unidentified	26	0	0	0	0	0	0	26	0	0	0	0	0	0	0	0	0	0	0	0	0	0	0	0	0	0	0	0	0	0	0	0	0	0	0	0	0
MOTU_000012540	80	33208	Metazoa	kingdom	Eukaryota	Metazoa	Unidentified	Unidentified	Unidentified	Unidentified	Unidentified	Unidentified	34719	0	0	0	0	0	0	26	0	0	0	0	0	0	0	0	0	0	0	0	0	0	0	0	0	0	0	0	0	0	0	0	0	0	0	0	0
MOTU_000012544	70	37535	Rhizostomeae	order	Eukaryota	Metazoa	Cnidaria	Scyphozoa	Rhizostomeae	Unidentified	Unidentified	Unidentified	25	0	0	0	0	0	0	25	0	0	0	0	0	0	0	0	0	0	0	0	0	0	0	0	0	0	0	0	0	0	0	0	0	0	0	0	0
MOTU_000012575	97	46515	Asterina gibbosa	species	Eukaryota	Metazoa	Echinodermata	Asteroidea	Valvatida	Asterinidae	Asterina	Asterina gibbosa (Pennant, 1777)	8505	0	0	0	0	0	0	0	0	0	0	0	0	0	0	0	0	0	0	0	0	0	0	0	0	0	0	0	0	0	0	0	0	0	0	0	0
MOTU_000012587	75	6102	Hexacorallia	subclass	Eukaryota	Metazoa	Cnidaria	Anthozoa	Unidentified	Unidentified	Unidentified	Unidentified	26	0	0	0	0	0	0	0	0	0	0	0	0	0	0	0	0	0	26	0	0	0	0	0	0	0	0	0	0	0	0	0	0	0	0	0	0
MOTU_000012617	75	6448	Gastropoda	class	Eukaryota	Metazoa	Mollusca	Gastropoda	Unidentified	Unidentified	Unidentified	Unidentified	5082	0	0	0	0	0	0	0	0	0	0	0	0	5	0	0	0	0	0	0	0	0	0	0	0	0	0	0	0	0	0	0	0	0	0	2215	0
MOTU_000012625	70	37516	Hydroidolina	subclass	Eukaryota	Metazoa	Cnidaria	Hydrozoa	Unidentified	Unidentified	Unidentified	Unidentified	258	0	0	0	0	0	0	0	0	0	0	0	0	0	0	0	233	0	25	0	0	0	0	0	0	0	0	0	0	0	0	0	0	0	0	0	0
MOTU_000012643	75	33208	Metazoa	kingdom	Eukaryota	Metazoa	Unidentified	Unidentified	Unidentified	Unidentified	Unidentified	Unidentified	883	0	0	0	0	0	0	0	0	0	0	0	0	0	0	0	0	0	0	0	0	0	0	0	31	0	0	0	0	0	0	0	0	0	0	0	149
MOTU_000012743	80	1206795	Lophotrochozoa	kingdom	Eukaryota	Metazoa	Unidentified	Unidentified	Unidentified	Unidentified	Unidentified	Unidentified	10	0	0	0	0	0	0	0	0	0	0	0	0	0	0	0	0	0	0	0	0	0	0	0	0	0	0	0	0	0	0	0	0	0	0	0	0
MOTU_000012775	80	7707	Dendrochirotida	order	Eukaryota	Metazoa	Echinodermata	Holothuroidea	Dendrochirotida	Unidentified	Unidentified	Unidentified	6	0	0	0	0	0	0	0	0	0	0	0	0	0	0	0	0	0	0	0	0	0	0	0	0	0	0	0	0	0	0	0	0	0	0	0	0
MOTU_000012842	75	6683	Decapoda	order	Eukaryota	Metazoa	Arthropoda	Malacostraca	Decapoda	Unidentified	Unidentified	Unidentified	18	0	0	0	0	0	0	0	0	0	0	0	0	0	18	0	0	0	0	0	0	0	0	0	0	0	0	0	0	0	0	0	0	0	0	0	0
MOTU_000012954	80	2784887	Terebelliformia	suborder	Eukaryota	Metazoa	Annelida	Polychaeta	Terebellida	Unidentified	Unidentified	Unidentified	36	0	0	0	0	0	0	0	0	0	0	0	0	0	0	0	0	0	0	0	0	14	0	0	0	0	0	22	0	0	0	0	0	0	0	0	0
MOTU_000012972	80	1489872	Percomorphaceae	class	Eukaryota	Metazoa	Chordata	Actinopteri	Unidentified	Unidentified	Unidentified	Unidentified	36908	0	0	0	0	0	0	0	0	0	0	0	0	0	0	0	0	0	0	0	0	0	13276	17907	5725	0	0	0	0	0	0	0	0	0	0	0	0
MOTU_000012975	80	46599	Spionidae	family	Eukaryota	Metazoa	Annelida	Polychaeta	Spionida	Spionidae	Unidentified	Unidentified	388	0	0	0	0	0	0	0	0	0	0	0	0	0	0	0	0	0	0	0	0	0	0	0	0	0	0	0	0	0	0	0	0	0	0	0	0
MOTU_000012977	100	429032	Grandidierella japonica	species	Eukaryota	Metazoa	Arthropoda	Malacostraca	Amphipoda	Corophiidae	Grandidierella	Grandidierella japonica	61274	0	0	0	0	0	0	0	0	0	0	0	0	0	0	0	0	0	0	0	0	0	0	0	0	0	0	0	0	0	0	0	0	0	13223	18559	12321
MOTU_000013044	100	1129407	Athanas nitescens	species	Eukaryota	Metazoa	Arthropoda	Malacostraca	Decapoda	Alpheidae	Athanas	Athanas nitescens	57	0	0	0	0	0	0	0	0	57	0	0	0	0	0	0	0	0	0	0	0	0	0	0	0	0	0	0	0	0	0	0	0	0	0	0	0
MOTU_000013052	80	216307	Euthyneura	class	Eukaryota	Metazoa	Mollusca	Gastropoda	Unidentified	Unidentified	Unidentified	Unidentified	41	0	0	0	0	0	0	0	0	41	0	0	0	0	0	0	0	0	0	0	0	0	0	0	0	0	0	0	0	0	0	0	0	0	0	0	0
MOTU_000013087	80	1732196	Senticaudata	suborder	Eukaryota	Metazoa	Arthropoda	Malacostraca	Amphipoda	Unidentified	Unidentified	Unidentified	30005	0	0	0	0	0	0	0	0	27	0	0	0	0	0	0	0	0	0	0	0	0	0	0	0	20	0	0	658	0	0	0	0	0	0	0	0
MOTU_000013118	75	1489341	Osteoglossocephalai	class	Eukaryota	Metazoa	Chordata	Actinopteri	Unidentified	Unidentified	Unidentified	Unidentified	939	0	0	0	0	0	0	0	0	0	0	0	0	33	617	259	30	0	0	0	0	0	0	0	0	0	0	0	0	0	0	0	0	0	0	0	0
MOTU_000013152	80	32261	Terebellidae	family	Eukaryota	Metazoa	Annelida	Polychaeta	Terebellida	Terebellidae	Unidentified	Unidentified	346372	0	0	0	0	0	0	0	0	0	0	0	0	0	0	0	0	0	58	0	0	0	0	0	0	49	0	0	0	0	0	10539	8785	0	11209	43713	13896
MOTU_000013172	75	6073	Cnidaria	phylum	Eukaryota	Metazoa	Cnidaria	Unidentified	Unidentified	Unidentified	Unidentified	Unidentified	79	0	0	0	0	0	0	0	0	0	0	0	0	0	0	38	0	0	41	0	0	0	0	0	0	0	0	0	0	0	0	0	0	0	0	0	0
MOTU_000013201	80	72041	Eumalacostraca	subclass	Eukaryota	Metazoa	Arthropoda	Malacostraca	Unidentified	Unidentified	Unidentified	Unidentified	222407	0	0	0	0	0	0	0	0	0	0	0	0	0	0	0	0	0	0	0	0	0	0	0	0	29	0	0	0	0	0	3166	0	0	108753	27284	22310
MOTU_000013203	75	197563	Mandibulata	phylum	Eukaryota	Metazoa	Arthropoda	Unidentified	Unidentified	Unidentified	Unidentified	Unidentified	31	0	0	0	0	0	0	0	0	0	0	0	0	0	0	0	0	0	0	0	0	31	0	0	0	0	0	0	0	0	0	0	0	0	0	0	0
MOTU_000013214	80	1206795	Lophotrochozoa	kingdom	Eukaryota	Metazoa	Unidentified	Unidentified	Unidentified	Unidentified	Unidentified	Unidentified	28	0	0	0	0	0	0	0	0	0	0	0	0	0	0	0	0	0	0	0	0	0	0	0	28	0	0	0	0	0	0	0	0	0	0	0	0
MOTU_000013257	80	1732196	Senticaudata	suborder	Eukaryota	Metazoa	Arthropoda	Malacostraca	Amphipoda	Unidentified	Unidentified	Unidentified	62	0	0	0	0	0	0	0	0	0	62	0	0	0	0	0	0	0	0	0	0	0	0	0	0	0	0	0	0	0	0	0	0	0	0	0	0
MOTU_000013273	75	6072	Eumetazoa	kingdom	Eukaryota	Metazoa	Unidentified	Unidentified	Unidentified	Unidentified	Unidentified	Unidentified	13	0	0	0	0	0	0	0	0	0	0	0	0	0	0	13	0	0	0	0	0	0	0	0	0	0	0	0	0	0	0	0	0	0	0	0	0
MOTU_000013500	100	703580	Caprella scaura	species	Eukaryota	Metazoa	Arthropoda	Malacostraca	Amphipoda	Caprellidae	Caprella	Caprella scaura	855184	0	0	0	0	0	0	0	0	0	0	0	0	0	0	0	0	0	0	0	0	0	0	0	0	103	0	0	0	0	0	46	2166	0	83454	20284	21802
MOTU_000013742	80	72041	Eumalacostraca	subclass	Eukaryota	Metazoa	Arthropoda	Malacostraca	Unidentified	Unidentified	Unidentified	Unidentified	10622	0	0	0	0	0	0	0	0	0	0	0	0	0	0	0	0	0	0	0	0	0	0	0	0	0	0	0	0	0	0	209	0	0	327	10086	0
MOTU_000013859	85	98848	Amathia	genus	Eukaryota	Metazoa	Bryozoa	Gymnolaemata	Ctenostomatida	Vesiculariidae	Amathia	Unidentified	6106	0	0	0	0	0	0	0	0	0	0	0	0	22	29	0	47	0	0	0	0	0	0	0	0	0	0	0	0	0	0	0	0	0	0	0	0
MOTU_000013913	80	2172821	Multicrustacea	superclass	Eukaryota	Metazoa	Arthropoda	Unidentified	Unidentified	Unidentified	Unidentified	Unidentified	39	0	0	0	0	0	0	0	0	0	0	39	0	0	0	0	0	0	0	0	0	0	0	0	0	0	0	0	0	0	0	0	0	0	0	0	0
MOTU_000013919	90	500008	Leptothecata	order	Eukaryota	Metazoa	Cnidaria	Hydrozoa	Leptothecata	Unidentified	Unidentified	Unidentified	467	0	0	0	0	0	0	0	0	0	0	0	0	0	0	0	0	0	50	11	18	0	0	0	0	0	0	0	51	0	0	0	0	0	0	0	0
MOTU_000013925	80	6341	Polychaeta	class	Eukaryota	Metazoa	Annelida	Polychaeta	Unidentified	Unidentified	Unidentified	Unidentified	15	0	0	0	0	0	0	0	0	0	0	0	0	0	0	0	0	0	0	0	0	0	0	0	0	0	0	0	0	8	0	0	0	0	0	0	0
MOTU_000014252	80	6340	Annelida	phylum	Eukaryota	Metazoa	Annelida	Unidentified	Unidentified	Unidentified	Unidentified	Unidentified	25	0	0	0	0	0	0	0	0	0	0	0	0	0	0	0	0	0	0	0	0	0	0	0	0	0	0	0	0	0	0	0	0	0	0	0	0
MOTU_000014253	85	500008	Leptothecata	order	Eukaryota	Metazoa	Cnidaria	Hydrozoa	Leptothecata	Unidentified	Unidentified	Unidentified	10	0	0	0	0	0	0	0	0	0	0	0	0	0	0	0	0	0	0	0	0	0	0	0	0	0	0	0	0	0	0	0	0	0	0	0	0
MOTU_000014255	100	47067	Balanophyllia	genus	Eukaryota	Metazoa	Cnidaria	Anthozoa	Scleractinia	Dendrophylliidae	Balanophyllia	Unidentified	11	0	0	0	0	0	0	0	0	0	0	0	0	0	0	0	0	0	0	0	0	11	0	0	0	0	0	0	0	0	0	0	0	0	0	0	0
MOTU_000014259	75	197563	Mandibulata	phylum	Eukaryota	Metazoa	Arthropoda	Unidentified	Unidentified	Unidentified	Unidentified	Unidentified	13	0	0	0	0	0	0	0	0	0	0	0	0	0	0	0	0	0	0	0	0	0	0	0	0	0	0	0	0	0	0	0	0	0	0	0	0
MOTU_000014262	100	264053	Ectopleura wrighti	species	Eukaryota	Metazoa	Cnidaria	Hydrozoa	Anthoathecata	Tubulariidae	Ectopleura	Ectopleura wrighti	261	0	0	0	0	0	0	0	0	0	0	0	0	0	0	0	0	0	0	0	0	0	0	0	0	0	0	0	0	0	0	0	0	0	0	0	0
MOTU_000014581	100	44298	Corynactis californica	species	Eukaryota	Metazoa	Cnidaria	Anthozoa	Corallimorpharia	Corallimorphidae	Corynactis	Corynactis californica	234	0	0	0	0	0	0	0	0	0	78	0	0	0	0	0	0	0	0	0	0	0	0	0	0	33	0	0	0	0	0	0	0	0	0	0	0
MOTU_000014597	97	1562161	Perforatus perforatus	species	Eukaryota	Metazoa	Arthropoda	Thecostraca	Balanomorpha	Balanidae	Perforatus	Perforatus perforatus	1571	0	0	0	0	0	0	0	0	0	363	0	0	8	0	0	0	12	0	0	0	0	0	0	0	83	0	34	0	0	0	0	0	0	0	0	0
MOTU_000014620	100	483407	Pilumnus hirtellus	species	Eukaryota	Metazoa	Arthropoda	Malacostraca	Decapoda	Pilumnidae	Pilumnus	Pilumnus hirtellus	765	0	0	0	0	0	0	0	0	0	0	0	0	0	0	230	535	0	0	0	0	0	0	0	0	0	0	0	0	0	0	0	0	0	0	0	0
MOTU_000014678	80	69555	Caenogastropoda	subclass	Eukaryota	Metazoa	Mollusca	Gastropoda	Unidentified	Unidentified	Unidentified	Unidentified	103	0	0	0	0	0	0	0	0	0	0	0	0	0	0	0	0	0	0	0	0	0	0	0	0	0	0	0	0	0	0	0	0	0	0	0	0
MOTU_000014824	100	2995494	Platynereis jourdei	species	Eukaryota	Metazoa	Annelida	Polychaeta	Phyllodocida	Nereididae	Platynereis	Platynereis jourdei	884	0	0	0	0	0	0	0	0	0	0	0	63	0	0	0	0	0	0	0	32	0	0	0	0	0	0	0	0	0	0	0	0	0	0	0	0
MOTU_000014887	85	500008	Leptothecata	order	Eukaryota	Metazoa	Cnidaria	Hydrozoa	Leptothecata	Unidentified	Unidentified	Unidentified	1910	0	0	0	0	0	0	0	0	0	0	0	0	0	23	0	0	0	30	0	407	43	107	0	0	0	0	0	62	0	0	0	0	0	0	0	0
MOTU_000014905	97	483406	Pilumnus	genus	Eukaryota	Metazoa	Arthropoda	Malacostraca	Decapoda	Pilumnidae	Pilumnus	Unidentified	767	0	0	0	0	0	0	0	0	0	767	0	0	0	0	0	0	0	0	0	0	0	0	0	0	0	0	0	0	0	0	0	0	0	0	0	0
MOTU_000014906	100	406538	Loripes lacteus	species	Eukaryota	Metazoa	Mollusca	Bivalvia	Lucinida	Lucinidae	Loripes	Loripes lacteus	1477	0	0	0	0	0	0	0	0	0	612	409	239	0	0	0	0	0	0	0	0	0	0	0	0	0	0	0	0	0	0	0	0	0	0	0	0
MOTU_000014924	97	1206795	Lophotrochozoa	kingdom	Eukaryota	Metazoa	Unidentified	Unidentified	Unidentified	Unidentified	Unidentified	Unidentified	7883	0	0	0	0	0	0	0	22	0	176	96	163	5	1106	240	102	0	0	0	14	0	0	0	0	0	0	0	10	0	0	0	0	0	0	0	0
MOTU_000014925	80	33317	Protostomia	kingdom	Eukaryota	Metazoa	Unidentified	Unidentified	Unidentified	Unidentified	Unidentified	Unidentified	217	0	0	0	0	0	0	0	0	0	217	0	0	0	0	0	0	0	0	0	0	0	0	0	0	0	0	0	0	0	0	0	0	0	0	0	0
MOTU_000014929	100	188455	Lysidice ninetta	species	Eukaryota	Metazoa	Annelida	Polychaeta	Eunicida	Eunicidae	Lysidice	Lysidice ninetta	354	0	0	0	0	0	0	0	0	0	148	75	92	0	0	0	0	0	0	0	0	0	0	0	0	0	0	0	0	0	0	0	0	0	0	0	0
MOTU_000014935	80	33213	Bilateria	kingdom	Eukaryota	Metazoa	Unidentified	Unidentified	Unidentified	Unidentified	Unidentified	Unidentified	179	0	0	0	0	0	0	0	0	0	122	57	0	0	0	0	0	0	0	0	0	0	0	0	0	0	0	0	0	0	0	0	0	0	0	0	0
MOTU_000014950	75	33213	Bilateria	kingdom	Eukaryota	Metazoa	Unidentified	Unidentified	Unidentified	Unidentified	Unidentified	Unidentified	176	0	0	0	0	0	0	0	0	0	94	82	0	0	0	0	0	0	0	0	0	0	0	0	0	0	0	0	0	0	0	0	0	0	0	0	0
MOTU_000014957	70	2172821	Multicrustacea	superclass	Eukaryota	Metazoa	Arthropoda	Unidentified	Unidentified	Unidentified	Unidentified	Unidentified	160	0	0	0	0	0	0	0	0	0	85	75	0	0	0	0	0	0	0	0	0	0	0	0	0	0	0	0	0	0	0	0	0	0	0	0	0
MOTU_000015005	75	33213	Bilateria	kingdom	Eukaryota	Metazoa	Unidentified	Unidentified	Unidentified	Unidentified	Unidentified	Unidentified	45	0	0	0	0	0	0	0	0	0	0	45	0	0	0	0	0	0	0	0	0	0	0	0	0	0	0	0	0	0	0	0	0	0	0	0	0
MOTU_000015025	75	1206795	Lophotrochozoa	kingdom	Eukaryota	Metazoa	Unidentified	Unidentified	Unidentified	Unidentified	Unidentified	Unidentified	56	0	0	0	0	0	0	0	0	0	0	41	15	0	0	0	0	0	0	0	0	0	0	0	0	0	0	0	0	0	0	0	0	0	0	0	0
MOTU_000015026	80	37516	Hydroidolina	subclass	Eukaryota	Metazoa	Cnidaria	Hydrozoa	Unidentified	Unidentified	Unidentified	Unidentified	15	0	0	0	0	0	0	0	0	0	0	0	15	0	0	0	0	0	0	0	0	0	0	0	0	0	0	0	0	0	0	0	0	0	0	0	0
MOTU_000015032	100	7660	Psammechinus miliaris	species	Eukaryota	Metazoa	Echinodermata	Echinoidea	Camarodonta	Parechinidae	Psammechinus	Psammechinus miliaris	162	0	0	0	0	0	0	0	0	0	0	0	0	0	0	0	0	0	0	0	0	0	0	0	0	27	0	0	0	0	0	0	0	0	0	0	0
MOTU_000015034	100	1920016	Rocellaria dubia	species	Eukaryota	Metazoa	Mollusca	Bivalvia	Gastrochaenida	Gastrochaenidae	Rocellaria	Rocellaria dubia	1045	0	0	0	0	0	0	0	0	0	0	0	0	0	0	0	31	0	0	0	0	0	0	0	0	0	0	0	0	0	0	0	0	0	0	0	0
MOTU_000015037	80	1206795	Lophotrochozoa	kingdom	Eukaryota	Metazoa	Unidentified	Unidentified	Unidentified	Unidentified	Unidentified	Unidentified	4321	0	0	0	0	0	0	0	0	0	0	0	0	0	0	0	0	0	36	0	0	0	0	0	0	0	0	23	22	0	0	0	0	0	0	0	0
MOTU_000015038	100	124140	Penilia avirostris	species	Eukaryota	Metazoa	Arthropoda	Branchiopoda	Diplostraca	Sididae	Penilia	Penilia avirostris	81	0	0	0	0	0	0	0	0	0	0	0	30	0	0	0	0	0	0	0	0	0	0	0	0	0	0	0	0	0	0	0	0	0	0	0	0
MOTU_000015040	80	1206795	Lophotrochozoa	kingdom	Eukaryota	Metazoa	Unidentified	Unidentified	Unidentified	Unidentified	Unidentified	Unidentified	117	0	0	0	0	0	0	0	0	0	0	99	18	0	0	0	0	0	0	0	0	0	0	0	0	0	0	0	0	0	0	0	0	0	0	0	0
MOTU_000015054	85	31259	Pseudocerotidae	family	Eukaryota	Metazoa	Platyhelminthes	Rhabditophora	Polycladida	Pseudocerotidae	Unidentified	Unidentified	38859	0	0	0	0	0	0	0	0	0	0	0	0	0	0	0	0	0	24	0	0	0	0	0	0	10	0	0	0	0	0	0	0	0	0	0	0
MOTU_000015063	75	117571	Euteleostomi	phylum	Eukaryota	Metazoa	Chordata	Unidentified	Unidentified	Unidentified	Unidentified	Unidentified	3621	0	0	0	0	0	0	0	0	0	0	0	0	6	87	120	83	78	26	15	0	16	78	66	0	0	0	0	0	0	0	0	0	0	0	0	0
MOTU_000015104	80	69555	Caenogastropoda	subclass	Eukaryota	Metazoa	Mollusca	Gastropoda	Unidentified	Unidentified	Unidentified	Unidentified	115	0	0	0	0	0	0	0	0	0	0	0	0	0	0	0	0	0	0	0	0	0	0	0	0	43	0	0	0	0	0	0	0	0	0	0	0
MOTU_000015112	75	33317	Protostomia	kingdom	Eukaryota	Metazoa	Unidentified	Unidentified	Unidentified	Unidentified	Unidentified	Unidentified	272	0	0	0	0	0	0	0	0	0	0	0	0	0	0	0	40	0	0	0	0	0	0	0	0	0	0	0	0	0	0	0	0	0	0	0	0
MOTU_000015121	100	1629152	Scionides reticulata	species	Eukaryota	Metazoa	Annelida	Polychaeta	Terebellida	Terebellidae	Scionides	Scionides reticulata	5238	0	0	0	0	0	0	0	0	0	0	0	0	0	0	0	0	0	0	0	0	0	0	0	0	0	0	0	0	0	0	0	0	0	0	0	0
MOTU_000015171	75	6820	Peracarida	superorder	Eukaryota	Metazoa	Arthropoda	Malacostraca	Unidentified	Unidentified	Unidentified	Unidentified	1494	0	0	0	0	0	0	0	0	0	0	0	0	5	0	0	0	0	0	0	0	0	0	0	0	0	0	0	0	0	0	0	0	0	0	0	0
MOTU_000015191	75	33317	Protostomia	kingdom	Eukaryota	Metazoa	Unidentified	Unidentified	Unidentified	Unidentified	Unidentified	Unidentified	15	0	0	0	0	0	0	0	0	0	0	0	0	0	15	0	0	0	0	0	0	0	0	0	0	0	0	0	0	0	0	0	0	0	0	0	0
MOTU_000015197	85	500008	Leptothecata	order	Eukaryota	Metazoa	Cnidaria	Hydrozoa	Leptothecata	Unidentified	Unidentified	Unidentified	70	0	0	0	0	0	0	0	0	0	0	0	0	11	37	0	0	22	0	0	0	0	0	0	0	0	0	0	0	0	0	0	0	0	0	0	0
MOTU_000015202	80	33317	Protostomia	kingdom	Eukaryota	Metazoa	Unidentified	Unidentified	Unidentified	Unidentified	Unidentified	Unidentified	2448	0	0	0	0	0	0	0	0	0	0	0	0	0	0	0	0	0	0	13	16	0	0	0	0	0	0	0	0	0	0	0	0	0	0	0	0
MOTU_000015242	85	500008	Leptothecata	order	Eukaryota	Metazoa	Cnidaria	Hydrozoa	Leptothecata	Unidentified	Unidentified	Unidentified	29	0	0	0	0	0	0	0	0	0	0	0	0	0	29	0	0	0	0	0	0	0	0	0	0	0	0	0	0	0	0	0	0	0	0	0	0
MOTU_000015258	100	2951287	Micropora coriacea	species	Eukaryota	Metazoa	Bryozoa	Gymnolaemata	Cheilostomatida	Microporidae	Micropora	Micropora coriacea	8	0	0	0	0	0	0	0	0	0	0	0	0	8	0	0	0	0	0	0	0	0	0	0	0	0	0	0	0	0	0	0	0	0	0	0	0
MOTU_000015287	85	37516	Hydroidolina	subclass	Eukaryota	Metazoa	Cnidaria	Hydrozoa	Unidentified	Unidentified	Unidentified	Unidentified	12945	0	0	0	0	0	0	0	0	0	0	0	40	0	0	0	0	0	0	0	82	0	117	52	0	0	0	0	0	0	0	0	0	0	0	0	0
MOTU_000015326	97	126420	Acanthochitona crinita	species	Eukaryota	Metazoa	Mollusca	Polyplacophora	Chitonida	Acanthochitonidae	Acanthochitona	Acanthochitona crinita	394	0	0	0	0	0	0	0	0	0	50	0	0	0	0	0	0	8	0	0	0	0	0	0	0	0	0	0	0	0	0	0	0	0	0	0	0
MOTU_000015341	97	84666	Xantho	genus	Eukaryota	Metazoa	Arthropoda	Malacostraca	Decapoda	Xanthidae	Xantho	Unidentified	231	0	0	0	0	0	0	0	0	0	0	231	0	0	0	0	0	0	0	0	0	0	0	0	0	0	0	0	0	0	0	0	0	0	0	0	0
MOTU_000015480	75	1206795	Lophotrochozoa	kingdom	Eukaryota	Metazoa	Unidentified	Unidentified	Unidentified	Unidentified	Unidentified	Unidentified	47146	0	0	0	0	0	0	0	0	0	0	0	0	0	0	0	0	0	0	0	0	0	0	592	0	0	0	0	0	0	0	0	0	0	0	0	0
MOTU_000015602	80	39820	Nereididae	family	Eukaryota	Metazoa	Annelida	Polychaeta	Phyllodocida	Nereididae	Unidentified	Unidentified	14	0	0	0	0	0	0	0	0	0	0	0	14	0	0	0	0	0	0	0	0	0	0	0	0	0	0	0	0	0	0	0	0	0	0	0	0
MOTU_000015639	75	33317	Protostomia	kingdom	Eukaryota	Metazoa	Unidentified	Unidentified	Unidentified	Unidentified	Unidentified	Unidentified	31	0	0	0	0	0	0	0	0	0	0	0	0	0	0	0	0	0	31	0	0	0	0	0	0	0	0	0	0	0	0	0	0	0	0	0	0
MOTU_000015665	80	6073	Cnidaria	phylum	Eukaryota	Metazoa	Cnidaria	Unidentified	Unidentified	Unidentified	Unidentified	Unidentified	233	0	0	0	0	0	0	0	0	0	0	0	0	0	0	0	32	0	0	0	0	0	0	0	0	0	0	0	0	0	0	0	0	0	0	0	0
MOTU_000015886	80	72041	Eumalacostraca	subclass	Eukaryota	Metazoa	Arthropoda	Malacostraca	Unidentified	Unidentified	Unidentified	Unidentified	6	0	0	0	0	0	0	0	0	0	0	0	0	6	0	0	0	0	0	0	0	0	0	0	0	0	0	0	0	0	0	0	0	0	0	0	0
MOTU_000015918	75	46746	Caryophylliidae	family	Eukaryota	Metazoa	Cnidaria	Anthozoa	Scleractinia	Caryophylliidae	Unidentified	Unidentified	1304	0	0	0	0	0	0	0	0	0	0	0	0	0	0	0	0	0	0	0	0	0	0	0	0	0	0	0	0	0	0	0	0	0	0	0	0
MOTU_000016273	100	6359	Platynereis dumerilii	species	Eukaryota	Metazoa	Annelida	Polychaeta	Phyllodocida	Nereididae	Platynereis	Platynereis dumerilii	46	0	0	0	0	0	0	0	0	0	0	0	0	0	0	0	46	0	0	0	0	0	0	0	0	0	0	0	0	0	0	0	0	0	0	0	0
MOTU_000016310	85	37516	Hydroidolina	subclass	Eukaryota	Metazoa	Cnidaria	Hydrozoa	Unidentified	Unidentified	Unidentified	Unidentified	16	0	0	0	0	0	0	0	0	0	0	0	0	0	0	0	0	0	0	0	0	0	0	0	0	0	0	0	0	0	0	0	0	0	0	0	0
MOTU_000016325	75	215450	Decapodiformes	superorder	Eukaryota	Metazoa	Mollusca	Cephalopoda	Unidentified	Unidentified	Unidentified	Unidentified	101	0	0	0	0	0	0	0	0	0	0	0	0	0	0	0	0	0	0	0	0	0	0	0	0	0	0	101	0	0	0	0	0	0	0	0	0
MOTU_000016344	97	1200667	Doris verrucosa	species	Eukaryota	Metazoa	Mollusca	Gastropoda	Nudibranchia	Dorididae	Doris	Doris verrucosa	77	0	0	0	0	0	0	0	0	0	0	0	0	0	0	0	0	0	0	0	0	0	0	0	0	0	0	0	0	0	0	0	0	0	0	0	0
MOTU_000016361	75	33317	Protostomia	kingdom	Eukaryota	Metazoa	Unidentified	Unidentified	Unidentified	Unidentified	Unidentified	Unidentified	18	0	0	0	0	0	0	0	0	0	0	0	0	0	0	0	0	0	0	0	0	0	0	0	0	0	0	0	0	0	0	0	0	0	0	0	0
MOTU_000016391	75	6447	Mollusca	phylum	Eukaryota	Metazoa	Mollusca	Unidentified	Unidentified	Unidentified	Unidentified	Unidentified	172362	0	0	0	0	0	0	0	0	0	0	0	0	0	0	0	0	0	0	0	0	0	0	0	0	34	0	0	0	0	58	0	0	0	0	0	0
MOTU_000016425	97	983679	Prosthiostomum siphunculus	species	Eukaryota	Metazoa	Platyhelminthes	Rhabditophora	Polycladida	Prosthiostomidae	Prosthiostomum	Prosthiostomum siphunculus	592	0	0	0	0	0	0	0	0	0	0	0	0	0	0	0	0	0	0	0	0	0	0	0	0	0	0	0	0	0	0	0	0	0	0	0	0
MOTU_000016548	80	39820	Nereididae	family	Eukaryota	Metazoa	Annelida	Polychaeta	Phyllodocida	Nereididae	Unidentified	Unidentified	137	0	0	0	14	0	0	0	0	0	114	0	0	0	0	0	0	0	0	0	0	0	0	0	0	0	0	0	0	9	0	0	0	0	0	0	0
MOTU_000016560	100	491805	Holothuria mammata	species	Eukaryota	Metazoa	Echinodermata	Holothuroidea	Aspidochirotida	Holothuriidae	Holothuria	Holothuria mammata	11	0	0	0	0	0	0	0	0	0	0	0	0	0	0	0	0	0	0	11	0	0	0	0	0	0	0	0	0	0	0	0	0	0	0	0	0
MOTU_000016564	75	6340	Annelida	phylum	Eukaryota	Metazoa	Annelida	Unidentified	Unidentified	Unidentified	Unidentified	Unidentified	370	0	0	0	0	0	0	0	0	0	0	0	0	0	0	0	0	0	46	0	0	0	0	0	0	0	0	0	0	0	0	0	0	0	0	0	0
MOTU_000016595	97	2773489	Doris ocelligera	species	Eukaryota	Metazoa	Mollusca	Gastropoda	Nudibranchia	Dorididae	Doris	Doris ocelligera	358	0	0	0	0	0	0	0	0	0	0	0	0	0	0	0	0	0	0	0	0	0	0	0	0	0	0	0	0	0	0	0	0	0	0	0	0
MOTU_000016642	75	6683	Decapoda	order	Eukaryota	Metazoa	Arthropoda	Malacostraca	Decapoda	Unidentified	Unidentified	Unidentified	41	0	0	0	0	0	0	0	0	0	0	0	0	0	0	0	0	0	0	0	0	0	0	0	41	0	0	0	0	0	0	0	0	0	0	0	0
MOTU_000016854	100	44597	Arca noae	species	Eukaryota	Metazoa	Mollusca	Bivalvia	Arcoida	Arcidae	Arca	Arca noae	9	0	0	0	0	0	0	0	0	0	0	0	0	9	0	0	0	0	0	0	0	0	0	0	0	0	0	0	0	0	0	0	0	0	0	0	0
MOTU_000016865	75	6447	Mollusca	phylum	Eukaryota	Metazoa	Mollusca	Unidentified	Unidentified	Unidentified	Unidentified	Unidentified	15	0	0	0	0	0	0	0	0	0	0	0	0	0	0	15	0	0	0	0	0	0	0	0	0	0	0	0	0	0	0	0	0	0	0	0	0
MOTU_000017237	85	500008	Leptothecata	order	Eukaryota	Metazoa	Cnidaria	Hydrozoa	Leptothecata	Unidentified	Unidentified	Unidentified	2633	0	0	0	0	0	0	0	0	0	0	0	0	25	0	31	590	0	20	20	0	0	0	0	0	0	0	0	10	0	0	0	0	0	0	0	0
MOTU_000017240	75	6821	Amphipoda	order	Eukaryota	Metazoa	Arthropoda	Malacostraca	Amphipoda	Unidentified	Unidentified	Unidentified	44	0	0	0	0	0	0	0	0	0	0	0	0	21	0	23	0	0	0	0	0	0	0	0	0	0	0	0	0	0	0	0	0	0	0	0	0
MOTU_000017251	75	6072	Eumetazoa	kingdom	Eukaryota	Metazoa	Unidentified	Unidentified	Unidentified	Unidentified	Unidentified	Unidentified	706	0	0	0	0	0	0	0	0	0	0	0	0	15	189	217	133	0	91	0	0	0	0	0	0	0	0	0	61	0	0	0	0	0	0	0	0
MOTU_000017290	100	880614	Branchiomma bairdi	species	Eukaryota	Metazoa	Annelida	Polychaeta	Sabellida	Sabellidae	Branchiomma	Branchiomma bairdi	1666	0	0	0	0	0	0	0	0	0	0	0	0	7	0	0	0	0	91	0	0	0	0	0	0	0	0	0	0	0	0	0	0	0	0	0	0
MOTU_000017291	85	371451	Corophiidae	family	Eukaryota	Metazoa	Arthropoda	Malacostraca	Amphipoda	Corophiidae	Unidentified	Unidentified	7	0	0	0	0	0	0	0	0	0	0	0	0	7	0	0	0	0	0	0	0	0	0	0	0	0	0	0	0	0	0	0	0	0	0	0	0
MOTU_000017318	85	406427	Anthoathecata	order	Eukaryota	Metazoa	Cnidaria	Hydrozoa	Anthoathecata	Unidentified	Unidentified	Unidentified	6	0	0	0	0	0	0	0	0	0	0	0	0	6	0	0	0	0	0	0	0	0	0	0	0	0	0	0	0	0	0	0	0	0	0	0	0
MOTU_000017319	80	33208	Metazoa	kingdom	Eukaryota	Metazoa	Unidentified	Unidentified	Unidentified	Unidentified	Unidentified	Unidentified	6	0	0	0	0	0	0	0	0	0	0	0	0	6	0	0	0	0	0	0	0	0	0	0	0	0	0	0	0	0	0	0	0	0	0	0	0
MOTU_000017347	75	123760	Faviina	suborder	Eukaryota	Metazoa	Cnidaria	Anthozoa	Scleractinia	Unidentified	Unidentified	Unidentified	137	0	0	0	0	0	0	0	0	0	0	0	0	5	112	20	0	0	0	0	0	0	0	0	0	0	0	0	0	0	0	0	0	0	0	0	0
MOTU_000017361	75	33317	Protostomia	kingdom	Eukaryota	Metazoa	Unidentified	Unidentified	Unidentified	Unidentified	Unidentified	Unidentified	72	0	0	0	0	0	0	0	0	0	0	0	0	5	0	0	67	0	0	0	0	0	0	0	0	0	0	0	0	0	0	0	0	0	0	0	0
MOTU_000017379	80	69555	Caenogastropoda	subclass	Eukaryota	Metazoa	Mollusca	Gastropoda	Unidentified	Unidentified	Unidentified	Unidentified	119	0	0	0	0	0	0	0	0	0	0	0	0	0	48	0	0	7	0	0	0	0	0	0	0	0	0	0	44	0	0	0	0	0	0	0	0
MOTU_000017381	85	500008	Leptothecata	order	Eukaryota	Metazoa	Cnidaria	Hydrozoa	Leptothecata	Unidentified	Unidentified	Unidentified	38	0	0	0	0	0	0	0	0	0	0	0	0	0	0	0	0	0	38	0	0	0	0	0	0	0	0	0	0	0	0	0	0	0	0	0	0
MOTU_000017386	97	1048815	Eusyllis lamelligera	species	Eukaryota	Metazoa	Annelida	Polychaeta	Phyllodocida	Syllidae	Eusyllis	Eusyllis lamelligera	478	0	0	0	20	0	0	0	0	0	0	0	0	0	18	0	0	0	0	0	0	0	0	0	0	0	0	0	0	0	0	0	0	0	0	0	0
MOTU_000017489	75	33208	Metazoa	kingdom	Eukaryota	Metazoa	Unidentified	Unidentified	Unidentified	Unidentified	Unidentified	Unidentified	46	0	0	0	0	0	0	0	0	0	0	0	0	0	24	22	0	0	0	0	0	0	0	0	0	0	0	0	0	0	0	0	0	0	0	0	0
MOTU_000017530	75	37516	Hydroidolina	subclass	Eukaryota	Metazoa	Cnidaria	Hydrozoa	Unidentified	Unidentified	Unidentified	Unidentified	17	0	0	0	0	0	0	0	0	0	0	0	0	0	17	0	0	0	0	0	0	0	0	0	0	0	0	0	0	0	0	0	0	0	0	0	0
MOTU_000017542	100	188455	Lysidice ninetta	species	Eukaryota	Metazoa	Annelida	Polychaeta	Eunicida	Eunicidae	Lysidice	Lysidice ninetta	16	0	0	0	0	0	0	0	0	0	0	0	0	0	16	0	0	0	0	0	0	0	0	0	0	0	0	0	0	0	0	0	0	0	0	0	0
MOTU_000017567	85	500008	Leptothecata	order	Eukaryota	Metazoa	Cnidaria	Hydrozoa	Leptothecata	Unidentified	Unidentified	Unidentified	1666	0	0	0	0	0	0	0	0	0	0	0	0	34	88	41	147	52	93	34	183	336	475	73	110	0	0	0	0	0	0	0	0	0	0	0	0
MOTU_000017601	75	6340	Annelida	phylum	Eukaryota	Metazoa	Annelida	Unidentified	Unidentified	Unidentified	Unidentified	Unidentified	11	0	0	0	0	0	0	0	0	0	0	0	0	0	0	0	0	0	0	0	0	11	0	0	0	0	0	0	0	0	0	0	0	0	0	0	0
MOTU_000017638	85	500008	Leptothecata	order	Eukaryota	Metazoa	Cnidaria	Hydrozoa	Leptothecata	Unidentified	Unidentified	Unidentified	1642	0	0	0	0	0	0	0	0	0	0	0	0	0	0	0	0	0	0	0	0	0	0	0	0	0	0	0	0	0	0	0	0	0	0	0	0
MOTU_000017658	85	37516	Hydroidolina	subclass	Eukaryota	Metazoa	Cnidaria	Hydrozoa	Unidentified	Unidentified	Unidentified	Unidentified	1315	0	0	0	0	0	0	0	0	0	0	0	0	0	0	0	0	0	193	10	0	0	0	0	0	0	0	0	0	0	0	0	0	0	0	0	0
MOTU_000017713	75	6072	Eumetazoa	kingdom	Eukaryota	Metazoa	Unidentified	Unidentified	Unidentified	Unidentified	Unidentified	Unidentified	361	0	0	0	11	0	0	0	0	0	0	0	0	0	0	23	0	0	0	0	12	0	0	0	0	0	0	0	0	0	0	0	0	0	0	0	0
MOTU_000017737	75	6447	Mollusca	phylum	Eukaryota	Metazoa	Mollusca	Unidentified	Unidentified	Unidentified	Unidentified	Unidentified	18	0	0	0	0	0	0	0	0	0	0	0	0	0	0	18	0	0	0	0	0	0	0	0	0	0	0	0	0	0	0	0	0	0	0	0	0
MOTU_000017765	80	1489341	Osteoglossocephalai	class	Eukaryota	Metazoa	Chordata	Actinopteri	Unidentified	Unidentified	Unidentified	Unidentified	15	0	0	0	0	0	0	0	0	0	0	0	0	0	0	15	0	0	0	0	0	0	0	0	0	0	0	0	0	0	0	0	0	0	0	0	0
MOTU_000017795	97	8267	Hippoglossus hippoglossus	species	Eukaryota	Metazoa	Chordata	Actinopteri	Pleuronectiformes	Pleuronectidae	Hippoglossus	Hippoglossus hippoglossus	14	0	0	0	0	0	0	0	0	0	0	0	0	0	0	14	0	0	0	0	0	0	0	0	0	0	0	0	0	0	0	0	0	0	0	0	0
MOTU_000017812	100	1334808	Notoscopelus elongatus	species	Eukaryota	Metazoa	Chordata	Actinopteri	Myctophiformes	Myctophidae	Notoscopelus	Notoscopelus elongatus	13	0	0	0	0	0	0	0	0	0	0	0	0	0	0	13	0	0	0	0	0	0	0	0	0	0	0	0	0	0	0	0	0	0	0	0	0
MOTU_000017815	75	72041	Eumalacostraca	subclass	Eukaryota	Metazoa	Arthropoda	Malacostraca	Unidentified	Unidentified	Unidentified	Unidentified	13	0	0	0	0	0	0	0	0	0	0	0	0	0	0	13	0	0	0	0	0	0	0	0	0	0	0	0	0	0	0	0	0	0	0	0	0
MOTU_000017819	75	33317	Protostomia	kingdom	Eukaryota	Metazoa	Unidentified	Unidentified	Unidentified	Unidentified	Unidentified	Unidentified	13	0	0	0	0	0	0	0	0	0	0	0	0	0	0	13	0	0	0	0	0	0	0	0	0	0	0	0	0	0	0	0	0	0	0	0	0
MOTU_000017820	97	222008	Paramphinome	genus	Eukaryota	Metazoa	Annelida	Polychaeta	Eunicida	Amphinomidae	Paramphinome	Unidentified	13	0	0	0	0	0	0	0	0	0	0	0	0	0	0	13	0	0	0	0	0	0	0	0	0	0	0	0	0	0	0	0	0	0	0	0	0
MOTU_000017880	100	37507	Leptogorgia	genus	Eukaryota	Metazoa	Cnidaria	Anthozoa	Malacalcyonacea	Gorgoniidae	Leptogorgia	Unidentified	146	0	0	0	0	0	0	0	0	0	0	0	0	0	0	0	0	0	0	0	0	0	0	0	0	19	0	0	0	0	0	0	0	0	0	0	0
MOTU_000017925	75	6072	Eumetazoa	kingdom	Eukaryota	Metazoa	Unidentified	Unidentified	Unidentified	Unidentified	Unidentified	Unidentified	23	0	0	0	0	0	0	0	0	0	0	0	0	0	0	0	0	0	0	0	0	0	0	0	0	0	0	0	0	0	0	0	0	0	0	0	0
MOTU_000018207	80	6448	Gastropoda	class	Eukaryota	Metazoa	Mollusca	Gastropoda	Unidentified	Unidentified	Unidentified	Unidentified	2036	0	0	0	0	0	0	0	0	0	0	0	0	0	0	0	0	0	0	0	0	0	0	0	0	0	0	0	0	0	0	0	0	0	0	0	0
MOTU_000018373	100	367919	Amphinema dinema	species	Eukaryota	Metazoa	Cnidaria	Hydrozoa	Anthoathecata	Pandeidae	Amphinema	Amphinema dinema	40	0	0	0	0	0	0	0	0	0	0	0	0	0	0	0	0	0	0	0	0	0	0	0	0	0	0	0	0	0	0	0	0	0	0	0	0
MOTU_000018399	90	500008	Leptothecata	order	Eukaryota	Metazoa	Cnidaria	Hydrozoa	Leptothecata	Unidentified	Unidentified	Unidentified	39	0	0	0	0	0	0	0	0	0	0	0	0	0	0	0	0	0	0	12	0	0	0	0	0	0	0	0	0	0	0	0	0	0	0	0	0
MOTU_000018599	100	163466	Euterpina acutifrons	species	Eukaryota	Metazoa	Arthropoda	Hexanauplia	Harpacticoida	Euterpinidae	Euterpina	Euterpina acutifrons	384	0	0	0	0	0	0	0	0	0	0	0	0	0	0	0	0	32	0	0	0	0	0	0	0	0	0	0	0	0	0	0	0	0	0	0	166
MOTU_000018762	97	1925269	Hippolyte leptocerus	species	Eukaryota	Metazoa	Arthropoda	Malacostraca	Decapoda	Hippolytidae	Hippolyte	Hippolyte leptocerus	68	0	0	0	0	0	0	0	0	0	0	0	0	0	0	0	0	0	0	0	0	0	0	0	0	0	0	0	0	0	0	0	0	0	0	0	0
MOTU_000019030	85	977775	Panpulmonata	class	Eukaryota	Metazoa	Mollusca	Gastropoda	Unidentified	Unidentified	Unidentified	Unidentified	6644	0	0	0	0	0	0	0	0	0	0	0	0	0	0	0	0	0	0	0	0	0	0	0	0	0	0	0	0	0	0	0	0	0	0	0	0
MOTU_000019117	90	6072	Eumetazoa	kingdom	Eukaryota	Metazoa	Unidentified	Unidentified	Unidentified	Unidentified	Unidentified	Unidentified	10	0	0	0	0	0	0	0	0	0	0	0	0	0	0	0	0	0	0	0	0	0	0	0	0	0	0	0	0	0	0	0	0	0	0	0	0
MOTU_000019143	80	1732196	Senticaudata	suborder	Eukaryota	Metazoa	Arthropoda	Malacostraca	Amphipoda	Unidentified	Unidentified	Unidentified	159	0	0	0	0	0	0	0	0	0	0	0	0	0	0	0	38	0	45	0	0	0	0	0	0	0	0	0	0	0	0	0	0	0	0	0	0
MOTU_000019150	75	116569	Neocopepoda	infraclass	Eukaryota	Metazoa	Arthropoda	Hexanauplia	Unidentified	Unidentified	Unidentified	Unidentified	161	0	0	0	0	0	0	0	0	0	0	0	0	0	0	0	0	0	0	0	0	0	0	0	0	0	0	0	0	0	0	0	0	0	0	0	0
MOTU_000019200	75	33317	Protostomia	kingdom	Eukaryota	Metazoa	Unidentified	Unidentified	Unidentified	Unidentified	Unidentified	Unidentified	38	0	0	0	0	0	0	0	0	0	0	0	0	0	0	0	38	0	0	0	0	0	0	0	0	0	0	0	0	0	0	0	0	0	0	0	0
MOTU_000019201	85	500008	Leptothecata	order	Eukaryota	Metazoa	Cnidaria	Hydrozoa	Leptothecata	Unidentified	Unidentified	Unidentified	218	0	0	0	0	0	0	0	0	0	0	0	0	0	0	0	38	0	54	67	50	0	0	0	0	0	0	0	0	0	0	0	0	0	0	0	0
MOTU_000019209	75	33317	Protostomia	kingdom	Eukaryota	Metazoa	Unidentified	Unidentified	Unidentified	Unidentified	Unidentified	Unidentified	34	0	0	0	0	0	0	0	0	0	0	0	0	0	0	0	34	0	0	0	0	0	0	0	0	0	0	0	0	0	0	0	0	0	0	0	0
MOTU_000019240	80	6341	Polychaeta	class	Eukaryota	Metazoa	Annelida	Polychaeta	Unidentified	Unidentified	Unidentified	Unidentified	255	0	0	0	0	0	0	0	0	0	0	0	0	0	0	0	30	134	0	35	56	0	0	0	0	0	0	0	0	0	0	0	0	0	0	0	0
MOTU_000019255	80	1206795	Lophotrochozoa	kingdom	Eukaryota	Metazoa	Unidentified	Unidentified	Unidentified	Unidentified	Unidentified	Unidentified	35	0	0	0	0	0	0	0	0	0	0	0	0	0	0	0	0	0	35	0	0	0	0	0	0	0	0	0	0	0	0	0	0	0	0	0	0
MOTU_000019268	80	104719	Lumbrineridae	family	Eukaryota	Metazoa	Annelida	Polychaeta	Eunicida	Lumbrineridae	Unidentified	Unidentified	382	0	0	0	0	0	0	0	0	0	0	0	0	0	0	0	96	0	0	0	42	28	0	0	0	0	0	0	0	0	0	0	0	0	0	0	0
MOTU_000019276	90	32569	Obelia	genus	Eukaryota	Metazoa	Cnidaria	Hydrozoa	Leptothecata	Obeliidae	Obelia	Unidentified	10308	0	0	0	0	0	0	0	0	0	0	0	0	0	0	0	0	0	0	0	0	0	0	0	0	0	0	0	0	0	0	0	0	0	0	0	0
MOTU_000019308	75	33213	Bilateria	kingdom	Eukaryota	Metazoa	Unidentified	Unidentified	Unidentified	Unidentified	Unidentified	Unidentified	29	0	0	0	0	0	0	0	0	0	0	0	0	0	0	0	0	29	0	0	0	0	0	0	0	0	0	0	0	0	0	0	0	0	0	0	0
MOTU_000019389	100	557282	Liocarcinus corrugatus	species	Eukaryota	Metazoa	Arthropoda	Malacostraca	Decapoda	Polybiidae	Liocarcinus	Liocarcinus corrugatus	378	0	0	0	0	0	0	0	0	0	0	0	0	0	0	0	0	34	193	0	0	0	0	0	0	0	0	0	0	0	0	0	0	0	0	0	0
MOTU_000019426	70	33317	Protostomia	kingdom	Eukaryota	Metazoa	Unidentified	Unidentified	Unidentified	Unidentified	Unidentified	Unidentified	38	0	0	0	0	0	0	0	0	0	0	0	0	0	0	0	0	0	38	0	0	0	0	0	0	0	0	0	0	0	0	0	0	0	0	0	0
MOTU_000019436	75	33213	Bilateria	kingdom	Eukaryota	Metazoa	Unidentified	Unidentified	Unidentified	Unidentified	Unidentified	Unidentified	40	0	0	0	0	0	0	0	0	0	0	0	0	0	0	0	0	0	33	0	0	0	0	0	0	0	0	0	0	0	0	0	0	0	0	0	0
MOTU_000019440	75	33317	Protostomia	kingdom	Eukaryota	Metazoa	Unidentified	Unidentified	Unidentified	Unidentified	Unidentified	Unidentified	31	0	0	0	0	0	0	0	0	0	0	0	0	0	0	0	0	0	31	0	0	0	0	0	0	0	0	0	0	0	0	0	0	0	0	0	0
MOTU_000019467	85	55703	Acanthochitona	genus	Eukaryota	Metazoa	Mollusca	Polyplacophora	Chitonida	Acanthochitonidae	Acanthochitona	Unidentified	34	0	0	0	0	0	0	0	0	0	0	0	0	0	0	0	0	0	0	34	0	0	0	0	0	0	0	0	0	0	0	0	0	0	0	0	0
MOTU_000019543	75	33213	Bilateria	kingdom	Eukaryota	Metazoa	Unidentified	Unidentified	Unidentified	Unidentified	Unidentified	Unidentified	1241	0	0	0	0	0	0	0	0	0	0	0	0	0	0	0	0	0	0	0	0	0	0	0	0	0	0	0	0	0	0	0	0	0	0	0	0
MOTU_000020307	75	33317	Protostomia	kingdom	Eukaryota	Metazoa	Unidentified	Unidentified	Unidentified	Unidentified	Unidentified	Unidentified	130	0	0	0	0	0	0	0	0	0	0	0	0	0	0	0	0	0	0	40	28	62	0	0	0	0	0	0	0	0	0	0	0	0	0	0	0
MOTU_000020343	90	334708	Patella ulyssiponensis	species	Eukaryota	Metazoa	Mollusca	Gastropoda	order_Patellidae	Patellidae	Patella	Patella ulyssiponensis	12	0	0	0	0	0	0	0	0	0	0	0	0	0	0	0	0	0	0	12	0	0	0	0	0	0	0	0	0	0	0	0	0	0	0	0	0
MOTU_000020344	97	120438	Lepidopleurus cajetanus	species	Eukaryota	Metazoa	Mollusca	Polyplacophora	Lepidopleurida	Lepidopleuridae	Lepidopleurus	Lepidopleurus cajetanus	12	0	0	0	0	0	0	0	0	0	0	0	0	0	0	0	0	0	0	12	0	0	0	0	0	0	0	0	0	0	0	0	0	0	0	0	0
MOTU_000020347	80	6392	Lumbricidae	family	Eukaryota	Metazoa	Annelida	Clitellata	Crassiclitellata	Lumbricidae	Unidentified	Unidentified	45	0	0	0	0	0	0	0	0	0	0	0	0	0	0	0	0	0	0	22	0	23	0	0	0	0	0	0	0	0	0	0	0	0	0	0	0
MOTU_000020351	75	2172821	Multicrustacea	superclass	Eukaryota	Metazoa	Arthropoda	Unidentified	Unidentified	Unidentified	Unidentified	Unidentified	11	0	0	0	0	0	0	0	0	0	0	0	0	0	0	0	0	0	0	11	0	0	0	0	0	0	0	0	0	0	0	0	0	0	0	0	0
MOTU_000020352	80	912798	Wangiannachiltonia	genus	Eukaryota	Metazoa	Arthropoda	Malacostraca	Amphipoda	Chiltoniidae	Wangiannachiltonia	Unidentified	11	0	0	0	0	0	0	0	0	0	0	0	0	0	0	0	0	0	0	11	0	0	0	0	0	0	0	0	0	0	0	0	0	0	0	0	0
MOTU_000020367	80	6447	Mollusca	phylum	Eukaryota	Metazoa	Mollusca	Unidentified	Unidentified	Unidentified	Unidentified	Unidentified	9	0	0	0	0	0	0	0	0	0	0	0	0	0	0	0	0	0	0	9	0	0	0	0	0	0	0	0	0	0	0	0	0	0	0	0	0
MOTU_000020373	80	6340	Annelida	phylum	Eukaryota	Metazoa	Annelida	Unidentified	Unidentified	Unidentified	Unidentified	Unidentified	1668	0	0	0	0	0	0	0	0	0	0	0	0	0	0	0	0	0	0	9	0	0	0	0	0	0	0	127	0	0	0	0	0	0	0	0	0
MOTU_000020384	85	1489341	Osteoglossocephalai	class	Eukaryota	Metazoa	Chordata	Actinopteri	Unidentified	Unidentified	Unidentified	Unidentified	32	0	0	0	0	0	0	0	0	0	0	0	0	0	0	0	0	0	0	0	32	0	0	0	0	0	0	0	0	0	0	0	0	0	0	0	0
MOTU_000020387	70	33317	Protostomia	kingdom	Eukaryota	Metazoa	Unidentified	Unidentified	Unidentified	Unidentified	Unidentified	Unidentified	15	0	0	0	0	0	0	0	0	0	0	0	0	0	0	0	0	0	0	0	15	0	0	0	0	0	0	0	0	0	0	0	0	0	0	0	0
MOTU_000020388	90	32569	Obelia	genus	Eukaryota	Metazoa	Cnidaria	Hydrozoa	Leptothecata	Obeliidae	Obelia	Unidentified	55	0	0	0	0	0	0	0	0	0	0	0	0	0	0	0	0	0	0	0	0	0	55	0	0	0	0	0	0	0	0	0	0	0	0	0	0
MOTU_000020401	80	72041	Eumalacostraca	subclass	Eukaryota	Metazoa	Arthropoda	Malacostraca	Unidentified	Unidentified	Unidentified	Unidentified	151	0	0	0	0	0	0	0	0	0	0	0	0	0	0	0	0	0	0	0	151	0	0	0	0	0	0	0	0	0	0	0	0	0	0	0	0
MOTU_000020419	75	6340	Annelida	phylum	Eukaryota	Metazoa	Annelida	Unidentified	Unidentified	Unidentified	Unidentified	Unidentified	152	0	0	0	0	0	0	0	0	0	0	0	0	0	0	0	0	0	0	11	43	44	0	0	0	0	0	0	0	0	0	0	0	0	0	0	0
MOTU_000020449	80	33317	Protostomia	kingdom	Eukaryota	Metazoa	Unidentified	Unidentified	Unidentified	Unidentified	Unidentified	Unidentified	15	0	0	0	0	0	0	0	0	0	0	0	0	0	0	0	0	0	0	0	15	0	0	0	0	0	0	0	0	0	0	0	0	0	0	0	0
MOTU_000020450	75	33213	Bilateria	kingdom	Eukaryota	Metazoa	Unidentified	Unidentified	Unidentified	Unidentified	Unidentified	Unidentified	14	0	0	0	0	0	0	0	0	0	0	0	0	0	0	0	0	0	0	0	14	0	0	0	0	0	0	0	0	0	0	0	0	0	0	0	0
MOTU_000020453	85	2053500	Eumonostilifera	suborder	Eukaryota	Metazoa	Nemertea	Enopla	Monostilifera	Unidentified	Unidentified	Unidentified	14	0	0	0	0	0	0	0	0	0	0	0	0	0	0	0	0	0	0	0	14	0	0	0	0	0	0	0	0	0	0	0	0	0	0	0	0
MOTU_000020471	70	33317	Protostomia	kingdom	Eukaryota	Metazoa	Unidentified	Unidentified	Unidentified	Unidentified	Unidentified	Unidentified	656	0	0	0	0	0	0	0	0	0	0	0	0	0	0	0	0	0	0	0	12	0	0	0	0	0	0	0	0	0	0	0	0	0	0	0	0
MOTU_000020499	75	116706	Heterotremata	order	Eukaryota	Metazoa	Arthropoda	Malacostraca	Decapoda	Unidentified	Unidentified	Unidentified	56	0	0	0	0	15	0	0	0	0	0	0	0	0	0	0	0	0	0	0	0	41	0	0	0	0	0	0	0	0	0	0	0	0	0	0	0
MOTU_000020500	75	6392	Lumbricidae	family	Eukaryota	Metazoa	Annelida	Clitellata	Crassiclitellata	Lumbricidae	Unidentified	Unidentified	435	0	0	0	0	0	0	0	0	0	0	0	0	0	0	0	0	0	0	0	0	34	0	0	0	0	0	0	0	0	0	0	0	0	0	0	0
MOTU_000020516	100	120448	Parvicardium exiguum	species	Eukaryota	Metazoa	Mollusca	Bivalvia	Cardiida	Cardiidae	Parvicardium	Parvicardium exiguum	22	0	0	0	0	0	0	0	0	0	0	0	0	0	0	0	0	0	0	0	0	22	0	0	0	0	0	0	0	0	0	0	0	0	0	0	0
MOTU_000020528	100	120460	Striarca lactea	species	Eukaryota	Metazoa	Mollusca	Bivalvia	Arcoida	Noetiidae	Striarca	Striarca lactea	16	0	0	0	0	0	0	0	0	0	0	0	0	0	0	0	0	0	0	0	0	16	0	0	0	0	0	0	0	0	0	0	0	0	0	0	0
MOTU_000020946	97	356496	Creseis	genus	Eukaryota	Metazoa	Mollusca	Gastropoda	Pteropoda	Creseidae	Creseis	Unidentified	136	0	0	0	0	0	0	0	0	0	0	0	0	0	0	0	0	0	0	0	0	0	0	0	0	0	0	76	0	0	0	0	0	0	0	0	0
MOTU_000020986	80	6341	Polychaeta	class	Eukaryota	Metazoa	Annelida	Polychaeta	Unidentified	Unidentified	Unidentified	Unidentified	3648	0	0	0	0	0	0	0	0	0	0	0	0	0	0	0	0	0	0	0	0	0	0	0	0	0	0	0	0	0	0	0	0	0	0	0	0
MOTU_000021060	97	122239	Proceraea	genus	Eukaryota	Metazoa	Annelida	Polychaeta	Phyllodocida	Syllidae	Proceraea	Unidentified	5	0	0	0	0	0	0	0	0	0	0	0	0	0	0	0	0	0	0	0	0	0	0	0	0	0	0	0	0	0	0	0	0	0	0	0	0
MOTU_000021521	100	147615	Aequorea macrodactyla	species	Eukaryota	Metazoa	Cnidaria	Hydrozoa	Leptothecata	Aequoreidae	Aequorea	Aequorea macrodactyla	167047	0	0	0	0	0	0	0	0	0	0	0	0	0	0	0	102	0	0	0	30	0	0	0	0	0	0	0	0	0	0	0	0	0	0	0	0
MOTU_000021641	70	33317	Protostomia	kingdom	Eukaryota	Metazoa	Unidentified	Unidentified	Unidentified	Unidentified	Unidentified	Unidentified	3983	0	0	0	0	0	0	0	0	0	0	0	0	0	0	0	0	0	0	0	0	0	0	0	0	0	0	0	0	0	0	0	0	0	1657	0	0
MOTU_000021738	80	46593	Polynoidae	family	Eukaryota	Metazoa	Annelida	Polychaeta	Phyllodocida	Polynoidae	Unidentified	Unidentified	32	0	0	0	0	0	0	0	0	0	0	0	0	0	0	0	0	0	0	0	0	0	0	32	0	0	0	0	0	0	0	0	0	0	0	0	0
MOTU_000021814	75	1206795	Lophotrochozoa	kingdom	Eukaryota	Metazoa	Unidentified	Unidentified	Unidentified	Unidentified	Unidentified	Unidentified	25	0	0	0	0	0	0	0	0	0	0	0	0	0	0	0	0	0	0	0	0	0	0	0	0	0	0	0	0	0	0	0	0	0	0	0	0
MOTU_000021859	85	33317	Protostomia	kingdom	Eukaryota	Metazoa	Unidentified	Unidentified	Unidentified	Unidentified	Unidentified	Unidentified	872	0	0	0	0	0	0	0	0	0	0	0	0	0	0	0	0	0	0	0	0	0	0	0	0	0	0	0	0	0	0	0	0	0	0	0	0
MOTU_000022240	80	6447	Mollusca	phylum	Eukaryota	Metazoa	Mollusca	Unidentified	Unidentified	Unidentified	Unidentified	Unidentified	7	0	0	0	0	0	0	0	0	0	0	0	0	0	0	0	0	0	0	0	0	0	0	0	0	0	0	0	0	7	0	0	0	0	0	0	0
MOTU_000022249	70	2172821	Multicrustacea	superclass	Eukaryota	Metazoa	Arthropoda	Unidentified	Unidentified	Unidentified	Unidentified	Unidentified	5	0	0	0	0	0	0	0	0	0	0	0	0	0	0	0	0	0	0	0	0	0	0	0	0	0	0	0	0	5	0	0	0	0	0	0	0
MOTU_000022268	75	6833	Calanoida	order	Eukaryota	Metazoa	Arthropoda	Hexanauplia	Calanoida	Unidentified	Unidentified	Unidentified	142236	0	0	0	0	0	0	0	0	0	0	0	0	0	0	0	0	0	0	0	0	0	0	0	0	0	0	0	0	0	0	0	6396	0	4346	0	129
MOTU_000022806	97	1128755	Paracartia latisetosa	species	Eukaryota	Metazoa	Arthropoda	Hexanauplia	Calanoida	Acartiidae	Paracartia	Paracartia latisetosa	1156	0	0	0	0	0	0	0	0	0	0	0	0	0	0	0	0	0	0	0	0	0	0	0	0	0	0	0	0	0	0	0	0	0	0	0	0
MOTU_000022810	75	116571	Podoplea	superorder	Eukaryota	Metazoa	Arthropoda	Hexanauplia	Unidentified	Unidentified	Unidentified	Unidentified	9007	0	0	0	0	0	0	0	0	0	0	0	0	0	0	0	0	0	0	0	0	0	0	0	0	10	0	0	0	0	0	0	0	0	0	1373	0
MOTU_000022866	75	6835	Calanidae	family	Eukaryota	Metazoa	Arthropoda	Hexanauplia	Calanoida	Calanidae	Unidentified	Unidentified	388	0	0	0	0	0	0	0	0	0	0	0	0	0	0	0	0	0	0	0	0	0	0	0	0	0	0	0	0	0	0	0	0	0	0	0	0
MOTU_000022885	95	764966	Leptocheliidae	family	Eukaryota	Metazoa	Arthropoda	Malacostraca	Tanaidacea	Leptocheliidae	Unidentified	Unidentified	28085	0	0	0	0	0	0	0	0	0	0	0	0	0	0	0	0	0	0	0	0	0	0	0	0	0	0	0	0	0	0	0	0	0	0	0	0
MOTU_000022898	80	193289	Watersipora	genus	Eukaryota	Metazoa	Bryozoa	Gymnolaemata	Cheilostomatida	Watersiporidae	Watersipora	Unidentified	4401	0	0	0	0	0	0	0	0	0	0	0	0	0	0	0	0	0	0	0	0	0	0	0	0	0	0	0	0	0	0	0	0	0	0	0	0
MOTU_000022899	80	977775	Panpulmonata	class	Eukaryota	Metazoa	Mollusca	Gastropoda	Unidentified	Unidentified	Unidentified	Unidentified	3641	0	0	0	0	0	0	0	0	0	0	0	0	0	0	0	0	0	0	0	0	0	0	0	0	0	0	0	0	0	0	0	0	0	0	0	0
MOTU_000022912	100	201964	Perophora viridis	species	Eukaryota	Metazoa	Chordata	Ascidiacea	Phlebobranchia	Perophoridae	Perophora	Perophora viridis	33888	0	0	0	0	0	0	0	0	0	0	0	0	0	0	0	0	0	0	0	0	0	0	0	0	0	0	0	0	0	0	0	0	0	0	0	0
MOTU_000022922	100	3722	Crambe crambe	species	Eukaryota	Metazoa	Porifera	Demospongiae	Poecilosclerida	Crambeidae	Crambe (in: sponges)	Crambe crambe	88	0	0	0	0	0	0	0	0	0	0	0	0	0	0	0	0	0	0	0	0	0	0	0	0	0	0	0	0	0	0	0	0	0	0	0	0
MOTU_000022940	75	33208	Metazoa	kingdom	Eukaryota	Metazoa	Unidentified	Unidentified	Unidentified	Unidentified	Unidentified	Unidentified	1353	0	0	0	0	0	0	0	0	0	0	0	0	0	0	0	0	0	0	0	0	0	0	0	0	0	0	0	0	0	0	0	0	0	0	0	0
MOTU_000022953	100	71374	Polycerella emertoni	species	Eukaryota	Metazoa	Mollusca	Gastropoda	Nudibranchia	Polyceridae	Polycerella	Polycerella emertoni	96531	0	0	0	0	0	0	0	0	0	0	0	0	0	0	0	0	0	0	0	0	0	0	0	0	0	0	0	6426	0	0	0	0	0	0	0	0
MOTU_000022957	80	6656	Arthropoda	phylum	Eukaryota	Metazoa	Arthropoda	Unidentified	Unidentified	Unidentified	Unidentified	Unidentified	12896	0	0	0	0	0	0	0	0	0	0	0	0	0	0	0	0	0	0	0	0	0	0	0	0	0	0	0	0	0	0	0	0	0	0	0	0
MOTU_000022958	97	2849251	Dictyonella funicularis	species	Eukaryota	Metazoa	Porifera	Demospongiae	Bubarida	Dictyonellidae	Dictyonella	Dictyonella funicularis	543	0	0	0	0	0	0	0	0	0	0	0	0	0	0	0	0	0	0	0	0	0	0	0	0	0	41	0	0	6	0	0	0	0	0	0	0
MOTU_000022960	80	6340	Annelida	phylum	Eukaryota	Metazoa	Annelida	Unidentified	Unidentified	Unidentified	Unidentified	Unidentified	32614	0	0	0	0	0	0	0	0	0	0	0	0	0	0	0	0	0	0	0	0	0	0	0	0	0	0	0	0	0	0	0	0	0	0	0	0
MOTU_000022961	80	6656	Arthropoda	phylum	Eukaryota	Metazoa	Arthropoda	Unidentified	Unidentified	Unidentified	Unidentified	Unidentified	13981	0	0	0	0	0	0	0	0	0	0	0	0	0	0	0	0	0	0	0	0	0	0	0	0	0	0	0	0	0	0	0	0	0	0	0	0
MOTU_000022964	80	2172821	Multicrustacea	superclass	Eukaryota	Metazoa	Arthropoda	Unidentified	Unidentified	Unidentified	Unidentified	Unidentified	221	0	0	0	0	0	0	0	0	0	0	0	0	0	0	0	0	0	0	0	0	0	0	0	0	0	0	0	0	0	0	0	0	0	0	0	0
MOTU_000022992	75	6340	Annelida	phylum	Eukaryota	Metazoa	Annelida	Unidentified	Unidentified	Unidentified	Unidentified	Unidentified	3530	0	0	0	0	0	0	0	0	0	0	0	0	0	0	0	0	0	0	0	0	0	0	0	0	0	0	0	0	0	0	0	0	0	0	0	1009
MOTU_000022994	70	216307	Euthyneura	class	Eukaryota	Metazoa	Mollusca	Gastropoda	Unidentified	Unidentified	Unidentified	Unidentified	685	0	0	0	0	0	0	0	0	0	0	0	0	0	0	0	0	0	0	0	0	0	0	0	0	0	0	0	0	0	0	0	0	0	0	0	0
MOTU_000022998	100	7727	Pyuridae	family	Eukaryota	Metazoa	Chordata	Ascidiacea	Stolidobranchia	Pyuridae	Unidentified	Unidentified	1092	0	0	0	0	0	0	0	0	0	0	0	0	0	0	0	0	0	0	0	0	0	0	0	0	0	0	0	0	0	0	0	0	0	0	0	0
MOTU_000023035	85	37516	Hydroidolina	subclass	Eukaryota	Metazoa	Cnidaria	Hydrozoa	Unidentified	Unidentified	Unidentified	Unidentified	9	0	0	0	0	0	0	0	0	0	0	0	0	0	0	0	0	0	0	0	0	0	0	0	0	0	0	0	0	0	0	0	0	0	0	0	0
MOTU_000023036	80	33213	Bilateria	kingdom	Eukaryota	Metazoa	Unidentified	Unidentified	Unidentified	Unidentified	Unidentified	Unidentified	7	0	0	0	0	0	0	0	0	0	0	0	0	0	0	0	0	0	0	0	0	0	0	0	0	0	0	0	0	0	0	0	0	0	0	0	0
MOTU_000023043	75	33317	Protostomia	kingdom	Eukaryota	Metazoa	Unidentified	Unidentified	Unidentified	Unidentified	Unidentified	Unidentified	8067	0	0	0	0	0	0	0	0	0	0	0	0	0	0	0	0	0	0	0	0	0	0	0	0	0	0	0	0	0	0	0	0	0	0	0	1506
MOTU_000023050	75	177222	Chirostylidae	family	Eukaryota	Metazoa	Arthropoda	Malacostraca	Decapoda	Chirostylidae	Unidentified	Unidentified	9478	0	0	0	0	0	0	0	0	0	0	0	0	5	0	15	0	0	0	0	0	59	0	0	0	0	0	0	0	0	0	0	0	0	0	0	0
MOTU_000023055	100	1934904	Tritia corniculum	species	Eukaryota	Metazoa	Mollusca	Gastropoda	Neogastropoda	Nassariidae	Tritia	Tritia corniculum	797	0	0	0	0	0	0	0	0	0	0	0	0	0	0	0	0	0	0	0	0	0	0	0	0	0	0	0	0	0	0	0	0	0	0	0	0
MOTU_000023066	80	1779146	Heteroscleromorpha	subclass	Eukaryota	Metazoa	Porifera	Demospongiae	Unidentified	Unidentified	Unidentified	Unidentified	34	0	0	0	0	0	0	0	0	0	0	0	0	0	0	0	0	0	0	0	0	0	0	0	0	0	0	0	0	0	0	0	0	0	0	0	0
MOTU_000023074	80	1206795	Lophotrochozoa	kingdom	Eukaryota	Metazoa	Unidentified	Unidentified	Unidentified	Unidentified	Unidentified	Unidentified	64780	0	0	0	0	0	0	0	0	0	0	0	0	0	0	0	0	0	29	50	0	0	0	0	0	18	0	0	0	0	0	0	0	0	0	0	0
MOTU_000023076	100	187810	Cephalothrix simula	species	Eukaryota	Metazoa	Nemertea	Palaeonemertea	Archinemertea	Cephalotrichidae	Cephalothrix	Cephalothrix simula	1842	0	0	0	0	0	0	0	0	0	0	0	0	0	0	0	0	0	0	0	0	0	0	0	0	0	0	0	0	0	0	0	0	0	0	0	0
MOTU_000023081	75	33317	Protostomia	kingdom	Eukaryota	Metazoa	Unidentified	Unidentified	Unidentified	Unidentified	Unidentified	Unidentified	8422	0	0	0	0	0	0	0	0	0	0	0	0	0	0	0	0	0	0	0	0	0	0	0	0	0	0	0	0	0	0	0	0	0	0	0	0
MOTU_000023092	75	37894	Tetraclitidae	family	Eukaryota	Metazoa	Arthropoda	Thecostraca	Balanomorpha	Tetraclitidae	Unidentified	Unidentified	14431	0	0	0	0	0	0	0	0	0	0	0	0	0	0	0	0	0	0	0	0	0	0	0	0	0	0	0	0	0	0	0	0	0	0	0	0
MOTU_000023098	75	33317	Protostomia	kingdom	Eukaryota	Metazoa	Unidentified	Unidentified	Unidentified	Unidentified	Unidentified	Unidentified	455	0	0	0	0	0	0	0	0	0	0	0	0	0	0	0	0	0	0	0	0	0	0	0	0	0	0	0	0	0	0	0	0	0	0	0	0
MOTU_000023113	100	2599128	Octobranchus lingulatus	species	Eukaryota	Metazoa	Annelida	Polychaeta	Terebellida	Trichobranchidae	Octobranchus	Octobranchus lingulatus	256	0	0	0	0	0	0	0	0	0	0	0	0	0	0	0	0	0	0	0	0	0	0	0	0	0	0	0	0	0	0	0	0	0	0	0	0
MOTU_000023207	97	1436032	Sabellaria spinulosa	species	Eukaryota	Metazoa	Annelida	Polychaeta	Sabellida	Sabellariidae	Sabellaria	Sabellaria spinulosa	11797	0	0	0	0	0	0	0	0	0	0	0	0	0	0	0	0	0	0	0	0	0	0	0	0	0	0	269	0	0	0	0	0	0	0	0	0
MOTU_000023232	80	33317	Protostomia	kingdom	Eukaryota	Metazoa	Unidentified	Unidentified	Unidentified	Unidentified	Unidentified	Unidentified	4159	0	0	0	0	0	0	0	0	0	0	0	0	0	0	0	0	0	0	0	0	0	0	0	0	0	0	0	0	0	0	0	0	0	0	0	0
MOTU_000023257	80	6073	Cnidaria	phylum	Eukaryota	Metazoa	Cnidaria	Unidentified	Unidentified	Unidentified	Unidentified	Unidentified	249	0	0	0	0	0	0	0	0	0	0	0	0	0	0	0	0	0	0	0	0	0	0	0	0	0	0	0	0	0	0	0	0	0	0	0	0
MOTU_000023277	85	1707744	Cladobranchia	suborder	Eukaryota	Metazoa	Mollusca	Gastropoda	Nudibranchia	Unidentified	Unidentified	Unidentified	24618	0	0	0	0	0	0	0	0	0	0	0	0	0	0	0	0	0	0	0	0	0	0	0	0	0	0	0	0	0	0	0	0	0	0	0	0
MOTU_000023303	75	2172821	Multicrustacea	superclass	Eukaryota	Metazoa	Arthropoda	Unidentified	Unidentified	Unidentified	Unidentified	Unidentified	19977	0	0	0	0	0	0	0	0	0	0	0	0	0	0	0	0	0	0	0	0	0	0	0	0	0	0	0	0	0	0	0	0	0	0	0	0
MOTU_000023305	79	6939	Ixodidae	family	Eukaryota	Metazoa	Arthropoda	Arachnida	Ixodida	Ixodidae	Unidentified	Unidentified	4257	0	0	0	0	0	0	0	0	0	0	0	0	0	0	0	0	0	0	0	0	0	0	0	0	0	0	0	0	0	0	0	0	0	0	0	0
MOTU_000023320	97	1128757	Pteriacartia josephinae	species	Eukaryota	Metazoa	Arthropoda	Hexanauplia	Calanoida	Acartiidae	Pteriacartia	Pteriacartia josephinae	16609	0	0	0	0	0	0	0	0	0	0	0	0	0	0	0	0	0	30	0	0	0	0	0	0	0	0	0	9	0	0	0	0	0	0	0	0
MOTU_000023326	80	33317	Protostomia	kingdom	Eukaryota	Metazoa	Unidentified	Unidentified	Unidentified	Unidentified	Unidentified	Unidentified	13138	0	0	0	0	0	0	0	0	0	0	0	0	0	0	0	0	0	0	0	0	0	0	0	0	0	0	0	0	0	8	0	0	0	0	0	0
MOTU_000023339	100	327800	Mycteroperca rubra	species	Eukaryota	Metazoa	Chordata	Actinopteri	Perciformes	Serranidae	Mycteroperca	Mycteroperca rubra	13163	0	0	0	0	0	0	0	0	0	0	0	0	0	0	0	0	0	0	0	0	0	0	0	0	0	0	0	0	0	0	0	0	0	0	0	0
MOTU_000023340	100	76785	Cliona	genus	Eukaryota	Metazoa	Porifera	Demospongiae	Clionaida	Clionaidae	Cliona	Unidentified	6682	0	0	0	0	0	0	0	0	0	0	0	0	0	0	0	0	0	0	0	0	0	0	0	0	0	0	0	0	0	0	0	0	0	0	0	0
MOTU_000023341	100	252669	Clytia gracilis	species	Eukaryota	Metazoa	Cnidaria	Hydrozoa	Leptothecata	Clytiidae	Clytia	Clytia gracilis	26956	0	0	0	0	0	0	0	0	0	0	0	0	0	0	0	0	0	0	0	0	0	0	0	0	0	0	0	0	0	0	0	0	0	0	0	0
MOTU_000023342	75	1206795	Lophotrochozoa	kingdom	Eukaryota	Metazoa	Unidentified	Unidentified	Unidentified	Unidentified	Unidentified	Unidentified	5276	0	0	0	0	0	0	0	0	0	0	0	0	0	0	0	0	0	0	0	0	0	0	0	0	0	0	0	0	0	0	0	0	0	0	0	0
MOTU_000023347	97	46595	Harmothoe impar	species	Eukaryota	Metazoa	Annelida	Polychaeta	Phyllodocida	Polynoidae	Harmothoe	Harmothoe impar	33454	0	0	0	0	34	0	73	0	0	0	0	0	0	0	0	0	0	0	0	0	0	0	0	0	0	0	0	0	0	295	0	0	0	0	0	0
MOTU_000023350	75	116571	Podoplea	superorder	Eukaryota	Metazoa	Arthropoda	Hexanauplia	Unidentified	Unidentified	Unidentified	Unidentified	26318	0	0	0	0	0	0	0	0	0	0	0	0	0	0	0	0	0	0	22	0	0	0	0	0	0	0	0	0	15	0	0	0	0	0	0	0
MOTU_000023357	75	6072	Eumetazoa	kingdom	Eukaryota	Metazoa	Unidentified	Unidentified	Unidentified	Unidentified	Unidentified	Unidentified	2578	0	0	0	0	0	0	0	0	0	0	0	0	0	0	0	0	0	0	0	0	0	0	0	0	0	0	0	0	0	0	0	0	0	0	0	0
MOTU_000023358	75	33317	Protostomia	kingdom	Eukaryota	Metazoa	Unidentified	Unidentified	Unidentified	Unidentified	Unidentified	Unidentified	6469	0	0	0	0	0	0	0	0	0	0	0	0	0	0	0	0	0	0	0	0	0	0	0	0	0	0	0	0	0	7	0	0	0	0	0	0
MOTU_000023376	80	6072	Eumetazoa	kingdom	Eukaryota	Metazoa	Unidentified	Unidentified	Unidentified	Unidentified	Unidentified	Unidentified	2400	0	0	0	0	0	0	0	0	0	0	0	0	0	0	0	0	0	0	0	0	0	0	0	0	0	0	0	0	0	0	0	0	0	0	0	0
MOTU_000023380	75	116569	Neocopepoda	infraclass	Eukaryota	Metazoa	Arthropoda	Hexanauplia	Unidentified	Unidentified	Unidentified	Unidentified	21931	0	0	0	0	0	0	0	0	0	0	0	0	0	0	0	0	0	0	0	0	0	0	0	0	0	0	0	0	0	0	0	0	0	0	0	0
MOTU_000023383	75	33208	Metazoa	kingdom	Eukaryota	Metazoa	Unidentified	Unidentified	Unidentified	Unidentified	Unidentified	Unidentified	111976	0	0	0	0	0	0	0	0	0	0	0	0	0	0	0	0	0	0	0	0	0	0	0	0	10	0	0	0	0	0	0	0	0	0	0	0
MOTU_000023384	75	6072	Eumetazoa	kingdom	Eukaryota	Metazoa	Unidentified	Unidentified	Unidentified	Unidentified	Unidentified	Unidentified	2893	0	0	0	0	0	0	0	0	0	0	0	0	0	0	0	0	0	0	0	0	0	0	0	0	0	0	0	0	0	0	0	0	0	0	0	0
MOTU_000023388	80	216366	Helicina	order	Eukaryota	Metazoa	Mollusca	Gastropoda	Stylommatophora	Unidentified	Unidentified	Unidentified	64609	0	0	0	0	0	0	0	0	0	86	0	0	0	0	0	0	0	0	0	0	0	0	0	0	0	0	19	0	0	0	0	0	0	0	0	0
MOTU_000023391	100	269554	Rhizostoma pulmo	species	Eukaryota	Metazoa	Cnidaria	Scyphozoa	Rhizostomeae	Rhizostomatidae	Rhizostoma	Rhizostoma pulmo	8923	0	0	0	0	0	0	0	0	0	0	0	0	0	0	0	0	0	0	0	0	0	0	0	0	0	0	0	0	0	0	0	0	0	0	0	0
MOTU_000023403	75	33317	Protostomia	kingdom	Eukaryota	Metazoa	Unidentified	Unidentified	Unidentified	Unidentified	Unidentified	Unidentified	2050	0	0	0	0	0	0	0	0	0	0	0	0	0	0	0	0	0	0	0	0	0	0	0	0	0	0	0	0	0	0	0	0	0	0	0	0
MOTU_000023406	80	33208	Metazoa	kingdom	Eukaryota	Metazoa	Unidentified	Unidentified	Unidentified	Unidentified	Unidentified	Unidentified	527	0	0	0	0	0	0	0	0	0	0	0	0	0	0	0	0	0	0	0	0	0	0	0	0	0	0	0	0	0	0	0	0	0	0	0	0
MOTU_000023425	80	2172821	Multicrustacea	superclass	Eukaryota	Metazoa	Arthropoda	Unidentified	Unidentified	Unidentified	Unidentified	Unidentified	7589	0	0	0	0	0	0	0	0	0	0	0	0	0	0	0	0	0	0	0	0	0	0	0	0	0	0	0	0	12	0	0	0	0	0	0	0
MOTU_000023453	75	6527	Stylommatophora	order	Eukaryota	Metazoa	Mollusca	Gastropoda	Stylommatophora	Unidentified	Unidentified	Unidentified	754	0	0	0	0	0	0	0	0	0	0	0	0	0	0	0	0	0	0	0	0	0	0	0	0	0	0	0	0	0	0	0	0	0	0	0	0
MOTU_000023463	80	977775	Panpulmonata	class	Eukaryota	Metazoa	Mollusca	Gastropoda	Unidentified	Unidentified	Unidentified	Unidentified	1464	0	0	0	0	0	0	0	0	0	0	0	0	0	0	0	0	0	0	0	0	0	0	0	0	0	0	0	0	0	0	0	0	0	0	0	0
MOTU_000023466	80	1732200	Corophiida	infraorder	Eukaryota	Metazoa	Arthropoda	Malacostraca	Amphipoda	Unidentified	Unidentified	Unidentified	1365	0	0	0	0	0	0	0	0	0	0	0	0	0	0	0	0	0	0	0	0	0	0	0	0	0	0	0	0	0	0	0	0	0	0	0	0
MOTU_000023477	80	88770	Panarthropoda	kingdom	Eukaryota	Metazoa	Unidentified	Unidentified	Unidentified	Unidentified	Unidentified	Unidentified	121197	0	0	0	0	0	0	0	0	0	0	0	0	0	0	0	0	0	0	0	0	0	0	0	0	0	0	0	0	0	0	0	0	0	0	0	0
MOTU_000023486	80	72041	Eumalacostraca	subclass	Eukaryota	Metazoa	Arthropoda	Malacostraca	Unidentified	Unidentified	Unidentified	Unidentified	354	0	0	0	0	0	0	0	0	0	0	0	0	0	0	0	0	0	0	0	0	0	0	0	0	0	0	0	0	0	213	0	0	0	0	0	0
MOTU_000023498	75	6072	Eumetazoa	kingdom	Eukaryota	Metazoa	Unidentified	Unidentified	Unidentified	Unidentified	Unidentified	Unidentified	19	0	0	0	0	0	0	0	0	0	0	0	0	0	0	0	0	0	0	0	0	0	0	0	0	0	0	0	0	0	19	0	0	0	0	0	0
MOTU_000023511	75	33317	Protostomia	kingdom	Eukaryota	Metazoa	Unidentified	Unidentified	Unidentified	Unidentified	Unidentified	Unidentified	27377	0	0	0	0	0	0	0	0	0	0	0	0	0	0	0	0	0	0	0	0	0	0	0	0	14	0	0	0	0	7	0	0	0	0	0	0
MOTU_000023512	97	279627	Hyrtios	genus	Eukaryota	Metazoa	Porifera	Demospongiae	Dictyoceratida	Thorectidae	Hyrtios	Unidentified	1751	0	0	0	0	0	0	0	0	0	0	0	0	0	0	0	0	0	0	0	0	0	0	0	0	0	0	0	0	0	7	0	0	0	0	0	0
MOTU_000023513	80	6340	Annelida	phylum	Eukaryota	Metazoa	Annelida	Unidentified	Unidentified	Unidentified	Unidentified	Unidentified	7	0	0	0	0	0	0	0	0	0	0	0	0	0	0	0	0	0	0	0	0	0	0	0	0	0	0	0	0	0	7	0	0	0	0	0	0
MOTU_000023514	80	1489872	Percomorphaceae	class	Eukaryota	Metazoa	Chordata	Actinopteri	Unidentified	Unidentified	Unidentified	Unidentified	6	0	0	0	0	0	0	0	0	0	0	0	0	0	0	0	0	0	0	0	0	0	0	0	0	0	0	0	0	0	6	0	0	0	0	0	0
MOTU_000023520	100	112135	Lithophaga lithophaga	species	Eukaryota	Metazoa	Mollusca	Bivalvia	Mytilida	Mytilidae	Lithophaga	Lithophaga lithophaga	2132	0	0	0	0	0	0	0	0	0	0	0	0	0	0	0	0	0	0	0	0	0	0	0	0	0	0	0	0	0	6	0	0	0	0	0	0
MOTU_000023529	75	33213	Bilateria	kingdom	Eukaryota	Metazoa	Unidentified	Unidentified	Unidentified	Unidentified	Unidentified	Unidentified	9299	0	0	0	0	0	0	0	0	0	0	0	0	0	0	0	0	0	0	0	0	0	0	0	0	0	0	0	0	0	0	0	0	0	0	0	203
MOTU_000023535	75	33317	Protostomia	kingdom	Eukaryota	Metazoa	Unidentified	Unidentified	Unidentified	Unidentified	Unidentified	Unidentified	131472	0	0	0	0	0	0	0	0	0	0	0	0	0	0	0	0	0	0	0	0	0	0	0	0	0	0	0	0	0	0	0	0	0	0	0	0
MOTU_000023569	75	197563	Mandibulata	phylum	Eukaryota	Metazoa	Arthropoda	Unidentified	Unidentified	Unidentified	Unidentified	Unidentified	54	0	0	0	0	0	0	0	0	0	0	0	0	0	0	0	0	0	0	0	0	0	0	0	0	0	0	0	0	0	0	0	0	0	0	0	0
MOTU_000023820	75	33317	Protostomia	kingdom	Eukaryota	Metazoa	Unidentified	Unidentified	Unidentified	Unidentified	Unidentified	Unidentified	70	0	0	0	0	0	0	0	0	0	0	0	0	0	0	0	0	0	0	0	0	0	0	0	0	0	0	0	0	0	0	0	0	0	0	0	0
MOTU_000023828	85	37516	Hydroidolina	subclass	Eukaryota	Metazoa	Cnidaria	Hydrozoa	Unidentified	Unidentified	Unidentified	Unidentified	1507	0	0	0	0	0	0	0	0	0	0	0	0	0	0	0	0	0	0	0	0	0	0	0	0	0	0	0	0	0	0	0	0	0	0	0	0
MOTU_000023831	80	6072	Eumetazoa	kingdom	Eukaryota	Metazoa	Unidentified	Unidentified	Unidentified	Unidentified	Unidentified	Unidentified	645	0	0	0	0	0	0	0	0	0	0	0	0	0	0	0	0	0	0	0	0	0	0	0	0	0	0	0	0	0	0	0	0	0	0	0	0
MOTU_000023854	75	33317	Protostomia	kingdom	Eukaryota	Metazoa	Unidentified	Unidentified	Unidentified	Unidentified	Unidentified	Unidentified	2427	0	0	0	0	0	0	0	0	0	0	0	0	0	0	0	0	0	0	0	0	0	0	0	0	0	0	0	0	0	0	0	0	0	0	0	0
MOTU_000023857	70	197563	Mandibulata	phylum	Eukaryota	Metazoa	Arthropoda	Unidentified	Unidentified	Unidentified	Unidentified	Unidentified	18870	0	0	0	0	0	0	0	0	0	0	0	0	0	0	0	0	0	0	0	0	0	0	0	0	0	0	0	0	0	0	0	0	0	0	0	0
MOTU_000023870	80	6340	Annelida	phylum	Eukaryota	Metazoa	Annelida	Unidentified	Unidentified	Unidentified	Unidentified	Unidentified	46	0	0	0	0	0	0	0	0	0	0	0	0	0	0	0	0	0	0	0	0	0	0	0	0	0	0	0	0	0	0	0	0	0	0	0	0
MOTU_000023878	75	117571	Euteleostomi	phylum	Eukaryota	Metazoa	Chordata	Unidentified	Unidentified	Unidentified	Unidentified	Unidentified	80510	0	0	52	0	0	0	0	0	0	0	0	0	0	0	0	0	0	0	0	0	0	0	0	0	59	281	78	7	0	0	0	0	0	0	0	0
MOTU_000023890	97	934967	Favorinus branchialis	species	Eukaryota	Metazoa	Mollusca	Gastropoda	Nudibranchia	Facelinidae	Favorinus	Favorinus branchialis	27093	0	0	0	0	0	0	0	0	0	0	0	0	0	0	0	0	0	0	54	23	130	0	552	1305	0	24	226	0	0	0	0	0	0	0	0	0
MOTU_000023982	97	314505	Orthopyxis everta	species	Eukaryota	Metazoa	Cnidaria	Hydrozoa	Leptothecata	Campanulariidae	Orthopyxis	Orthopyxis everta	100	0	0	0	14	0	14	0	0	0	0	0	0	0	0	0	0	0	0	0	0	0	0	0	0	0	0	0	0	13	0	0	0	0	0	0	0
MOTU_000024037	70	72037	Hexanauplia	class	Eukaryota	Metazoa	Arthropoda	Hexanauplia	Unidentified	Unidentified	Unidentified	Unidentified	14	0	0	0	0	0	0	0	0	0	0	0	0	0	0	0	0	0	0	0	0	0	0	0	0	0	0	0	0	0	0	0	0	0	0	0	0
MOTU_000024038	97	71494	Elysia viridis	species	Eukaryota	Metazoa	Mollusca	Gastropoda	order_Plakobranchidae	Plakobranchidae	Elysia	Elysia viridis	72	0	0	0	0	0	0	0	0	0	0	0	0	0	0	0	0	0	0	10	34	0	0	0	28	0	0	0	0	0	0	0	0	0	0	0	0
MOTU_000024200	75	33317	Protostomia	kingdom	Eukaryota	Metazoa	Unidentified	Unidentified	Unidentified	Unidentified	Unidentified	Unidentified	27	0	0	0	0	0	0	0	0	0	0	0	0	0	0	0	0	0	0	0	0	0	0	0	0	0	0	0	0	0	0	0	0	0	0	0	0
MOTU_000024220	97	71382	Polycera quadrilineata	species	Eukaryota	Metazoa	Mollusca	Gastropoda	Nudibranchia	Polyceridae	Polycera	Polycera quadrilineata	39365	0	0	0	0	0	0	0	0	0	0	0	0	0	0	0	0	0	0	0	0	0	0	0	0	0	0	0	0	0	0	0	0	0	0	0	0
MOTU_000024341	80	6340	Annelida	phylum	Eukaryota	Metazoa	Annelida	Unidentified	Unidentified	Unidentified	Unidentified	Unidentified	176	0	0	0	0	0	0	0	0	0	0	0	0	0	0	0	0	0	0	0	0	13	0	0	0	0	0	0	0	0	0	0	0	0	0	0	0
MOTU_000024357	97	798147	Isozoanthus sulcatus	species	Eukaryota	Metazoa	Cnidaria	Anthozoa	Zoantharia	Parazoanthidae	Isozoanthus	Isozoanthus sulcatus	98	0	0	0	0	0	0	0	0	0	0	0	0	0	0	0	0	0	0	0	0	0	0	0	0	0	0	0	0	0	0	0	0	0	0	0	0
MOTU_000024361	75	197562	Pancrustacea	phylum	Eukaryota	Metazoa	Arthropoda	Unidentified	Unidentified	Unidentified	Unidentified	Unidentified	63	0	0	0	0	0	0	0	0	0	0	0	0	0	0	0	0	0	0	0	0	0	0	0	0	0	0	0	0	0	0	0	0	0	0	0	0
MOTU_000024382	75	6833	Calanoida	order	Eukaryota	Metazoa	Arthropoda	Hexanauplia	Calanoida	Unidentified	Unidentified	Unidentified	435	0	0	0	0	0	0	0	0	0	0	0	0	0	0	0	0	0	0	0	0	0	0	0	0	0	0	0	0	0	0	0	0	0	0	0	0
MOTU_000024398	80	72041	Eumalacostraca	subclass	Eukaryota	Metazoa	Arthropoda	Malacostraca	Unidentified	Unidentified	Unidentified	Unidentified	24	0	0	0	0	0	0	0	0	0	0	0	0	0	0	0	0	0	0	0	0	0	0	0	0	0	8	0	0	9	0	0	0	0	0	0	0
MOTU_000024411	75	33317	Protostomia	kingdom	Eukaryota	Metazoa	Unidentified	Unidentified	Unidentified	Unidentified	Unidentified	Unidentified	279	0	0	0	0	0	0	0	0	0	0	0	0	0	0	0	0	0	0	0	0	0	0	0	0	0	0	0	0	0	0	0	0	0	0	0	0
MOTU_000024439	97	168759	Nanomia bijuga	species	Eukaryota	Metazoa	Cnidaria	Hydrozoa	Siphonophorae	Agalmatidae	Nanomia	Nanomia bijuga	44	0	0	0	0	0	0	0	0	0	0	0	0	0	0	0	0	0	0	0	0	0	0	0	0	0	0	0	0	0	0	0	0	0	0	0	0
MOTU_000024444	75	33213	Bilateria	kingdom	Eukaryota	Metazoa	Unidentified	Unidentified	Unidentified	Unidentified	Unidentified	Unidentified	354	0	0	0	0	0	0	0	0	0	0	0	0	0	0	0	0	0	0	0	0	0	0	0	0	0	0	0	0	0	0	0	0	0	0	0	0
MOTU_000024452	70	6125	Scleractinia	order	Eukaryota	Metazoa	Cnidaria	Anthozoa	Scleractinia	Unidentified	Unidentified	Unidentified	12511	0	0	0	0	0	0	0	0	0	0	0	0	0	0	0	0	0	0	0	0	0	0	0	0	0	0	0	0	0	0	0	0	0	0	0	0
MOTU_000024498	75	33317	Protostomia	kingdom	Eukaryota	Metazoa	Unidentified	Unidentified	Unidentified	Unidentified	Unidentified	Unidentified	11433	0	0	0	0	0	0	0	0	0	0	0	0	0	0	0	0	0	0	0	0	0	0	0	0	0	0	0	0	0	0	0	0	0	0	0	0
MOTU_000024499	75	6072	Eumetazoa	kingdom	Eukaryota	Metazoa	Unidentified	Unidentified	Unidentified	Unidentified	Unidentified	Unidentified	1593	0	0	0	0	0	0	0	0	0	0	0	0	0	0	0	0	0	0	0	0	0	0	0	0	0	0	0	0	0	0	0	0	0	0	0	0
MOTU_000024503	80	116569	Neocopepoda	infraclass	Eukaryota	Metazoa	Arthropoda	Hexanauplia	Unidentified	Unidentified	Unidentified	Unidentified	10450	0	0	0	0	0	0	0	0	0	0	0	0	0	0	0	0	0	0	0	0	0	0	0	0	0	0	0	0	0	0	0	0	0	0	0	0
MOTU_000024512	79	6939	Ixodidae	family	Eukaryota	Metazoa	Arthropoda	Arachnida	Ixodida	Ixodidae	Unidentified	Unidentified	5171	0	0	0	0	0	0	0	0	0	0	0	0	0	0	0	0	0	0	0	0	0	0	0	0	0	0	0	0	0	0	0	0	0	0	0	0
MOTU_000024515	70	6833	Calanoida	order	Eukaryota	Metazoa	Arthropoda	Hexanauplia	Calanoida	Unidentified	Unidentified	Unidentified	17035	0	0	0	0	0	0	0	0	0	0	0	0	0	0	0	0	0	0	0	0	0	0	0	0	0	0	0	0	0	0	10	0	0	0	0	0
MOTU_000024517	75	33317	Protostomia	kingdom	Eukaryota	Metazoa	Unidentified	Unidentified	Unidentified	Unidentified	Unidentified	Unidentified	4577	0	0	0	0	0	0	0	0	0	0	0	0	0	0	0	0	0	0	0	0	0	0	0	0	0	0	0	0	0	0	0	0	0	0	0	0
MOTU_000024527	97	2219155	Bittium reticulatum	species	Eukaryota	Metazoa	Mollusca	Gastropoda	order_Cerithiidae	Cerithiidae	Bittium	Bittium reticulatum	114900	0	0	0	0	0	0	435	26	0	0	0	0	0	0	0	114	0	0	0	0	0	0	0	0	0	0	0	22	0	0	0	0	0	0	0	0
MOTU_000024528	85	6217	Nemertea	phylum	Eukaryota	Metazoa	Nemertea	Unidentified	Unidentified	Unidentified	Unidentified	Unidentified	11141	0	0	0	0	0	0	0	0	0	0	0	0	0	0	0	0	0	0	0	0	0	0	0	0	0	0	0	0	0	0	0	0	0	0	0	0
MOTU_000024538	75	197562	Pancrustacea	phylum	Eukaryota	Metazoa	Arthropoda	Unidentified	Unidentified	Unidentified	Unidentified	Unidentified	2566	0	0	0	0	0	0	0	0	0	0	0	0	0	0	0	0	0	0	0	0	0	0	0	0	0	0	0	0	0	0	0	0	0	0	0	0
MOTU_000024548	75	33317	Protostomia	kingdom	Eukaryota	Metazoa	Unidentified	Unidentified	Unidentified	Unidentified	Unidentified	Unidentified	43262	0	0	0	0	0	0	0	0	0	0	0	0	0	0	0	0	0	0	0	0	0	0	0	0	0	0	0	0	0	0	0	0	0	0	0	0
MOTU_000024565	75	6448	Gastropoda	class	Eukaryota	Metazoa	Mollusca	Gastropoda	Unidentified	Unidentified	Unidentified	Unidentified	339	0	0	0	0	0	0	0	0	0	0	0	0	0	0	0	0	0	0	0	0	0	0	0	0	0	0	0	0	0	0	0	0	0	0	0	0
MOTU_000024576	75	33317	Protostomia	kingdom	Eukaryota	Metazoa	Unidentified	Unidentified	Unidentified	Unidentified	Unidentified	Unidentified	3322	0	0	0	0	0	0	0	0	0	0	0	0	0	0	0	0	0	0	0	0	0	0	0	0	0	0	0	0	0	0	0	0	0	0	0	0
MOTU_000024583	75	6657	Crustacea	subphylum	Eukaryota	Metazoa	Arthropoda	Unidentified	Unidentified	Unidentified	Unidentified	Unidentified	14459	0	0	0	0	0	0	0	0	0	0	0	0	0	0	0	0	0	0	0	0	0	0	0	0	0	0	0	0	0	0	0	0	0	0	0	0
MOTU_000024584	75	33317	Protostomia	kingdom	Eukaryota	Metazoa	Unidentified	Unidentified	Unidentified	Unidentified	Unidentified	Unidentified	2313	0	0	0	0	0	0	0	0	0	0	0	0	0	0	0	0	0	0	0	0	0	0	0	0	0	0	0	0	0	0	0	0	0	0	0	0
MOTU_000024596	75	72041	Eumalacostraca	subclass	Eukaryota	Metazoa	Arthropoda	Malacostraca	Unidentified	Unidentified	Unidentified	Unidentified	48938	0	0	0	0	0	0	0	0	0	0	0	0	0	0	0	0	0	0	0	0	0	0	0	0	14	0	0	0	0	0	0	0	0	0	0	0
MOTU_000024605	80	104724	Pista	genus	Eukaryota	Metazoa	Annelida	Polychaeta	Terebellida	Terebellidae	Pista	Unidentified	26983	0	0	0	0	0	0	0	0	0	0	0	0	0	0	0	0	0	0	0	0	0	0	0	0	0	0	0	0	0	0	0	0	0	0	0	0
MOTU_000024609	75	33317	Protostomia	kingdom	Eukaryota	Metazoa	Unidentified	Unidentified	Unidentified	Unidentified	Unidentified	Unidentified	192	0	0	0	0	0	0	0	0	0	0	0	0	0	0	0	0	0	0	0	0	0	0	0	0	0	0	0	0	0	0	0	0	0	0	0	0
MOTU_000024617	75	6072	Eumetazoa	kingdom	Eukaryota	Metazoa	Unidentified	Unidentified	Unidentified	Unidentified	Unidentified	Unidentified	1207	0	0	0	0	0	0	0	0	0	0	0	0	0	0	0	0	0	0	0	0	0	0	0	0	0	0	0	0	0	0	0	0	0	0	0	0
MOTU_000024628	75	6072	Eumetazoa	kingdom	Eukaryota	Metazoa	Unidentified	Unidentified	Unidentified	Unidentified	Unidentified	Unidentified	578	0	0	0	0	0	0	0	0	0	0	0	0	0	0	0	0	0	0	0	0	0	0	0	0	0	0	0	0	0	0	0	0	0	0	0	0
MOTU_000024639	75	2697495	Spiralia	kingdom	Eukaryota	Metazoa	Unidentified	Unidentified	Unidentified	Unidentified	Unidentified	Unidentified	96	0	0	0	0	0	0	0	0	0	0	0	0	0	0	0	0	0	0	0	0	0	0	0	0	0	0	0	0	0	0	0	0	0	0	0	0
MOTU_000024641	70	197562	Pancrustacea	phylum	Eukaryota	Metazoa	Arthropoda	Unidentified	Unidentified	Unidentified	Unidentified	Unidentified	91	0	0	0	0	0	0	0	0	0	0	0	0	0	0	0	0	0	0	0	0	0	0	0	0	0	0	0	0	0	0	0	0	0	0	0	0
MOTU_000024646	75	6146	Pelagiidae	family	Eukaryota	Metazoa	Cnidaria	Scyphozoa	Semaeostomeae	Pelagiidae	Unidentified	Unidentified	82	0	0	0	0	0	0	0	0	0	0	0	0	0	0	0	0	0	0	0	0	0	0	0	0	0	0	0	0	0	0	0	0	0	0	0	0
MOTU_000024656	70	2937015	Tubificida	order	Eukaryota	Metazoa	Annelida	Clitellata	Tubificida	Unidentified	Unidentified	Unidentified	106	0	6	0	0	0	0	0	0	0	0	0	0	0	0	0	0	0	0	0	0	0	0	0	0	0	0	0	0	0	0	0	0	0	0	0	0
MOTU_000024673	70	6072	Eumetazoa	kingdom	Eukaryota	Metazoa	Unidentified	Unidentified	Unidentified	Unidentified	Unidentified	Unidentified	53	0	0	0	0	0	0	0	0	0	0	0	0	0	0	0	0	0	0	0	0	0	0	0	0	0	0	0	0	0	0	0	0	0	0	0	0
MOTU_000024686	75	33317	Protostomia	kingdom	Eukaryota	Metazoa	Unidentified	Unidentified	Unidentified	Unidentified	Unidentified	Unidentified	47	0	0	0	0	0	0	0	0	0	0	0	0	0	0	0	0	0	0	0	0	0	0	0	0	0	0	0	0	0	0	0	0	0	0	0	0
MOTU_000024687	75	33317	Protostomia	kingdom	Eukaryota	Metazoa	Unidentified	Unidentified	Unidentified	Unidentified	Unidentified	Unidentified	44	0	0	0	0	0	0	0	0	0	0	0	0	0	0	0	0	0	0	0	0	0	0	0	0	0	0	0	0	0	0	0	0	0	0	0	0
MOTU_000024703	70	33317	Protostomia	kingdom	Eukaryota	Metazoa	Unidentified	Unidentified	Unidentified	Unidentified	Unidentified	Unidentified	33	0	0	0	0	0	0	0	0	0	0	0	0	0	0	0	0	0	0	0	0	0	0	0	0	0	0	0	0	0	0	0	0	0	0	0	0
MOTU_000024714	80	1206795	Lophotrochozoa	kingdom	Eukaryota	Metazoa	Unidentified	Unidentified	Unidentified	Unidentified	Unidentified	Unidentified	3885	0	0	0	0	0	0	0	0	0	0	0	0	0	0	0	0	0	0	0	0	0	0	0	0	0	0	0	0	0	0	0	0	0	0	0	0
MOTU_000024722	75	6073	Cnidaria	phylum	Eukaryota	Metazoa	Cnidaria	Unidentified	Unidentified	Unidentified	Unidentified	Unidentified	2482	0	0	0	0	0	0	0	0	0	0	0	0	0	0	0	0	0	0	0	0	0	0	0	0	0	0	0	0	0	0	0	0	0	721	0	0
MOTU_000024733	75	37526	Ulmaridae	family	Eukaryota	Metazoa	Cnidaria	Scyphozoa	Semaeostomeae	Ulmaridae	Unidentified	Unidentified	22	0	0	0	0	0	0	0	0	0	0	0	0	0	0	0	0	0	0	0	0	0	0	0	0	0	0	0	0	0	0	0	0	0	0	0	0
MOTU_000024740	75	6103	Actiniaria	order	Eukaryota	Metazoa	Cnidaria	Anthozoa	Actiniaria	Unidentified	Unidentified	Unidentified	81	0	0	0	0	0	0	0	0	0	0	0	0	0	0	0	0	0	0	0	0	0	0	0	0	0	0	0	0	0	0	0	0	0	0	0	0
MOTU_000024744	75	72041	Eumalacostraca	subclass	Eukaryota	Metazoa	Arthropoda	Malacostraca	Unidentified	Unidentified	Unidentified	Unidentified	73777	467	6	125	794	584	83	1899	378	1038	0	0	130	0	0	0	0	0	0	9	0	0	0	0	0	0	0	0	78	0	0	0	0	0	0	0	0
MOTU_000024757	75	1489341	Osteoglossocephalai	class	Eukaryota	Metazoa	Chordata	Actinopteri	Unidentified	Unidentified	Unidentified	Unidentified	527	0	0	0	0	0	0	0	0	0	0	0	0	0	0	0	0	0	0	0	0	0	0	0	0	0	0	0	0	0	0	0	0	0	0	0	0
MOTU_000024758	70	6448	Gastropoda	class	Eukaryota	Metazoa	Mollusca	Gastropoda	Unidentified	Unidentified	Unidentified	Unidentified	110	0	0	0	0	0	0	0	0	0	0	0	0	0	0	0	0	0	0	0	0	0	0	0	0	0	0	0	0	0	0	0	0	0	0	0	0
MOTU_000024770	75	33317	Protostomia	kingdom	Eukaryota	Metazoa	Unidentified	Unidentified	Unidentified	Unidentified	Unidentified	Unidentified	277	0	0	0	0	0	0	0	0	0	0	0	0	0	0	0	0	0	0	0	0	0	0	0	0	0	0	0	0	0	0	0	0	0	0	0	0
MOTU_000024775	80	1206795	Lophotrochozoa	kingdom	Eukaryota	Metazoa	Unidentified	Unidentified	Unidentified	Unidentified	Unidentified	Unidentified	9047	0	0	0	0	0	0	0	0	0	0	0	0	0	0	0	0	0	0	0	0	0	0	0	0	0	0	0	0	0	0	0	0	0	0	0	0
MOTU_000024783	75	1779146	Heteroscleromorpha	subclass	Eukaryota	Metazoa	Porifera	Demospongiae	Unidentified	Unidentified	Unidentified	Unidentified	3354	0	0	0	0	0	0	0	0	0	0	0	0	0	0	0	0	0	0	0	0	0	0	0	0	0	0	0	7	0	0	0	0	0	0	0	0
MOTU_000024791	75	33213	Bilateria	kingdom	Eukaryota	Metazoa	Unidentified	Unidentified	Unidentified	Unidentified	Unidentified	Unidentified	20	0	0	0	0	0	0	0	0	0	0	0	0	0	0	0	0	0	0	0	0	0	0	0	0	0	0	0	0	0	0	0	0	0	0	0	0
MOTU_000024803	75	1206795	Lophotrochozoa	kingdom	Eukaryota	Metazoa	Unidentified	Unidentified	Unidentified	Unidentified	Unidentified	Unidentified	1549	0	0	0	0	0	0	0	0	0	0	0	0	0	0	0	0	0	0	0	0	0	0	0	0	0	0	0	0	0	0	0	0	0	0	0	0
MOTU_000024808	75	72041	Eumalacostraca	subclass	Eukaryota	Metazoa	Arthropoda	Malacostraca	Unidentified	Unidentified	Unidentified	Unidentified	2032	0	0	0	0	0	0	102	0	23	0	147	0	0	0	0	0	0	0	0	0	0	0	0	0	0	0	0	0	0	0	0	0	0	0	0	0
MOTU_000024813	75	6072	Eumetazoa	kingdom	Eukaryota	Metazoa	Unidentified	Unidentified	Unidentified	Unidentified	Unidentified	Unidentified	234	0	0	0	0	0	0	0	0	0	0	0	0	0	0	0	0	0	0	0	0	0	0	0	0	0	0	0	0	0	0	0	0	0	0	0	0
MOTU_000024817	80	37516	Hydroidolina	subclass	Eukaryota	Metazoa	Cnidaria	Hydrozoa	Unidentified	Unidentified	Unidentified	Unidentified	207	0	0	0	0	0	0	0	0	0	0	0	0	0	0	0	0	8	0	0	0	0	0	0	0	0	0	0	0	0	0	0	0	0	0	0	0
MOTU_000024818	80	6072	Eumetazoa	kingdom	Eukaryota	Metazoa	Unidentified	Unidentified	Unidentified	Unidentified	Unidentified	Unidentified	692	0	0	0	0	0	0	0	0	0	0	0	0	0	0	0	0	0	0	0	0	0	0	0	0	0	0	0	0	0	0	0	0	0	0	0	0
MOTU_000024821	80	119371	Pseudocalanus	genus	Eukaryota	Metazoa	Arthropoda	Hexanauplia	Calanoida	Clausocalanidae	Pseudocalanus	Unidentified	545	0	0	0	0	0	0	0	0	0	0	0	0	0	0	0	0	0	0	0	0	0	0	0	0	0	0	0	0	0	0	0	0	0	0	0	0
MOTU_000024825	75	33317	Protostomia	kingdom	Eukaryota	Metazoa	Unidentified	Unidentified	Unidentified	Unidentified	Unidentified	Unidentified	1439	0	0	0	0	0	0	0	0	0	0	0	0	0	0	0	0	0	0	0	0	0	0	0	0	0	0	0	0	0	0	0	0	0	0	0	0
MOTU_000024850	80	33208	Metazoa	kingdom	Eukaryota	Metazoa	Unidentified	Unidentified	Unidentified	Unidentified	Unidentified	Unidentified	98	0	0	0	0	0	0	0	0	0	0	0	0	0	0	0	0	9	0	0	0	0	0	0	0	0	0	0	0	0	0	0	0	0	0	0	0
MOTU_000024885	85	1489341	Osteoglossocephalai	class	Eukaryota	Metazoa	Chordata	Actinopteri	Unidentified	Unidentified	Unidentified	Unidentified	249	0	0	0	0	0	0	0	0	0	0	0	0	0	0	0	0	0	0	0	0	0	0	0	0	0	0	0	0	0	0	0	0	0	0	0	0
MOTU_000024910	90	27925	Poecilosclerida	order	Eukaryota	Metazoa	Porifera	Demospongiae	Poecilosclerida	Unidentified	Unidentified	Unidentified	172	0	0	0	0	0	0	0	0	0	0	0	0	0	0	0	0	0	0	0	0	0	0	0	0	0	0	0	0	0	0	0	0	0	0	0	0
MOTU_000024926	75	116569	Neocopepoda	infraclass	Eukaryota	Metazoa	Arthropoda	Hexanauplia	Unidentified	Unidentified	Unidentified	Unidentified	9481	74	0	0	84	14	0	586	93	69	0	55	14	0	0	0	66	0	131	0	12	0	0	0	0	0	0	120	0	0	0	0	0	0	0	0	0
MOTU_000024941	70	33208	Metazoa	kingdom	Eukaryota	Metazoa	Unidentified	Unidentified	Unidentified	Unidentified	Unidentified	Unidentified	3773	0	0	0	0	0	0	0	0	0	0	0	0	0	0	0	0	0	0	0	0	0	0	0	0	0	0	0	0	0	0	0	0	0	0	0	0
MOTU_000024961	80	69555	Caenogastropoda	subclass	Eukaryota	Metazoa	Mollusca	Gastropoda	Unidentified	Unidentified	Unidentified	Unidentified	13894	0	0	0	0	0	0	0	0	0	0	0	0	0	0	0	0	0	0	0	0	0	0	0	0	0	0	0	9	0	0	0	0	0	8775	0	194
MOTU_000024989	75	33317	Protostomia	kingdom	Eukaryota	Metazoa	Unidentified	Unidentified	Unidentified	Unidentified	Unidentified	Unidentified	415	0	0	0	0	0	0	0	0	0	0	0	0	0	0	0	0	0	0	0	0	0	0	0	0	0	0	0	0	0	0	0	0	0	0	0	0
MOTU_000024990	75	6447	Mollusca	phylum	Eukaryota	Metazoa	Mollusca	Unidentified	Unidentified	Unidentified	Unidentified	Unidentified	371	0	0	0	0	0	0	0	0	0	0	0	0	0	0	0	0	0	0	0	0	0	0	0	0	0	0	0	0	0	0	0	0	0	0	0	0
MOTU_000025008	75	33317	Protostomia	kingdom	Eukaryota	Metazoa	Unidentified	Unidentified	Unidentified	Unidentified	Unidentified	Unidentified	284	0	0	0	0	0	0	0	0	0	0	0	0	0	0	0	0	0	0	0	0	0	0	0	0	0	0	0	0	0	0	0	0	0	0	0	0
MOTU_000025011	75	33317	Protostomia	kingdom	Eukaryota	Metazoa	Unidentified	Unidentified	Unidentified	Unidentified	Unidentified	Unidentified	1522	0	0	0	0	0	0	0	0	0	0	0	0	0	0	0	0	0	0	0	0	0	0	0	0	0	0	0	0	0	0	0	0	0	0	0	0
MOTU_000025031	80	33208	Metazoa	kingdom	Eukaryota	Metazoa	Unidentified	Unidentified	Unidentified	Unidentified	Unidentified	Unidentified	152	0	0	0	0	0	0	0	0	0	0	0	0	0	0	0	0	0	0	0	0	0	0	0	0	0	0	0	0	0	0	0	0	0	0	0	0
MOTU_000025035	75	33317	Protostomia	kingdom	Eukaryota	Metazoa	Unidentified	Unidentified	Unidentified	Unidentified	Unidentified	Unidentified	138	0	0	0	0	0	0	0	0	0	0	0	0	0	0	0	0	0	0	0	0	0	0	0	0	0	0	0	0	0	0	0	0	0	0	0	0
MOTU_000025062	75	72041	Eumalacostraca	subclass	Eukaryota	Metazoa	Arthropoda	Malacostraca	Unidentified	Unidentified	Unidentified	Unidentified	213	0	0	0	0	0	0	0	0	0	0	0	0	0	0	0	0	0	0	0	0	0	0	0	0	0	0	0	0	0	0	0	0	0	0	0	0
MOTU_000025095	80	1732196	Senticaudata	suborder	Eukaryota	Metazoa	Arthropoda	Malacostraca	Amphipoda	Unidentified	Unidentified	Unidentified	286	0	0	0	0	0	0	0	0	0	0	0	0	0	0	0	0	0	0	0	0	0	0	0	0	0	0	0	0	0	0	0	0	0	0	0	0
MOTU_000025097	80	33208	Metazoa	kingdom	Eukaryota	Metazoa	Unidentified	Unidentified	Unidentified	Unidentified	Unidentified	Unidentified	95	0	0	0	0	0	0	0	0	0	0	0	0	0	0	0	0	0	0	0	0	0	0	0	0	0	0	0	0	0	0	0	0	0	0	0	0
MOTU_000025099	80	82098	Corophioidea	superfamily	Eukaryota	Metazoa	Arthropoda	Malacostraca	Amphipoda	Unidentified	Unidentified	Unidentified	55	0	0	0	0	0	0	0	0	0	0	0	0	0	0	0	0	0	0	0	0	0	0	0	0	0	0	0	0	0	0	0	0	0	0	0	0
MOTU_000025100	75	33317	Protostomia	kingdom	Eukaryota	Metazoa	Unidentified	Unidentified	Unidentified	Unidentified	Unidentified	Unidentified	54	0	0	0	0	0	0	0	0	0	0	0	0	0	0	0	0	0	0	0	0	0	0	0	0	0	0	0	0	0	0	0	0	0	0	0	0
MOTU_000025104	85	37516	Hydroidolina	subclass	Eukaryota	Metazoa	Cnidaria	Hydrozoa	Unidentified	Unidentified	Unidentified	Unidentified	50	0	0	0	0	0	0	0	0	0	0	0	0	0	0	0	0	0	0	0	0	0	0	0	0	0	0	0	0	0	0	0	0	0	0	0	0
MOTU_000025106	80	33317	Protostomia	kingdom	Eukaryota	Metazoa	Unidentified	Unidentified	Unidentified	Unidentified	Unidentified	Unidentified	49	0	0	0	0	0	0	0	0	0	0	0	0	0	0	0	0	0	0	0	0	0	0	0	0	0	0	0	0	0	0	0	0	0	0	0	0
MOTU_000025118	75	33317	Protostomia	kingdom	Eukaryota	Metazoa	Unidentified	Unidentified	Unidentified	Unidentified	Unidentified	Unidentified	5531	0	0	0	0	0	0	0	0	0	0	0	0	0	0	0	0	0	0	0	0	0	0	0	0	0	0	0	0	0	0	0	0	0	0	0	0
MOTU_000025142	75	72041	Eumalacostraca	subclass	Eukaryota	Metazoa	Arthropoda	Malacostraca	Unidentified	Unidentified	Unidentified	Unidentified	10	0	0	0	0	0	0	0	0	0	0	0	0	0	0	0	0	0	0	0	0	0	0	0	0	0	0	0	0	0	0	0	0	0	0	0	0
MOTU_000025156	80	33317	Protostomia	kingdom	Eukaryota	Metazoa	Unidentified	Unidentified	Unidentified	Unidentified	Unidentified	Unidentified	413	0	0	0	0	0	0	0	0	0	0	0	0	0	0	0	0	0	0	0	0	0	0	0	0	0	0	0	0	0	0	0	0	0	0	0	0
MOTU_000025166	80	6821	Amphipoda	order	Eukaryota	Metazoa	Arthropoda	Malacostraca	Amphipoda	Unidentified	Unidentified	Unidentified	239	0	0	0	0	0	0	0	0	0	0	0	0	0	0	0	0	0	0	0	0	0	0	0	0	0	0	0	0	0	0	0	0	0	0	0	0
MOTU_000025171	95	1820598	Biemna ehrenbergi	species	Eukaryota	Metazoa	Porifera	Demospongiae	Biemnida	Biemnidae	Biemna	Biemna ehrenbergi	208	0	0	0	0	0	0	0	39	22	0	0	0	7	0	0	0	0	0	0	0	0	0	0	0	12	6	0	0	7	0	19	0	0	0	0	0
MOTU_000025194	85	1489341	Osteoglossocephalai	class	Eukaryota	Metazoa	Chordata	Actinopteri	Unidentified	Unidentified	Unidentified	Unidentified	69	0	0	0	0	0	0	0	0	0	0	0	0	0	0	0	0	0	0	0	0	0	0	0	0	0	0	0	0	0	0	0	0	0	0	0	0
MOTU_000025199	80	6448	Gastropoda	class	Eukaryota	Metazoa	Mollusca	Gastropoda	Unidentified	Unidentified	Unidentified	Unidentified	449	0	0	0	0	0	0	0	0	0	0	0	0	0	0	0	0	0	0	0	0	0	0	0	0	0	0	0	0	0	0	0	0	0	0	0	0
MOTU_000025206	97	6550	Mytilus edulis	species	Eukaryota	Metazoa	Mollusca	Bivalvia	Mytilida	Mytilidae	Mytilus	Mytilus edulis	514	0	0	0	0	0	0	0	0	0	0	0	0	0	0	0	0	0	0	0	0	0	0	0	0	0	0	0	0	0	0	0	0	0	0	0	0
MOTU_000025212	80	37516	Hydroidolina	subclass	Eukaryota	Metazoa	Cnidaria	Hydrozoa	Unidentified	Unidentified	Unidentified	Unidentified	19131	0	0	0	0	0	0	0	0	0	0	0	0	0	0	0	0	0	0	0	0	0	0	0	0	0	176	0	0	0	0	0	0	0	0	0	0
MOTU_000025241	75	6448	Gastropoda	class	Eukaryota	Metazoa	Mollusca	Gastropoda	Unidentified	Unidentified	Unidentified	Unidentified	116	0	0	0	0	0	0	0	0	0	0	0	0	0	0	0	0	0	0	0	0	0	0	0	0	0	0	0	0	0	0	0	0	0	0	0	0
MOTU_000025263	75	33317	Protostomia	kingdom	Eukaryota	Metazoa	Unidentified	Unidentified	Unidentified	Unidentified	Unidentified	Unidentified	41	0	0	0	0	0	0	0	0	0	0	0	0	0	0	0	0	0	0	0	0	0	0	0	0	0	0	0	0	0	0	0	0	0	0	0	0
MOTU_000025267	75	33317	Protostomia	kingdom	Eukaryota	Metazoa	Unidentified	Unidentified	Unidentified	Unidentified	Unidentified	Unidentified	40	0	0	0	0	0	0	0	0	0	0	0	0	0	0	0	0	0	0	0	0	0	0	0	0	0	0	0	0	0	0	0	0	0	0	0	0
MOTU_000025284	75	33213	Bilateria	kingdom	Eukaryota	Metazoa	Unidentified	Unidentified	Unidentified	Unidentified	Unidentified	Unidentified	31	0	0	0	0	0	0	0	0	0	0	0	0	0	0	0	0	0	0	0	0	0	0	0	0	0	0	0	0	0	0	0	0	0	0	0	0
MOTU_000025307	80	6821	Amphipoda	order	Eukaryota	Metazoa	Arthropoda	Malacostraca	Amphipoda	Unidentified	Unidentified	Unidentified	57	0	0	0	0	0	0	0	0	0	0	0	0	0	0	0	0	0	0	0	0	0	0	0	0	0	0	0	0	0	0	0	0	0	0	0	0
MOTU_000025339	75	1489341	Osteoglossocephalai	class	Eukaryota	Metazoa	Chordata	Actinopteri	Unidentified	Unidentified	Unidentified	Unidentified	18	0	0	0	0	0	0	0	0	0	0	0	0	0	0	0	0	0	0	0	0	0	0	0	0	0	0	0	0	0	0	0	0	0	0	0	0
MOTU_000025377	80	69555	Caenogastropoda	subclass	Eukaryota	Metazoa	Mollusca	Gastropoda	Unidentified	Unidentified	Unidentified	Unidentified	14	0	0	0	0	0	0	0	0	0	0	0	0	0	0	0	0	0	0	0	0	0	0	0	0	0	0	0	0	0	0	0	0	0	0	0	0
MOTU_000025386	75	6072	Eumetazoa	kingdom	Eukaryota	Metazoa	Unidentified	Unidentified	Unidentified	Unidentified	Unidentified	Unidentified	13	0	0	0	0	0	0	0	0	0	0	0	0	0	0	0	0	0	0	0	0	0	0	0	0	0	0	0	0	0	0	0	0	0	0	0	0
MOTU_000025391	80	261678	Raspailiidae	family	Eukaryota	Metazoa	Porifera	Demospongiae	Axinellida	Raspailiidae	Unidentified	Unidentified	13	0	0	0	0	0	0	0	0	0	0	0	0	0	0	0	0	0	0	0	0	0	0	0	0	0	0	0	0	0	0	0	0	0	0	0	0
MOTU_000025394	75	6527	Stylommatophora	order	Eukaryota	Metazoa	Mollusca	Gastropoda	Stylommatophora	Unidentified	Unidentified	Unidentified	13	0	0	0	0	0	0	0	0	0	0	0	0	0	0	0	0	0	0	0	0	0	0	0	0	0	0	0	0	0	0	0	0	0	0	0	0
MOTU_000025397	75	1206795	Lophotrochozoa	kingdom	Eukaryota	Metazoa	Unidentified	Unidentified	Unidentified	Unidentified	Unidentified	Unidentified	12	0	0	0	0	0	0	0	0	0	0	0	0	0	0	0	0	0	0	0	0	0	0	0	0	0	0	0	0	0	0	0	0	0	0	0	0
MOTU_000025398	80	30001	Collembola	class	Eukaryota	Metazoa	Arthropoda	Collembola	Unidentified	Unidentified	Unidentified	Unidentified	12	0	0	0	0	0	0	0	0	0	0	0	0	0	0	0	0	0	0	0	0	0	0	0	0	0	0	0	0	0	0	0	0	0	0	0	0
MOTU_000025407	85	500008	Leptothecata	order	Eukaryota	Metazoa	Cnidaria	Hydrozoa	Leptothecata	Unidentified	Unidentified	Unidentified	11	0	0	0	0	0	0	0	0	0	0	0	0	0	0	0	0	0	0	0	0	0	0	0	0	0	0	0	0	0	0	0	0	0	0	0	0
MOTU_000025419	85	1732200	Corophiida	infraorder	Eukaryota	Metazoa	Arthropoda	Malacostraca	Amphipoda	Unidentified	Unidentified	Unidentified	10	0	0	0	0	0	0	0	0	0	0	0	0	0	0	0	0	0	0	0	0	0	0	0	0	0	0	0	0	0	0	0	0	0	0	0	0
MOTU_000025422	85	1732200	Corophiida	infraorder	Eukaryota	Metazoa	Arthropoda	Malacostraca	Amphipoda	Unidentified	Unidentified	Unidentified	10	0	0	0	0	0	0	0	0	0	0	0	0	0	0	0	0	0	0	0	0	0	0	0	0	0	0	0	0	0	0	0	0	0	0	0	0
MOTU_000025437	80	116670	Caprelloidea	superfamily	Eukaryota	Metazoa	Arthropoda	Malacostraca	Amphipoda	Unidentified	Unidentified	Unidentified	9	0	0	0	0	0	0	0	0	0	0	0	0	0	0	0	0	0	0	0	0	0	0	0	0	0	0	0	0	0	0	0	0	0	0	0	0
MOTU_000025439	80	6821	Amphipoda	order	Eukaryota	Metazoa	Arthropoda	Malacostraca	Amphipoda	Unidentified	Unidentified	Unidentified	76	0	0	0	0	0	0	0	0	0	0	0	0	0	0	0	0	0	0	0	0	0	0	0	0	0	0	0	0	0	0	0	0	0	0	0	0
MOTU_000025441	75	33317	Protostomia	kingdom	Eukaryota	Metazoa	Unidentified	Unidentified	Unidentified	Unidentified	Unidentified	Unidentified	9	0	0	0	0	0	0	0	0	0	0	0	0	0	0	0	0	0	0	0	0	0	0	0	0	0	0	0	0	0	0	0	0	0	0	0	0
MOTU_000025461	80	33317	Protostomia	kingdom	Eukaryota	Metazoa	Unidentified	Unidentified	Unidentified	Unidentified	Unidentified	Unidentified	134	0	0	0	0	0	0	0	0	0	0	0	0	0	0	0	0	0	0	0	0	0	0	0	0	0	0	0	0	0	0	0	0	0	0	0	0
MOTU_000025479	79	83136	Trombidiformes	order	Eukaryota	Metazoa	Arthropoda	Arachnida	Trombidiformes	Unidentified	Unidentified	Unidentified	161	0	0	0	0	0	0	0	0	0	0	0	0	0	0	0	0	0	0	0	0	0	0	0	0	0	0	0	0	0	0	0	0	0	0	0	0
MOTU_000025481	80	6072	Eumetazoa	kingdom	Eukaryota	Metazoa	Unidentified	Unidentified	Unidentified	Unidentified	Unidentified	Unidentified	36	0	0	0	0	0	0	0	0	0	0	0	0	0	0	0	0	0	0	0	0	0	0	0	0	0	0	0	0	0	0	0	0	0	0	0	0
MOTU_000025484	75	6448	Gastropoda	class	Eukaryota	Metazoa	Mollusca	Gastropoda	Unidentified	Unidentified	Unidentified	Unidentified	971	0	0	0	0	0	0	0	0	0	0	0	0	0	0	0	0	0	0	0	0	0	0	0	0	0	0	0	0	0	0	0	0	0	0	0	0
MOTU_000025493	80	6072	Eumetazoa	kingdom	Eukaryota	Metazoa	Unidentified	Unidentified	Unidentified	Unidentified	Unidentified	Unidentified	62	0	0	0	0	0	0	0	0	0	0	0	0	0	0	0	0	0	0	0	0	0	0	0	0	0	0	0	0	0	0	0	0	0	0	0	0
MOTU_000025499	80	6072	Eumetazoa	kingdom	Eukaryota	Metazoa	Unidentified	Unidentified	Unidentified	Unidentified	Unidentified	Unidentified	568	0	0	0	0	0	0	0	0	0	0	0	0	0	0	0	0	0	0	0	0	0	0	0	0	0	10	0	0	0	0	0	0	0	0	0	0
MOTU_000025508	83	92068	Hydracarina	order	Eukaryota	Metazoa	Arthropoda	Arachnida	Trombidiformes	Unidentified	Unidentified	Unidentified	267	0	0	0	0	0	0	0	0	0	0	0	0	0	0	0	0	0	0	0	0	0	0	0	0	0	0	0	0	0	0	0	0	0	0	0	0
MOTU_000025556	75	6448	Gastropoda	class	Eukaryota	Metazoa	Mollusca	Gastropoda	Unidentified	Unidentified	Unidentified	Unidentified	276	0	0	0	0	0	0	0	0	0	0	0	0	0	0	0	0	0	0	0	0	0	0	0	0	0	0	0	0	0	0	0	0	0	0	0	0
MOTU_000025571	75	3028843	Malacalcyonacea	order	Eukaryota	Metazoa	Cnidaria	Anthozoa	Malacalcyonacea	Unidentified	Unidentified	Unidentified	541	0	0	0	0	0	0	0	0	0	0	0	0	0	0	0	0	0	0	0	0	0	0	0	0	0	0	0	0	0	0	0	0	0	0	0	0
MOTU_000025613	75	33317	Protostomia	kingdom	Eukaryota	Metazoa	Unidentified	Unidentified	Unidentified	Unidentified	Unidentified	Unidentified	169	0	0	0	0	0	0	0	0	0	0	0	0	0	0	0	0	0	0	0	0	0	0	0	0	0	0	0	0	0	0	0	0	0	0	0	0
MOTU_000025616	85	37516	Hydroidolina	subclass	Eukaryota	Metazoa	Cnidaria	Hydrozoa	Unidentified	Unidentified	Unidentified	Unidentified	49622	0	0	0	0	0	0	0	0	0	0	0	0	0	0	0	0	0	0	0	0	0	0	0	0	0	115	595	0	0	0	0	1098	4179	0	0	0
MOTU_000025623	75	33213	Bilateria	kingdom	Eukaryota	Metazoa	Unidentified	Unidentified	Unidentified	Unidentified	Unidentified	Unidentified	1333	0	0	0	0	0	0	0	26	0	0	0	0	0	0	0	0	0	0	0	0	0	0	0	0	0	0	26	0	0	0	0	0	0	0	0	0
MOTU_000025637	70	6072	Eumetazoa	kingdom	Eukaryota	Metazoa	Unidentified	Unidentified	Unidentified	Unidentified	Unidentified	Unidentified	10842	0	0	0	10	0	0	0	54	0	0	0	0	0	0	0	0	0	0	0	0	20	0	0	0	0	0	89	21	0	0	0	0	0	0	0	0
MOTU_000025643	80	55731	Hydrobiidae	family	Eukaryota	Metazoa	Mollusca	Gastropoda	Littorinimorpha	Hydrobiidae	Unidentified	Unidentified	550	0	0	0	0	0	0	0	0	0	0	0	0	0	0	0	0	0	0	0	0	0	0	0	0	0	0	0	0	0	0	0	0	0	0	0	0
MOTU_000025645	97	1582900	Monocorophium acherusicum	species	Eukaryota	Metazoa	Arthropoda	Malacostraca	Amphipoda	Corophiidae	Monocorophium	Monocorophium acherusicum	898	0	0	0	0	0	0	0	0	0	0	0	0	0	0	0	0	0	0	0	0	0	0	0	0	0	0	0	0	0	0	0	0	0	0	0	0
MOTU_000025649	75	6072	Eumetazoa	kingdom	Eukaryota	Metazoa	Unidentified	Unidentified	Unidentified	Unidentified	Unidentified	Unidentified	256	0	0	0	0	0	0	0	0	0	0	0	0	0	0	0	0	0	0	0	0	0	0	0	0	0	0	0	0	0	0	0	0	0	0	0	0
MOTU_000025670	80	33317	Protostomia	kingdom	Eukaryota	Metazoa	Unidentified	Unidentified	Unidentified	Unidentified	Unidentified	Unidentified	148	0	0	0	0	0	0	0	0	0	0	0	0	0	0	0	0	0	0	0	0	0	0	0	0	0	0	0	0	0	0	0	0	0	0	0	0
MOTU_000025674	100	30301	Botryllus schlosseri	species	Eukaryota	Metazoa	Chordata	Ascidiacea	Stolidobranchia	Styelidae	Botryllus	Botryllus schlosseri	92	0	0	0	0	0	0	0	0	0	0	0	0	0	0	0	0	0	0	0	0	0	0	0	0	0	0	0	0	0	0	0	0	0	0	0	0
MOTU_000025676	97	252669	Clytia gracilis	species	Eukaryota	Metazoa	Cnidaria	Hydrozoa	Leptothecata	Clytiidae	Clytia	Clytia gracilis	11943	0	0	0	0	0	0	0	0	0	0	0	0	0	0	0	0	0	0	0	0	0	0	0	0	0	0	0	0	0	0	0	0	0	0	0	0
MOTU_000025703	80	1206795	Lophotrochozoa	kingdom	Eukaryota	Metazoa	Unidentified	Unidentified	Unidentified	Unidentified	Unidentified	Unidentified	45	0	0	0	0	0	0	0	0	0	0	0	0	0	0	0	0	0	0	0	0	0	0	0	0	0	0	0	0	0	0	0	0	0	0	0	0
MOTU_000025708	75	33208	Metazoa	kingdom	Eukaryota	Metazoa	Unidentified	Unidentified	Unidentified	Unidentified	Unidentified	Unidentified	365	0	0	0	0	0	0	0	0	0	0	0	0	0	0	0	0	0	0	0	0	0	0	0	0	0	0	0	0	0	0	0	0	0	0	0	0
MOTU_000025716	75	7713	Ascidiacea	class	Eukaryota	Metazoa	Chordata	Ascidiacea	Unidentified	Unidentified	Unidentified	Unidentified	37	0	0	0	0	0	0	0	0	0	0	0	0	0	0	0	0	0	0	0	0	0	0	0	0	0	0	0	0	0	0	0	0	0	0	0	0
MOTU_000025719	85	6692	Pleocyemata	suborder	Eukaryota	Metazoa	Arthropoda	Malacostraca	Decapoda	Unidentified	Unidentified	Unidentified	36	0	0	0	0	0	0	0	0	0	0	0	0	0	0	0	0	0	0	0	0	0	0	0	0	0	0	0	0	0	0	0	0	0	0	0	0
MOTU_000025735	100	1405021	Polititapes aureus	species	Eukaryota	Metazoa	Mollusca	Bivalvia	Venerida	Veneridae	Polititapes	Polititapes aureus	6411	0	0	0	0	0	0	0	0	0	0	0	0	0	0	0	0	0	0	0	0	0	0	0	0	0	0	0	0	0	0	0	0	0	0	1013	0
MOTU_000025767	75	6072	Eumetazoa	kingdom	Eukaryota	Metazoa	Unidentified	Unidentified	Unidentified	Unidentified	Unidentified	Unidentified	23	0	0	0	0	0	0	0	0	0	0	0	0	0	0	0	0	0	0	0	0	0	0	0	0	0	0	0	0	0	0	0	0	0	0	0	0
MOTU_000025783	80	33317	Protostomia	kingdom	Eukaryota	Metazoa	Unidentified	Unidentified	Unidentified	Unidentified	Unidentified	Unidentified	632	0	0	0	0	0	0	0	0	0	0	0	0	0	0	0	0	0	0	0	0	0	0	0	0	0	0	0	0	0	0	0	0	0	0	0	0
MOTU_000025786	75	72041	Eumalacostraca	subclass	Eukaryota	Metazoa	Arthropoda	Malacostraca	Unidentified	Unidentified	Unidentified	Unidentified	592	0	0	0	0	0	0	0	0	0	0	0	16	0	0	0	0	0	0	0	0	0	0	0	0	0	0	0	0	0	0	0	0	0	0	0	0
MOTU_000025802	75	6527	Stylommatophora	order	Eukaryota	Metazoa	Mollusca	Gastropoda	Stylommatophora	Unidentified	Unidentified	Unidentified	497	0	0	0	0	0	0	0	0	0	0	0	0	0	0	0	0	0	0	0	0	0	0	0	0	0	0	0	0	0	0	0	0	0	0	0	0
MOTU_000025809	80	1206794	Ecdysozoa	kingdom	Eukaryota	Metazoa	Unidentified	Unidentified	Unidentified	Unidentified	Unidentified	Unidentified	2292	0	0	0	0	0	0	0	0	0	0	0	0	0	0	0	0	0	0	0	0	0	0	0	0	0	0	0	0	0	0	0	0	0	0	0	0
MOTU_000025819	80	119428	Dictyoceratida	order	Eukaryota	Metazoa	Porifera	Demospongiae	Dictyoceratida	Unidentified	Unidentified	Unidentified	40	0	0	0	0	0	0	0	0	0	0	0	0	0	0	0	0	0	0	0	0	0	0	0	0	0	0	0	0	0	0	0	0	0	0	0	0
MOTU_000025820	75	117571	Euteleostomi	phylum	Eukaryota	Metazoa	Chordata	Unidentified	Unidentified	Unidentified	Unidentified	Unidentified	1172	0	0	0	0	0	0	0	0	0	0	0	0	0	0	0	0	0	0	0	0	0	0	0	0	0	0	0	0	0	0	0	0	0	0	0	0
MOTU_000025825	80	33317	Protostomia	kingdom	Eukaryota	Metazoa	Unidentified	Unidentified	Unidentified	Unidentified	Unidentified	Unidentified	59	0	0	0	0	0	0	0	0	0	0	0	0	0	0	0	0	0	0	0	0	0	0	0	0	0	0	0	0	0	0	0	0	0	0	0	0
MOTU_000025839	80	33317	Protostomia	kingdom	Eukaryota	Metazoa	Unidentified	Unidentified	Unidentified	Unidentified	Unidentified	Unidentified	4606	0	0	0	0	0	0	0	0	0	0	0	0	0	0	0	0	0	0	0	0	0	0	0	0	0	0	0	0	0	0	0	0	0	824	0	171
MOTU_000025847	75	2172821	Multicrustacea	superclass	Eukaryota	Metazoa	Arthropoda	Unidentified	Unidentified	Unidentified	Unidentified	Unidentified	84	0	0	0	0	0	0	0	0	0	0	0	0	0	0	0	0	0	0	0	0	0	0	0	0	0	0	0	0	0	0	0	0	0	0	0	0
MOTU_000025848	80	3028843	Malacalcyonacea	order	Eukaryota	Metazoa	Cnidaria	Anthozoa	Malacalcyonacea	Unidentified	Unidentified	Unidentified	40	0	0	0	0	0	0	0	0	0	0	0	0	0	0	0	0	0	0	0	0	0	0	0	0	0	0	0	0	0	0	0	0	0	0	0	0
MOTU_000025856	97	37520	Obelia dichotoma	species	Eukaryota	Metazoa	Cnidaria	Hydrozoa	Leptothecata	Obeliidae	Obelia	Obelia dichotoma	2749	0	0	0	0	0	0	0	0	0	0	0	0	0	0	0	0	0	0	0	0	0	0	0	0	0	0	0	0	0	0	0	0	0	0	0	0
MOTU_000025860	75	6447	Mollusca	phylum	Eukaryota	Metazoa	Mollusca	Unidentified	Unidentified	Unidentified	Unidentified	Unidentified	136	0	0	0	0	0	0	0	0	0	0	0	0	0	0	0	0	0	0	0	0	0	0	0	0	0	0	0	0	0	0	0	0	0	0	0	0
MOTU_000025864	80	1489341	Osteoglossocephalai	class	Eukaryota	Metazoa	Chordata	Actinopteri	Unidentified	Unidentified	Unidentified	Unidentified	79	0	0	0	0	0	0	0	0	0	0	0	0	0	0	0	0	0	0	0	0	0	0	0	0	0	0	0	0	0	0	0	0	0	0	0	0
MOTU_000025868	80	33317	Protostomia	kingdom	Eukaryota	Metazoa	Unidentified	Unidentified	Unidentified	Unidentified	Unidentified	Unidentified	38	0	0	0	0	0	0	0	0	0	0	0	0	0	0	0	0	0	0	0	0	0	0	0	0	0	0	0	0	0	0	0	0	0	0	0	0
MOTU_000025888	80	6820	Peracarida	superorder	Eukaryota	Metazoa	Arthropoda	Malacostraca	Unidentified	Unidentified	Unidentified	Unidentified	5552	0	0	0	0	0	0	0	0	0	0	0	0	0	0	0	0	0	0	0	0	0	0	0	0	0	0	0	0	0	0	0	0	0	0	0	3074
MOTU_000025951	75	977775	Panpulmonata	class	Eukaryota	Metazoa	Mollusca	Gastropoda	Unidentified	Unidentified	Unidentified	Unidentified	66	0	0	0	0	0	0	0	0	0	0	0	0	0	0	0	0	0	0	0	0	0	0	0	0	0	0	0	0	0	0	0	0	0	0	0	0
MOTU_000025958	85	69555	Caenogastropoda	subclass	Eukaryota	Metazoa	Mollusca	Gastropoda	Unidentified	Unidentified	Unidentified	Unidentified	20	0	0	0	0	0	0	0	0	0	0	0	0	0	0	0	0	0	0	0	0	0	0	0	0	20	0	0	0	0	0	0	0	0	0	0	0
MOTU_000025964	85	216294	Littorinimorpha	order	Eukaryota	Metazoa	Mollusca	Gastropoda	Littorinimorpha	Unidentified	Unidentified	Unidentified	6	0	0	0	0	0	0	0	0	0	0	0	0	0	0	0	0	0	0	0	0	0	0	0	0	0	0	0	0	0	0	0	0	0	0	0	0
MOTU_000025983	75	33317	Protostomia	kingdom	Eukaryota	Metazoa	Unidentified	Unidentified	Unidentified	Unidentified	Unidentified	Unidentified	8115	0	0	0	0	0	0	0	0	0	0	0	0	0	0	0	0	0	0	0	0	0	0	0	0	0	0	0	0	0	0	0	0	0	0	0	0
MOTU_000026000	75	2172821	Multicrustacea	superclass	Eukaryota	Metazoa	Arthropoda	Unidentified	Unidentified	Unidentified	Unidentified	Unidentified	538329	0	0	0	0	0	0	0	0	0	0	0	0	0	0	0	0	0	0	0	0	0	0	0	0	68	0	0	0	0	0	0	638	0	6086	1664	1556
MOTU_000026006	75	33317	Protostomia	kingdom	Eukaryota	Metazoa	Unidentified	Unidentified	Unidentified	Unidentified	Unidentified	Unidentified	2104	0	0	0	0	0	0	0	0	0	0	0	0	0	0	0	0	0	0	0	0	0	0	0	0	0	0	0	0	0	0	0	0	0	0	0	0
MOTU_000026010	85	6227	Monostilifera	order	Eukaryota	Metazoa	Nemertea	Enopla	Monostilifera	Unidentified	Unidentified	Unidentified	75960	0	0	0	0	0	0	0	0	0	0	0	0	0	0	0	0	0	0	0	0	0	0	0	0	0	0	0	0	0	0	0	0	0	38856	0	0
MOTU_000026019	100	135190	Pachygrapsus marmoratus	species	Eukaryota	Metazoa	Arthropoda	Malacostraca	Decapoda	Grapsidae	Pachygrapsus	Pachygrapsus marmoratus	484	0	0	0	0	0	0	0	0	0	0	0	0	0	0	0	0	0	0	0	0	0	0	0	0	0	0	0	0	0	0	0	0	0	0	0	0
MOTU_000026032	75	197563	Mandibulata	phylum	Eukaryota	Metazoa	Arthropoda	Unidentified	Unidentified	Unidentified	Unidentified	Unidentified	83	0	0	0	0	0	0	0	0	0	0	0	0	0	0	0	0	0	0	0	0	0	0	0	0	0	0	0	0	0	0	0	0	0	0	0	0
MOTU_000026087	100	307616	Flabelligera affinis	species	Eukaryota	Metazoa	Annelida	Polychaeta	Terebellida	Flabelligeridae	Flabelligera	Flabelligera affinis	19	0	0	0	0	0	0	0	0	0	0	0	0	0	0	0	0	0	0	0	0	0	0	0	0	0	0	0	0	0	0	0	0	0	0	0	0
MOTU_000026104	85	32569	Obelia	genus	Eukaryota	Metazoa	Cnidaria	Hydrozoa	Leptothecata	Obeliidae	Obelia	Unidentified	404	0	0	0	0	0	0	0	0	0	0	0	0	0	0	0	0	0	0	0	0	0	0	0	0	0	0	0	0	0	0	0	0	0	0	0	0
MOTU_000026112	97	1131437	Terebella lapidaria	species	Eukaryota	Metazoa	Annelida	Polychaeta	Terebellida	Terebellidae	Terebella	Terebella lapidaria	14	0	0	0	0	0	0	0	0	0	0	0	0	0	0	0	0	0	0	0	0	0	0	0	0	0	0	0	0	0	0	0	0	0	0	0	0
MOTU_000026124	80	977775	Panpulmonata	class	Eukaryota	Metazoa	Mollusca	Gastropoda	Unidentified	Unidentified	Unidentified	Unidentified	12	0	0	0	0	0	0	0	0	0	0	0	0	0	0	0	0	0	0	0	0	0	0	0	0	0	0	0	0	0	0	0	0	0	0	0	0
MOTU_000026165	80	46599	Spionidae	family	Eukaryota	Metazoa	Annelida	Polychaeta	Spionida	Spionidae	Unidentified	Unidentified	9	0	0	0	0	0	0	0	0	0	0	0	0	0	0	0	0	0	0	0	0	0	0	0	0	0	0	0	0	0	0	0	0	0	0	0	0
MOTU_000026166	75	33317	Protostomia	kingdom	Eukaryota	Metazoa	Unidentified	Unidentified	Unidentified	Unidentified	Unidentified	Unidentified	9	0	0	0	0	0	0	0	0	0	0	0	0	0	0	0	0	0	0	0	0	0	0	0	0	0	0	0	0	0	0	0	0	0	0	0	0
MOTU_000026181	80	1206795	Lophotrochozoa	kingdom	Eukaryota	Metazoa	Unidentified	Unidentified	Unidentified	Unidentified	Unidentified	Unidentified	8	0	0	0	0	0	0	0	0	0	0	0	0	0	0	0	0	0	0	0	0	0	0	0	0	0	0	0	0	0	0	0	0	0	0	0	0
MOTU_000026194	75	197562	Pancrustacea	phylum	Eukaryota	Metazoa	Arthropoda	Unidentified	Unidentified	Unidentified	Unidentified	Unidentified	7	0	0	0	0	0	0	0	0	0	0	0	0	0	0	0	0	0	0	0	0	0	0	0	0	0	0	0	0	0	0	0	0	0	0	0	0
MOTU_000026200	75	977775	Panpulmonata	class	Eukaryota	Metazoa	Mollusca	Gastropoda	Unidentified	Unidentified	Unidentified	Unidentified	7	0	0	0	0	0	0	0	0	0	0	0	0	0	0	0	0	0	0	0	0	0	0	0	0	0	0	0	0	0	0	0	0	0	0	0	0
MOTU_000026207	75	33317	Protostomia	kingdom	Eukaryota	Metazoa	Unidentified	Unidentified	Unidentified	Unidentified	Unidentified	Unidentified	7	0	0	0	0	0	0	0	0	0	0	0	0	0	0	0	0	0	0	0	0	0	0	0	0	0	0	0	0	0	0	0	0	0	0	0	0
MOTU_000026212	75	6072	Eumetazoa	kingdom	Eukaryota	Metazoa	Unidentified	Unidentified	Unidentified	Unidentified	Unidentified	Unidentified	6	0	0	0	0	0	0	0	0	0	0	0	0	0	0	0	0	0	0	0	0	0	0	0	0	0	0	0	0	0	0	0	0	0	0	0	0
MOTU_000026216	75	1206795	Lophotrochozoa	kingdom	Eukaryota	Metazoa	Unidentified	Unidentified	Unidentified	Unidentified	Unidentified	Unidentified	6	0	0	0	0	0	0	0	0	0	0	0	0	0	0	0	0	0	0	0	0	0	0	0	0	0	0	0	0	0	0	0	0	0	0	0	0
MOTU_000026218	70	6448	Gastropoda	class	Eukaryota	Metazoa	Mollusca	Gastropoda	Unidentified	Unidentified	Unidentified	Unidentified	6	0	0	0	0	0	0	0	0	0	0	0	0	0	0	0	0	0	0	0	0	0	0	0	0	0	0	0	0	0	0	0	0	0	0	0	0
MOTU_000026237	100	37007	Mullus barbatus	species	Eukaryota	Metazoa	Chordata	Actinopteri	Syngnathiformes	Mullidae	Mullus	Mullus barbatus	6	0	0	0	0	0	0	0	0	0	0	0	0	0	0	0	0	0	0	0	0	0	0	0	0	0	0	0	0	0	0	0	0	0	0	0	0
MOTU_000026243	75	6072	Eumetazoa	kingdom	Eukaryota	Metazoa	Unidentified	Unidentified	Unidentified	Unidentified	Unidentified	Unidentified	352	0	0	0	0	0	0	0	0	0	0	0	0	0	0	0	0	0	0	0	0	0	0	0	0	0	0	0	0	0	0	0	0	0	0	0	0
MOTU_000026245	75	6072	Eumetazoa	kingdom	Eukaryota	Metazoa	Unidentified	Unidentified	Unidentified	Unidentified	Unidentified	Unidentified	850	0	0	0	0	0	0	0	0	0	0	0	0	0	0	0	0	0	0	0	0	0	0	0	0	0	0	0	0	0	0	0	0	0	0	0	0
MOTU_000026252	75	33208	Metazoa	kingdom	Eukaryota	Metazoa	Unidentified	Unidentified	Unidentified	Unidentified	Unidentified	Unidentified	46	0	0	0	0	0	0	0	0	0	0	0	0	0	0	0	0	0	0	0	0	0	0	0	0	0	0	0	0	0	0	0	0	0	0	0	0
MOTU_000026263	80	1206795	Lophotrochozoa	kingdom	Eukaryota	Metazoa	Unidentified	Unidentified	Unidentified	Unidentified	Unidentified	Unidentified	9442	0	0	0	0	0	0	0	0	0	0	0	0	0	0	0	0	0	0	0	0	0	0	0	0	10	0	0	0	0	0	0	0	0	0	0	0
MOTU_000026279	80	6072	Eumetazoa	kingdom	Eukaryota	Metazoa	Unidentified	Unidentified	Unidentified	Unidentified	Unidentified	Unidentified	823	0	0	0	0	0	0	0	0	0	0	0	0	0	0	0	0	0	0	0	0	0	0	0	0	0	0	0	0	0	0	0	0	0	0	0	0
MOTU_000026296	78	6939	Ixodidae	family	Eukaryota	Metazoa	Arthropoda	Arachnida	Ixodida	Ixodidae	Unidentified	Unidentified	5	0	0	0	0	0	0	0	0	0	0	0	0	0	0	0	0	0	0	0	0	0	0	0	0	0	0	0	0	0	0	0	0	0	0	0	0
MOTU_000026321	100	252669	Clytia gracilis	species	Eukaryota	Metazoa	Cnidaria	Hydrozoa	Leptothecata	Clytiidae	Clytia	Clytia gracilis	3434	0	0	0	0	0	0	0	0	0	0	0	0	0	0	0	0	0	0	0	0	0	0	0	0	0	0	201	34	0	0	0	0	0	0	0	0
MOTU_000026330	75	33317	Protostomia	kingdom	Eukaryota	Metazoa	Unidentified	Unidentified	Unidentified	Unidentified	Unidentified	Unidentified	1073	0	0	0	0	0	0	0	0	0	0	0	0	0	0	0	0	0	0	0	0	0	0	0	0	0	0	0	0	0	0	0	0	0	0	0	0
MOTU_000026338	85	500008	Leptothecata	order	Eukaryota	Metazoa	Cnidaria	Hydrozoa	Leptothecata	Unidentified	Unidentified	Unidentified	1806	0	0	0	0	0	0	0	0	0	0	0	0	0	0	0	0	0	0	0	0	0	0	0	0	0	0	0	0	0	0	0	0	0	0	0	0
MOTU_000026379	80	33317	Protostomia	kingdom	Eukaryota	Metazoa	Unidentified	Unidentified	Unidentified	Unidentified	Unidentified	Unidentified	2773	0	0	0	0	0	0	0	0	0	0	0	0	0	0	0	0	0	0	0	0	0	0	0	0	0	0	0	0	0	0	0	0	0	0	0	0
MOTU_000026385	75	46746	Caryophylliidae	family	Eukaryota	Metazoa	Cnidaria	Anthozoa	Scleractinia	Caryophylliidae	Unidentified	Unidentified	1590	0	0	0	0	0	0	0	0	0	0	0	0	0	0	0	0	0	0	0	0	0	0	0	0	0	0	0	0	0	0	0	0	0	0	0	0
MOTU_000026410	80	216307	Euthyneura	class	Eukaryota	Metazoa	Mollusca	Gastropoda	Unidentified	Unidentified	Unidentified	Unidentified	18	0	0	0	0	0	0	0	0	0	0	0	0	0	0	0	0	0	0	0	0	0	0	0	0	0	0	0	0	0	0	0	0	0	0	0	0
MOTU_000026427	75	33317	Protostomia	kingdom	Eukaryota	Metazoa	Unidentified	Unidentified	Unidentified	Unidentified	Unidentified	Unidentified	4076	0	0	0	0	0	0	0	0	0	0	0	0	0	0	0	0	0	0	0	0	0	0	0	0	0	0	0	0	0	0	0	0	0	0	0	0
MOTU_000026440	75	117571	Euteleostomi	phylum	Eukaryota	Metazoa	Chordata	Unidentified	Unidentified	Unidentified	Unidentified	Unidentified	710	0	0	0	0	0	0	0	0	0	0	0	0	0	0	0	0	0	0	0	0	0	0	0	0	0	0	0	0	0	0	0	0	0	0	0	0
MOTU_000026444	75	33208	Metazoa	kingdom	Eukaryota	Metazoa	Unidentified	Unidentified	Unidentified	Unidentified	Unidentified	Unidentified	619	0	0	0	0	0	0	0	0	0	0	0	0	0	0	0	0	0	0	0	0	0	0	0	0	0	0	0	0	0	0	0	0	0	0	0	0
MOTU_000026445	80	37516	Hydroidolina	subclass	Eukaryota	Metazoa	Cnidaria	Hydrozoa	Unidentified	Unidentified	Unidentified	Unidentified	105	0	0	0	0	0	0	0	0	0	0	0	0	0	0	0	0	0	0	0	0	0	0	0	0	0	0	0	0	0	0	0	0	0	0	0	0
MOTU_000026454	75	6448	Gastropoda	class	Eukaryota	Metazoa	Mollusca	Gastropoda	Unidentified	Unidentified	Unidentified	Unidentified	18	0	0	0	0	0	0	0	0	0	0	0	0	0	0	0	0	0	0	0	0	0	0	0	0	0	0	0	0	0	0	0	0	0	0	0	0
MOTU_000026457	75	33317	Protostomia	kingdom	Eukaryota	Metazoa	Unidentified	Unidentified	Unidentified	Unidentified	Unidentified	Unidentified	21	0	0	0	0	0	0	0	0	0	0	0	0	0	0	0	0	0	0	0	0	0	0	0	0	0	0	0	0	0	0	0	0	0	0	0	0
MOTU_000026461	75	6072	Eumetazoa	kingdom	Eukaryota	Metazoa	Unidentified	Unidentified	Unidentified	Unidentified	Unidentified	Unidentified	2006	0	0	0	0	0	0	0	0	0	0	0	0	0	0	0	0	0	0	0	0	0	0	0	0	0	0	0	0	0	0	0	0	0	0	0	0
MOTU_000026468	80	33317	Protostomia	kingdom	Eukaryota	Metazoa	Unidentified	Unidentified	Unidentified	Unidentified	Unidentified	Unidentified	30	0	0	0	0	0	0	0	0	0	0	0	0	0	0	0	0	0	0	0	0	0	0	0	0	0	0	0	0	0	0	0	0	0	0	0	0
MOTU_000026474	80	977775	Panpulmonata	class	Eukaryota	Metazoa	Mollusca	Gastropoda	Unidentified	Unidentified	Unidentified	Unidentified	68	0	0	0	0	0	0	0	0	0	0	0	0	0	0	0	0	0	0	0	0	0	0	0	0	0	0	0	0	0	0	0	0	0	0	0	0
MOTU_000026480	70	37535	Rhizostomeae	order	Eukaryota	Metazoa	Cnidaria	Scyphozoa	Rhizostomeae	Unidentified	Unidentified	Unidentified	636	0	0	0	0	0	0	0	0	0	0	0	0	0	0	0	0	0	0	0	0	0	0	0	0	0	0	0	0	0	0	0	0	0	0	0	0
MOTU_000026500	75	33317	Protostomia	kingdom	Eukaryota	Metazoa	Unidentified	Unidentified	Unidentified	Unidentified	Unidentified	Unidentified	445	0	0	0	0	0	0	0	0	0	0	0	0	0	0	0	0	0	0	0	0	0	0	0	0	0	0	0	0	0	0	0	0	0	0	0	0
MOTU_000026504	80	33208	Metazoa	kingdom	Eukaryota	Metazoa	Unidentified	Unidentified	Unidentified	Unidentified	Unidentified	Unidentified	9	0	0	0	0	0	0	0	0	0	0	0	0	0	0	0	0	0	0	0	0	0	0	0	0	0	0	0	0	0	0	0	0	0	0	0	0
MOTU_000026505	75	33317	Protostomia	kingdom	Eukaryota	Metazoa	Unidentified	Unidentified	Unidentified	Unidentified	Unidentified	Unidentified	32312	478	51	229	14	0	6	444	0	102	55	102	0	0	0	0	0	0	0	0	0	0	187	0	1832	0	40	58	0	0	0	3045	0	0	0	0	0
MOTU_000026509	80	6348	Phyllodocida	order	Eukaryota	Metazoa	Annelida	Polychaeta	Phyllodocida	Unidentified	Unidentified	Unidentified	7	0	0	0	0	0	0	0	0	0	0	0	0	0	0	0	0	0	0	0	0	0	0	0	0	0	0	0	0	7	0	0	0	0	0	0	0
MOTU_000026512	85	500008	Leptothecata	order	Eukaryota	Metazoa	Cnidaria	Hydrozoa	Leptothecata	Unidentified	Unidentified	Unidentified	11645	0	0	0	0	0	0	0	0	0	0	0	0	0	0	0	0	0	0	0	0	0	0	0	0	0	0	0	0	0	0	0	0	0	0	0	0
MOTU_000026515	80	33317	Protostomia	kingdom	Eukaryota	Metazoa	Unidentified	Unidentified	Unidentified	Unidentified	Unidentified	Unidentified	61	0	0	0	0	0	0	0	0	0	0	0	0	0	0	0	0	0	0	0	0	0	0	0	0	0	0	0	0	0	0	0	0	0	0	0	0
MOTU_000026516	75	33317	Protostomia	kingdom	Eukaryota	Metazoa	Unidentified	Unidentified	Unidentified	Unidentified	Unidentified	Unidentified	109	0	0	0	0	0	0	0	0	0	0	0	0	0	0	0	0	0	0	0	0	0	0	0	0	0	0	0	0	0	0	0	0	0	0	0	0
MOTU_000026530	97	160394	Barbatula	genus	Eukaryota	Metazoa	Chordata	Actinopteri	Cypriniformes	Nemacheilidae	Barbatula	Unidentified	79	0	0	0	0	0	0	0	0	0	0	0	0	0	0	0	0	0	0	0	0	0	0	0	0	0	0	0	0	0	0	0	0	0	0	0	0
MOTU_000026537	80	6073	Cnidaria	phylum	Eukaryota	Metazoa	Cnidaria	Unidentified	Unidentified	Unidentified	Unidentified	Unidentified	2271	0	0	0	0	0	0	0	0	0	0	0	0	0	0	0	0	0	0	0	0	0	0	0	0	0	0	0	0	0	0	0	0	0	0	0	0
MOTU_000026571	75	216307	Euthyneura	class	Eukaryota	Metazoa	Mollusca	Gastropoda	Unidentified	Unidentified	Unidentified	Unidentified	439	0	0	0	0	0	0	0	0	0	0	0	0	0	0	0	0	0	0	0	0	0	0	0	0	0	0	0	0	0	0	0	0	0	0	0	0
MOTU_000026577	80	33317	Protostomia	kingdom	Eukaryota	Metazoa	Unidentified	Unidentified	Unidentified	Unidentified	Unidentified	Unidentified	4115	0	0	0	0	0	0	0	0	0	0	0	0	0	0	0	0	0	0	0	0	0	0	0	0	0	0	0	0	0	0	0	0	0	0	0	0
MOTU_000026593	97	2978593	Doliolina muelleri	species	Eukaryota	Metazoa	Chordata	Thaliacea	Doliolida	Doliolidae	Doliolina	Doliolina muelleri	157	0	0	0	0	0	0	0	0	0	0	0	0	0	0	0	0	0	0	0	0	0	0	0	0	0	0	0	0	0	0	0	0	0	0	0	0
MOTU_000026597	75	1206795	Lophotrochozoa	kingdom	Eukaryota	Metazoa	Unidentified	Unidentified	Unidentified	Unidentified	Unidentified	Unidentified	154	0	0	0	0	0	0	0	0	0	0	0	0	0	0	0	0	0	0	0	0	0	0	0	0	0	0	0	0	0	0	0	0	0	0	0	0
MOTU_000026599	75	33317	Protostomia	kingdom	Eukaryota	Metazoa	Unidentified	Unidentified	Unidentified	Unidentified	Unidentified	Unidentified	152	0	0	0	0	0	0	0	0	0	0	0	0	0	0	0	0	0	0	0	0	0	0	0	0	0	0	0	0	0	0	0	0	0	0	0	0
MOTU_000026605	75	33208	Metazoa	kingdom	Eukaryota	Metazoa	Unidentified	Unidentified	Unidentified	Unidentified	Unidentified	Unidentified	1358	0	0	0	0	0	0	0	0	0	0	0	0	0	0	0	0	0	0	0	0	0	0	0	0	0	0	0	0	0	0	0	0	0	0	0	0
MOTU_000026607	80	1206795	Lophotrochozoa	kingdom	Eukaryota	Metazoa	Unidentified	Unidentified	Unidentified	Unidentified	Unidentified	Unidentified	210	0	0	0	0	0	0	0	0	0	0	0	0	0	0	0	0	0	0	0	0	0	0	0	0	0	0	0	0	0	0	0	0	0	0	0	0
MOTU_000026609	80	6340	Annelida	phylum	Eukaryota	Metazoa	Annelida	Unidentified	Unidentified	Unidentified	Unidentified	Unidentified	136	0	0	0	0	0	0	0	0	0	0	0	0	0	0	0	0	0	0	0	0	0	0	0	0	0	0	0	0	0	0	0	0	0	0	0	0
MOTU_000026613	85	37516	Hydroidolina	subclass	Eukaryota	Metazoa	Cnidaria	Hydrozoa	Unidentified	Unidentified	Unidentified	Unidentified	132	0	0	0	0	0	0	0	0	0	0	0	0	0	0	0	0	0	0	0	0	0	0	0	0	0	0	0	0	0	0	0	0	0	0	0	0
MOTU_000026631	75	1206795	Lophotrochozoa	kingdom	Eukaryota	Metazoa	Unidentified	Unidentified	Unidentified	Unidentified	Unidentified	Unidentified	108	0	0	0	0	0	0	0	0	0	0	0	0	0	0	0	0	0	0	0	0	0	0	0	0	0	0	0	0	0	0	0	0	0	0	0	0
MOTU_000026634	81	99213	Parasitidae	family	Eukaryota	Metazoa	Arthropoda	Arachnida	Mesostigmata	Parasitidae	Unidentified	Unidentified	105	0	0	0	0	0	0	0	0	0	0	0	0	0	0	0	0	0	0	0	0	0	0	0	0	0	0	0	0	0	0	0	0	0	0	0	0
MOTU_000026639	75	31185	Toxopneustidae	family	Eukaryota	Metazoa	Echinodermata	Echinoidea	Temnopleuroida	Toxopneustidae	Unidentified	Unidentified	110	0	0	0	0	0	0	0	0	0	0	0	0	0	0	0	0	0	0	0	0	0	0	0	0	0	0	0	0	0	0	0	0	0	0	0	0
MOTU_000026644	97	225749	Pupilla muscorum	species	Eukaryota	Metazoa	Mollusca	Gastropoda	Stylommatophora	Pupillidae	Pupilla	Pupilla muscorum	88	0	0	0	0	0	0	0	0	0	0	0	0	0	0	0	0	0	0	0	0	0	0	0	0	0	0	0	0	0	0	0	0	0	0	0	0
MOTU_000026652	80	6340	Annelida	phylum	Eukaryota	Metazoa	Annelida	Unidentified	Unidentified	Unidentified	Unidentified	Unidentified	125	0	0	0	0	0	0	0	0	0	0	0	0	0	0	0	0	0	0	0	0	0	0	0	0	0	0	0	0	0	0	0	0	0	0	0	0
MOTU_000026654	70	1779146	Heteroscleromorpha	subclass	Eukaryota	Metazoa	Porifera	Demospongiae	Unidentified	Unidentified	Unidentified	Unidentified	80	0	0	0	0	0	0	0	0	0	0	0	0	0	0	0	0	0	0	0	0	0	0	0	0	0	0	0	0	0	0	0	0	0	0	0	0
MOTU_000026661	80	6072	Eumetazoa	kingdom	Eukaryota	Metazoa	Unidentified	Unidentified	Unidentified	Unidentified	Unidentified	Unidentified	127	0	0	0	0	0	0	0	0	0	0	0	0	0	0	0	0	0	0	0	0	0	0	0	0	0	0	0	0	0	0	0	0	0	0	0	0
MOTU_000026665	75	6448	Gastropoda	class	Eukaryota	Metazoa	Mollusca	Gastropoda	Unidentified	Unidentified	Unidentified	Unidentified	70	0	0	0	0	0	0	0	0	0	0	0	0	0	0	0	0	0	0	0	0	0	0	0	0	0	0	0	0	0	0	0	0	0	0	0	0
MOTU_000026670	75	33317	Protostomia	kingdom	Eukaryota	Metazoa	Unidentified	Unidentified	Unidentified	Unidentified	Unidentified	Unidentified	85	0	0	0	0	0	0	0	0	0	0	0	0	0	0	0	0	0	0	0	0	0	0	0	0	0	0	0	0	0	0	0	0	0	0	0	0
MOTU_000026672	80	256103	Mopalia	genus	Eukaryota	Metazoa	Mollusca	Polyplacophora	Chitonida	Mopaliidae	Mopalia	Unidentified	60	0	0	0	0	0	0	0	0	0	0	0	0	0	0	0	0	0	0	0	0	0	0	0	0	0	0	0	0	0	0	0	0	0	0	0	0
MOTU_000026675	97	703299	Jujubinus striatus	species	Eukaryota	Metazoa	Mollusca	Gastropoda	Trochida	Trochidae	Jujubinus	Jujubinus striatus	59	0	0	0	0	0	0	0	0	0	0	0	0	0	0	0	0	0	0	0	0	0	0	0	0	0	0	0	0	0	0	0	0	0	0	0	0
MOTU_000026682	80	6072	Eumetazoa	kingdom	Eukaryota	Metazoa	Unidentified	Unidentified	Unidentified	Unidentified	Unidentified	Unidentified	338	0	0	0	0	0	0	0	0	0	0	0	0	0	0	0	0	0	0	0	0	0	0	0	0	0	0	0	0	0	0	0	0	0	0	0	0
MOTU_000026683	75	117571	Euteleostomi	phylum	Eukaryota	Metazoa	Chordata	Unidentified	Unidentified	Unidentified	Unidentified	Unidentified	216	0	0	0	0	0	0	0	0	0	0	0	0	0	0	0	0	0	0	0	0	0	0	0	0	0	0	0	0	0	0	0	0	0	0	0	0
MOTU_000026709	75	116569	Neocopepoda	infraclass	Eukaryota	Metazoa	Arthropoda	Hexanauplia	Unidentified	Unidentified	Unidentified	Unidentified	141	0	0	0	0	0	0	0	0	0	0	0	0	0	0	0	0	0	0	0	0	0	0	0	0	0	0	0	0	0	0	0	0	0	0	0	0
MOTU_000026715	75	33317	Protostomia	kingdom	Eukaryota	Metazoa	Unidentified	Unidentified	Unidentified	Unidentified	Unidentified	Unidentified	38	0	0	0	0	0	0	0	0	0	0	0	0	0	0	0	0	0	0	0	0	0	0	0	0	0	0	0	0	0	0	0	0	0	0	0	0
MOTU_000026718	80	33317	Protostomia	kingdom	Eukaryota	Metazoa	Unidentified	Unidentified	Unidentified	Unidentified	Unidentified	Unidentified	37	0	0	0	0	0	0	0	0	0	0	0	0	0	0	0	0	0	0	0	0	0	0	0	0	0	0	0	0	0	0	0	0	0	0	0	0
MOTU_000026720	75	33317	Protostomia	kingdom	Eukaryota	Metazoa	Unidentified	Unidentified	Unidentified	Unidentified	Unidentified	Unidentified	65	0	0	0	0	0	0	0	0	0	0	0	0	0	0	0	0	0	0	0	0	0	0	0	0	0	0	0	0	0	0	0	0	0	0	0	0
MOTU_000026723	75	33317	Protostomia	kingdom	Eukaryota	Metazoa	Unidentified	Unidentified	Unidentified	Unidentified	Unidentified	Unidentified	35	0	0	0	0	0	0	0	0	0	0	0	0	0	0	0	0	0	0	0	0	0	0	0	0	0	0	0	0	0	0	0	0	0	0	0	0
MOTU_000026724	80	6447	Mollusca	phylum	Eukaryota	Metazoa	Mollusca	Unidentified	Unidentified	Unidentified	Unidentified	Unidentified	35	0	0	0	0	0	0	0	0	0	0	0	0	0	0	0	0	0	0	0	0	0	0	0	0	0	0	0	0	0	0	0	0	0	0	0	0
MOTU_000026727	85	37516	Hydroidolina	subclass	Eukaryota	Metazoa	Cnidaria	Hydrozoa	Unidentified	Unidentified	Unidentified	Unidentified	33	0	0	0	0	0	0	0	0	0	0	0	0	0	0	0	0	0	0	0	0	0	0	0	0	0	0	0	0	0	0	0	0	0	0	0	0
MOTU_000026732	83	6947	Prostigmata	suborder	Eukaryota	Metazoa	Arthropoda	Arachnida	Trombidiformes	Unidentified	Unidentified	Unidentified	32	0	0	0	0	0	0	0	0	0	0	0	0	0	0	0	0	0	0	0	0	0	0	0	0	0	0	0	0	0	0	0	0	0	0	0	0
MOTU_000026738	80	6072	Eumetazoa	kingdom	Eukaryota	Metazoa	Unidentified	Unidentified	Unidentified	Unidentified	Unidentified	Unidentified	303	0	0	0	0	0	0	0	0	0	0	0	0	0	0	0	0	0	0	0	0	0	0	0	0	0	0	0	0	0	0	0	0	0	0	0	0
MOTU_000026743	85	33208	Metazoa	kingdom	Eukaryota	Metazoa	Unidentified	Unidentified	Unidentified	Unidentified	Unidentified	Unidentified	29	0	0	0	0	0	0	0	0	0	0	0	0	0	0	0	0	0	0	0	0	0	0	0	0	0	0	0	0	0	0	0	0	0	0	0	0
MOTU_000026751	75	6073	Cnidaria	phylum	Eukaryota	Metazoa	Cnidaria	Unidentified	Unidentified	Unidentified	Unidentified	Unidentified	26	0	0	0	0	0	0	0	0	0	0	0	0	0	0	0	0	0	0	0	0	0	0	0	0	0	0	0	0	0	0	0	0	0	0	0	0
MOTU_000026752	75	33317	Protostomia	kingdom	Eukaryota	Metazoa	Unidentified	Unidentified	Unidentified	Unidentified	Unidentified	Unidentified	26	0	0	0	0	0	0	0	0	0	0	0	0	0	0	0	0	0	0	0	0	0	0	0	0	0	0	0	0	0	0	0	0	0	0	0	0
MOTU_000026764	80	6073	Cnidaria	phylum	Eukaryota	Metazoa	Cnidaria	Unidentified	Unidentified	Unidentified	Unidentified	Unidentified	24	0	0	0	0	0	0	0	0	0	0	0	0	0	0	0	0	0	0	0	0	0	0	0	0	0	0	0	0	0	0	0	0	0	0	0	0
MOTU_000026766	75	6072	Eumetazoa	kingdom	Eukaryota	Metazoa	Unidentified	Unidentified	Unidentified	Unidentified	Unidentified	Unidentified	732	0	0	0	0	0	0	0	0	0	0	0	0	0	0	0	0	0	0	0	0	0	0	0	0	0	0	0	0	0	0	0	0	0	0	0	0
MOTU_000026773	75	33213	Bilateria	kingdom	Eukaryota	Metazoa	Unidentified	Unidentified	Unidentified	Unidentified	Unidentified	Unidentified	4464	0	0	0	0	0	0	0	0	0	0	0	0	0	0	0	0	0	0	0	0	0	0	0	0	0	0	0	0	0	0	0	0	0	0	0	0
MOTU_000026781	75	6448	Gastropoda	class	Eukaryota	Metazoa	Mollusca	Gastropoda	Unidentified	Unidentified	Unidentified	Unidentified	21	0	0	0	0	0	0	0	0	0	0	0	0	0	0	0	0	0	0	0	0	0	0	0	0	0	0	0	0	0	0	0	0	0	0	0	0
MOTU_000026787	75	197562	Pancrustacea	phylum	Eukaryota	Metazoa	Arthropoda	Unidentified	Unidentified	Unidentified	Unidentified	Unidentified	20	0	0	0	0	0	0	0	0	0	0	0	0	0	0	0	0	0	0	0	0	0	0	0	0	0	0	0	0	0	0	0	0	0	0	0	0
MOTU_000026790	80	6448	Gastropoda	class	Eukaryota	Metazoa	Mollusca	Gastropoda	Unidentified	Unidentified	Unidentified	Unidentified	349	0	0	0	0	0	0	0	0	0	0	0	0	0	0	0	0	0	0	0	0	0	0	0	0	0	0	0	0	0	0	0	0	0	0	0	0
MOTU_000026794	75	6072	Eumetazoa	kingdom	Eukaryota	Metazoa	Unidentified	Unidentified	Unidentified	Unidentified	Unidentified	Unidentified	20	0	0	0	0	0	0	0	0	0	0	0	0	0	0	0	0	0	0	0	0	0	0	0	0	0	0	0	0	0	0	0	0	0	0	0	0
MOTU_000026797	85	37516	Hydroidolina	subclass	Eukaryota	Metazoa	Cnidaria	Hydrozoa	Unidentified	Unidentified	Unidentified	Unidentified	50	0	0	0	0	0	0	0	0	0	0	0	0	0	0	0	0	0	0	0	0	0	0	0	0	0	0	0	0	0	0	0	0	0	0	0	0
MOTU_000026815	70	6072	Eumetazoa	kingdom	Eukaryota	Metazoa	Unidentified	Unidentified	Unidentified	Unidentified	Unidentified	Unidentified	14	0	0	0	0	0	0	0	0	0	0	0	0	0	0	0	0	0	0	0	0	0	0	0	0	0	0	0	0	0	0	0	0	0	0	0	0
MOTU_000026832	75	1206795	Lophotrochozoa	kingdom	Eukaryota	Metazoa	Unidentified	Unidentified	Unidentified	Unidentified	Unidentified	Unidentified	111	0	0	0	0	0	0	0	0	0	0	0	0	0	0	0	0	0	0	0	0	0	0	0	0	0	0	0	0	0	0	0	0	0	0	0	0
MOTU_000026859	80	33317	Protostomia	kingdom	Eukaryota	Metazoa	Unidentified	Unidentified	Unidentified	Unidentified	Unidentified	Unidentified	36	0	0	0	0	0	0	0	0	0	0	0	0	0	0	0	0	0	0	0	0	0	0	0	0	0	0	0	0	0	0	0	0	0	0	0	0
MOTU_000026868	80	1489341	Osteoglossocephalai	class	Eukaryota	Metazoa	Chordata	Actinopteri	Unidentified	Unidentified	Unidentified	Unidentified	670	0	0	0	0	0	0	0	0	0	0	0	0	0	0	0	0	0	0	0	0	0	0	0	0	0	0	0	0	0	0	0	0	0	0	0	0
MOTU_000026877	80	33213	Bilateria	kingdom	Eukaryota	Metazoa	Unidentified	Unidentified	Unidentified	Unidentified	Unidentified	Unidentified	35	0	0	0	0	0	0	0	0	0	0	0	0	0	0	0	0	0	0	0	0	0	0	0	0	0	9	0	0	0	0	0	0	0	0	0	0
MOTU_000026892	80	1206795	Lophotrochozoa	kingdom	Eukaryota	Metazoa	Unidentified	Unidentified	Unidentified	Unidentified	Unidentified	Unidentified	546	0	0	0	0	0	0	0	0	0	0	0	0	0	0	0	0	0	0	0	0	0	0	0	0	0	0	0	0	0	0	0	0	0	0	0	0
MOTU_000026893	75	46729	Pocilloporidae	family	Eukaryota	Metazoa	Cnidaria	Anthozoa	Scleractinia	Pocilloporidae	Unidentified	Unidentified	23	0	0	0	0	0	0	0	0	0	0	0	0	0	0	0	0	0	0	0	0	0	0	0	0	0	0	0	0	0	0	0	0	0	0	0	0
MOTU_000026916	75	197562	Pancrustacea	phylum	Eukaryota	Metazoa	Arthropoda	Unidentified	Unidentified	Unidentified	Unidentified	Unidentified	18	0	0	0	0	0	0	0	0	0	0	0	0	0	0	0	0	0	0	0	0	0	0	0	0	0	0	0	0	0	0	0	0	0	0	0	0
MOTU_000026925	75	9126	Passeriformes	order	Eukaryota	Metazoa	Chordata	Aves	Passeriformes	Unidentified	Unidentified	Unidentified	16	0	0	0	0	0	0	0	0	0	0	0	0	0	0	0	0	0	0	0	0	0	0	0	0	0	0	0	0	0	0	0	0	0	0	0	0
MOTU_000026932	75	33208	Metazoa	kingdom	Eukaryota	Metazoa	Unidentified	Unidentified	Unidentified	Unidentified	Unidentified	Unidentified	15	0	0	0	0	0	0	0	0	0	0	0	0	0	0	0	0	0	0	0	0	0	0	0	0	0	0	0	0	0	0	0	0	0	0	0	0
MOTU_000026943	75	33208	Metazoa	kingdom	Eukaryota	Metazoa	Unidentified	Unidentified	Unidentified	Unidentified	Unidentified	Unidentified	14	0	0	0	0	0	0	0	0	0	0	0	0	0	0	0	0	0	0	0	0	0	0	0	0	0	0	0	0	0	0	0	0	0	0	0	0
MOTU_000026951	75	35072	Antedonidae	family	Eukaryota	Metazoa	Echinodermata	Crinoidea	Comatulida	Antedonidae	Unidentified	Unidentified	14	0	0	0	0	0	0	0	0	0	0	0	0	0	0	0	0	0	0	0	0	0	0	0	0	0	0	0	0	0	0	0	0	0	0	0	0
MOTU_000026953	80	6340	Annelida	phylum	Eukaryota	Metazoa	Annelida	Unidentified	Unidentified	Unidentified	Unidentified	Unidentified	13	0	0	0	0	0	0	0	0	0	0	0	0	0	0	0	0	0	0	0	0	0	0	0	0	0	0	0	0	0	0	0	0	0	0	0	0
MOTU_000026972	80	6072	Eumetazoa	kingdom	Eukaryota	Metazoa	Unidentified	Unidentified	Unidentified	Unidentified	Unidentified	Unidentified	52	0	0	0	0	0	0	0	0	0	0	0	0	0	0	0	0	0	0	0	0	0	0	0	0	0	0	0	0	0	0	0	0	0	0	0	0
MOTU_000026985	75	33317	Protostomia	kingdom	Eukaryota	Metazoa	Unidentified	Unidentified	Unidentified	Unidentified	Unidentified	Unidentified	34	0	0	0	0	0	0	0	0	0	0	0	0	0	0	0	0	0	0	0	0	0	0	0	0	0	0	0	0	0	0	0	0	0	0	0	0
MOTU_000026991	75	1206795	Lophotrochozoa	kingdom	Eukaryota	Metazoa	Unidentified	Unidentified	Unidentified	Unidentified	Unidentified	Unidentified	1121	0	0	0	0	0	0	0	0	0	0	0	0	0	0	0	0	0	0	0	0	0	0	0	0	0	0	0	0	0	0	0	0	0	0	0	0
MOTU_000026997	85	69555	Caenogastropoda	subclass	Eukaryota	Metazoa	Mollusca	Gastropoda	Unidentified	Unidentified	Unidentified	Unidentified	7	0	0	0	0	0	0	0	0	0	0	0	0	0	0	0	0	0	0	0	0	0	0	0	0	0	0	0	0	0	0	0	0	0	0	0	0
MOTU_000027038	75	41212	Harpacticoida	order	Eukaryota	Metazoa	Arthropoda	Hexanauplia	Harpacticoida	Unidentified	Unidentified	Unidentified	9772	0	0	0	0	0	0	0	0	25	0	0	0	0	0	0	0	0	0	0	0	0	0	0	0	0	0	0	0	0	0	0	0	0	0	0	0
MOTU_000027050	97	2013576	Heliconoides inflatus	species	Eukaryota	Metazoa	Mollusca	Gastropoda	Pteropoda	Limacinidae	Heliconoides	Heliconoides inflatus	103	0	0	0	0	0	0	0	0	0	0	0	0	0	0	0	0	0	0	0	0	0	0	0	0	0	0	0	0	0	0	0	0	0	0	0	0
MOTU_000027068	80	33317	Protostomia	kingdom	Eukaryota	Metazoa	Unidentified	Unidentified	Unidentified	Unidentified	Unidentified	Unidentified	490	0	0	0	0	0	0	0	0	0	0	0	0	0	0	0	0	0	0	0	0	0	0	0	0	0	0	0	0	0	0	0	0	0	0	0	0
MOTU_000027083	80	6072	Eumetazoa	kingdom	Eukaryota	Metazoa	Unidentified	Unidentified	Unidentified	Unidentified	Unidentified	Unidentified	41	0	0	0	0	0	0	0	0	0	0	0	0	0	0	0	0	0	0	0	0	0	0	0	0	0	0	0	0	0	0	0	0	0	0	0	0
MOTU_000027085	80	6833	Calanoida	order	Eukaryota	Metazoa	Arthropoda	Hexanauplia	Calanoida	Unidentified	Unidentified	Unidentified	522	0	0	0	0	0	0	0	0	0	0	0	0	0	0	0	0	0	0	0	0	0	0	0	0	0	0	0	0	0	0	0	0	0	0	0	0
MOTU_000027107	75	33317	Protostomia	kingdom	Eukaryota	Metazoa	Unidentified	Unidentified	Unidentified	Unidentified	Unidentified	Unidentified	28	0	0	0	0	0	0	0	0	0	0	0	0	0	0	0	0	0	0	0	0	0	0	0	0	0	0	0	0	0	0	0	0	0	0	0	0
MOTU_000027128	80	6833	Calanoida	order	Eukaryota	Metazoa	Arthropoda	Hexanauplia	Calanoida	Unidentified	Unidentified	Unidentified	1036	0	0	0	0	0	0	0	0	0	0	0	0	0	0	0	0	0	0	0	0	0	0	0	0	0	0	0	0	0	0	0	0	0	0	0	0
MOTU_000027132	80	6072	Eumetazoa	kingdom	Eukaryota	Metazoa	Unidentified	Unidentified	Unidentified	Unidentified	Unidentified	Unidentified	47	0	0	0	0	0	0	0	0	0	0	0	0	0	0	0	0	0	0	0	0	0	0	0	0	0	0	0	0	0	0	0	0	0	0	0	0
MOTU_000027139	75	33317	Protostomia	kingdom	Eukaryota	Metazoa	Unidentified	Unidentified	Unidentified	Unidentified	Unidentified	Unidentified	21	0	0	0	0	0	0	0	0	0	0	0	0	0	0	0	0	0	0	0	0	0	0	0	0	0	0	0	0	0	0	0	0	0	0	0	0
MOTU_000027160	100	70180	Ophiothrix fragilis	species	Eukaryota	Metazoa	Echinodermata	Ophiuroidea	Amphilepidida	Ophiotrichidae	Ophiothrix	Ophiothrix fragilis	207	0	0	0	0	0	0	0	0	0	0	0	0	0	0	0	0	0	0	0	0	0	0	0	0	73	0	0	0	0	0	0	0	0	0	0	0
MOTU_000027182	80	406427	Anthoathecata	order	Eukaryota	Metazoa	Cnidaria	Hydrozoa	Anthoathecata	Unidentified	Unidentified	Unidentified	244	0	0	0	0	0	0	0	0	0	0	0	0	0	0	0	0	0	0	0	0	0	0	0	0	0	0	33	0	0	0	0	0	0	0	0	0
MOTU_000027183	75	6657	Crustacea	subphylum	Eukaryota	Metazoa	Arthropoda	Unidentified	Unidentified	Unidentified	Unidentified	Unidentified	14	0	0	0	0	0	0	0	0	0	0	0	0	0	0	0	0	0	0	0	0	0	0	0	0	0	0	0	0	0	0	0	0	0	0	0	0
MOTU_000027190	97	1779162	Suberitida	order	Eukaryota	Metazoa	Porifera	Demospongiae	Suberitida	Unidentified	Unidentified	Unidentified	20	0	0	0	0	0	0	0	0	0	0	0	0	0	0	0	0	0	0	0	0	0	0	0	0	0	0	0	0	0	0	0	0	0	0	0	0
MOTU_000027191	75	6835	Calanidae	family	Eukaryota	Metazoa	Arthropoda	Hexanauplia	Calanoida	Calanidae	Unidentified	Unidentified	13	0	0	0	0	0	0	0	0	0	0	0	0	0	0	0	0	0	0	0	0	0	0	0	0	0	0	0	0	0	0	0	0	0	0	0	0
MOTU_000027201	75	33317	Protostomia	kingdom	Eukaryota	Metazoa	Unidentified	Unidentified	Unidentified	Unidentified	Unidentified	Unidentified	13	0	0	0	0	0	0	0	0	0	0	0	0	0	0	0	0	0	0	0	0	0	0	0	0	0	0	0	0	0	0	0	0	0	0	0	0
MOTU_000027226	80	977775	Panpulmonata	class	Eukaryota	Metazoa	Mollusca	Gastropoda	Unidentified	Unidentified	Unidentified	Unidentified	10	0	0	0	0	0	0	0	0	0	0	0	0	0	0	0	0	0	0	0	0	0	0	0	0	0	0	0	0	0	0	0	0	0	0	0	0
MOTU_000027255	75	6072	Eumetazoa	kingdom	Eukaryota	Metazoa	Unidentified	Unidentified	Unidentified	Unidentified	Unidentified	Unidentified	9	0	0	0	0	0	0	0	0	0	0	0	0	0	0	0	0	0	0	0	0	0	0	0	0	0	0	0	0	0	0	0	0	0	0	0	0
MOTU_000027270	75	6072	Eumetazoa	kingdom	Eukaryota	Metazoa	Unidentified	Unidentified	Unidentified	Unidentified	Unidentified	Unidentified	8	0	0	0	0	0	0	0	0	0	0	0	0	0	0	0	0	0	0	0	0	0	0	0	0	0	0	0	0	0	0	0	0	0	0	0	0
MOTU_000027274	80	33317	Protostomia	kingdom	Eukaryota	Metazoa	Unidentified	Unidentified	Unidentified	Unidentified	Unidentified	Unidentified	8	0	0	0	0	0	0	0	0	0	0	0	0	0	0	0	0	0	0	0	0	0	0	0	0	0	0	0	0	0	0	0	0	0	0	0	0
MOTU_000027302	80	41212	Harpacticoida	order	Eukaryota	Metazoa	Arthropoda	Hexanauplia	Harpacticoida	Unidentified	Unidentified	Unidentified	7	0	0	0	0	0	0	0	0	0	0	0	0	0	0	0	0	0	0	0	0	0	0	0	0	0	0	0	0	0	0	0	0	0	0	0	0
MOTU_000027316	80	7624	Echinozoa	superclass	Eukaryota	Metazoa	Echinodermata	Unidentified	Unidentified	Unidentified	Unidentified	Unidentified	22	0	0	0	0	0	0	0	0	0	0	0	0	0	0	0	0	0	0	0	0	0	0	0	0	0	0	0	0	0	0	0	0	0	0	0	0
MOTU_000027321	80	195257	Phyllodocidae	family	Eukaryota	Metazoa	Annelida	Polychaeta	Phyllodocida	Phyllodocidae	Unidentified	Unidentified	11	0	0	0	0	0	0	0	0	0	0	0	0	0	0	0	0	0	0	0	0	0	0	0	0	0	0	0	0	0	0	0	0	0	0	0	0
MOTU_000027360	75	116569	Neocopepoda	infraclass	Eukaryota	Metazoa	Arthropoda	Hexanauplia	Unidentified	Unidentified	Unidentified	Unidentified	139	0	0	0	0	0	0	0	0	0	0	0	0	0	0	0	0	0	0	0	0	0	0	0	0	0	0	0	0	0	0	0	0	0	0	0	0
MOTU_000027370	75	33213	Bilateria	kingdom	Eukaryota	Metazoa	Unidentified	Unidentified	Unidentified	Unidentified	Unidentified	Unidentified	438	0	0	0	0	0	0	0	0	0	0	0	0	0	0	0	0	0	0	0	0	0	0	0	0	0	0	0	0	0	0	0	0	0	0	0	0
MOTU_000027374	80	977775	Panpulmonata	class	Eukaryota	Metazoa	Mollusca	Gastropoda	Unidentified	Unidentified	Unidentified	Unidentified	264	0	0	0	0	0	0	0	0	0	0	0	0	0	0	0	0	0	0	0	0	0	0	0	0	0	0	0	0	0	0	0	0	0	0	0	0
MOTU_000027376	75	197563	Mandibulata	phylum	Eukaryota	Metazoa	Arthropoda	Unidentified	Unidentified	Unidentified	Unidentified	Unidentified	98	0	0	0	0	0	0	0	0	0	0	0	0	0	0	0	0	0	0	0	0	0	0	0	0	0	0	0	0	0	0	0	0	0	0	0	0
MOTU_000027388	75	6072	Eumetazoa	kingdom	Eukaryota	Metazoa	Unidentified	Unidentified	Unidentified	Unidentified	Unidentified	Unidentified	49	0	0	0	0	0	0	0	0	0	0	0	0	0	0	0	0	0	0	0	0	0	0	0	0	0	0	0	0	0	0	0	0	0	0	0	0
MOTU_000027389	75	33317	Protostomia	kingdom	Eukaryota	Metazoa	Unidentified	Unidentified	Unidentified	Unidentified	Unidentified	Unidentified	47	0	0	0	0	0	0	0	0	0	0	0	0	0	0	0	0	0	0	0	0	0	0	0	0	0	0	0	0	0	0	0	0	0	0	0	0
MOTU_000027401	80	6821	Amphipoda	order	Eukaryota	Metazoa	Arthropoda	Malacostraca	Amphipoda	Unidentified	Unidentified	Unidentified	352	0	0	0	0	0	0	0	0	0	0	0	0	0	0	0	0	0	0	0	0	0	0	0	0	0	0	0	0	0	0	0	0	0	0	0	0
MOTU_000027407	75	6448	Gastropoda	class	Eukaryota	Metazoa	Mollusca	Gastropoda	Unidentified	Unidentified	Unidentified	Unidentified	33	0	0	0	0	0	0	0	0	0	0	0	0	0	0	0	0	0	0	0	0	0	0	0	0	0	0	0	0	0	0	0	0	0	0	0	0
MOTU_000027410	97	308567	Bougainvillia muscus	species	Eukaryota	Metazoa	Cnidaria	Hydrozoa	Anthoathecata	Bougainvilliidae	Bougainvillia	Bougainvillia muscus	32	0	0	0	0	0	0	0	0	0	0	0	0	0	0	0	0	0	0	0	0	0	0	0	0	0	0	0	0	0	0	0	0	0	0	0	0
MOTU_000027441	75	33317	Protostomia	kingdom	Eukaryota	Metazoa	Unidentified	Unidentified	Unidentified	Unidentified	Unidentified	Unidentified	272	0	0	0	0	0	0	0	0	0	0	0	0	0	0	0	0	0	0	0	0	0	0	0	0	0	0	0	0	0	0	0	0	0	0	0	0
MOTU_000027442	90	166042	Cephalothrix rufifrons	species	Eukaryota	Metazoa	Nemertea	Palaeonemertea	Archinemertea	Cephalotrichidae	Cephalothrix	Cephalothrix rufifrons	926	0	0	0	0	0	0	0	37	0	0	0	0	0	0	0	0	0	0	0	0	0	0	0	0	0	0	0	0	0	0	0	0	0	0	0	0
MOTU_000027454	75	33208	Metazoa	kingdom	Eukaryota	Metazoa	Unidentified	Unidentified	Unidentified	Unidentified	Unidentified	Unidentified	229	0	0	0	0	0	0	0	0	0	0	0	0	0	0	0	0	0	0	0	0	0	0	0	0	0	0	0	0	0	0	0	0	0	0	0	0
MOTU_000027465	80	6448	Gastropoda	class	Eukaryota	Metazoa	Mollusca	Gastropoda	Unidentified	Unidentified	Unidentified	Unidentified	4297	0	0	0	0	0	0	0	0	0	0	0	0	0	0	0	0	0	0	0	0	0	0	0	0	0	0	0	0	0	0	0	0	0	0	0	0
MOTU_000027467	80	216307	Euthyneura	class	Eukaryota	Metazoa	Mollusca	Gastropoda	Unidentified	Unidentified	Unidentified	Unidentified	331	0	0	0	0	0	0	0	0	0	0	0	0	0	0	0	0	0	0	0	0	0	0	0	0	0	0	28	0	0	0	0	0	0	0	0	0
MOTU_000027480	75	197562	Pancrustacea	phylum	Eukaryota	Metazoa	Arthropoda	Unidentified	Unidentified	Unidentified	Unidentified	Unidentified	125	0	0	0	0	0	0	0	0	0	0	0	0	0	0	0	0	0	0	0	0	0	0	0	0	0	0	0	0	0	0	0	0	0	0	0	0
MOTU_000027499	80	6381	Oligochaeta	subclass	Eukaryota	Metazoa	Annelida	Clitellata	Unidentified	Unidentified	Unidentified	Unidentified	146	0	0	0	0	0	0	0	0	0	0	0	0	0	0	0	0	0	0	0	0	0	0	0	0	0	0	0	0	0	0	0	0	0	0	0	0
MOTU_000027507	75	116569	Neocopepoda	infraclass	Eukaryota	Metazoa	Arthropoda	Hexanauplia	Unidentified	Unidentified	Unidentified	Unidentified	88	0	0	0	0	0	0	0	0	0	0	0	0	0	0	0	0	0	0	0	0	0	0	0	0	0	0	0	0	0	0	0	0	0	0	0	0
MOTU_000027514	80	32261	Terebellidae	family	Eukaryota	Metazoa	Annelida	Polychaeta	Terebellida	Terebellidae	Unidentified	Unidentified	118	0	0	0	0	0	0	0	0	0	0	0	0	0	0	0	0	0	0	0	0	0	0	0	0	0	0	52	0	0	0	0	0	0	0	0	0
MOTU_000027523	80	33208	Metazoa	kingdom	Eukaryota	Metazoa	Unidentified	Unidentified	Unidentified	Unidentified	Unidentified	Unidentified	52	0	0	0	0	0	0	0	0	0	0	0	0	0	0	0	0	0	0	0	0	0	0	0	0	0	0	0	0	0	0	0	0	0	0	0	0
MOTU_000027530	80	2784887	Terebelliformia	suborder	Eukaryota	Metazoa	Annelida	Polychaeta	Terebellida	Unidentified	Unidentified	Unidentified	44	0	0	0	0	0	0	0	0	0	0	0	0	0	0	0	0	0	0	0	0	0	0	0	0	0	0	0	0	0	0	0	0	0	0	0	0
MOTU_000027545	97	1803375	Eulalia ornata	species	Eukaryota	Metazoa	Annelida	Polychaeta	Phyllodocida	Phyllodocidae	Eulalia	Eulalia ornata	33	0	0	0	0	0	0	0	0	0	0	0	0	0	0	0	0	0	0	0	0	0	0	0	0	0	0	0	0	0	0	0	0	0	0	0	0
MOTU_000027548	97	29158	Mytilus galloprovincialis	species	Eukaryota	Metazoa	Mollusca	Bivalvia	Mytilida	Mytilidae	Mytilus	Mytilus galloprovincialis	208884	0	0	0	0	0	0	0	0	0	0	0	0	0	0	0	0	0	0	0	0	0	0	0	0	0	0	0	12	0	10	0	0	0	0	0	131
MOTU_000027550	75	48704	Entomobryidae	family	Eukaryota	Metazoa	Arthropoda	Collembola	Entomobryomorpha	Entomobryidae	Unidentified	Unidentified	30	0	0	0	0	0	0	0	0	0	0	0	0	0	0	0	0	0	0	0	0	0	0	0	0	0	0	0	0	0	0	0	0	0	0	0	0
MOTU_000027551	75	197562	Pancrustacea	phylum	Eukaryota	Metazoa	Arthropoda	Unidentified	Unidentified	Unidentified	Unidentified	Unidentified	29	0	0	0	0	0	0	0	0	0	0	0	0	0	0	0	0	0	0	0	0	0	0	0	0	0	0	0	0	0	0	0	0	0	0	0	0
MOTU_000027560	85	32569	Obelia	genus	Eukaryota	Metazoa	Cnidaria	Hydrozoa	Leptothecata	Obeliidae	Obelia	Unidentified	655	0	0	0	0	0	0	0	0	0	0	0	0	0	0	0	0	0	0	0	0	0	0	0	0	0	0	0	0	0	0	0	0	0	0	0	0
MOTU_000027570	75	2697495	Spiralia	kingdom	Eukaryota	Metazoa	Unidentified	Unidentified	Unidentified	Unidentified	Unidentified	Unidentified	70	0	0	0	0	0	0	0	0	0	0	0	0	0	0	0	0	0	0	0	0	0	0	0	0	0	0	0	0	0	0	0	0	0	0	0	0
MOTU_000027601	80	6341	Polychaeta	class	Eukaryota	Metazoa	Annelida	Polychaeta	Unidentified	Unidentified	Unidentified	Unidentified	591	0	0	0	0	0	0	0	0	0	0	0	0	0	0	0	0	0	0	0	0	0	0	0	0	0	0	0	0	0	0	0	0	0	0	0	0
MOTU_000027603	80	216366	Helicina	order	Eukaryota	Metazoa	Mollusca	Gastropoda	Stylommatophora	Unidentified	Unidentified	Unidentified	470	0	0	0	0	0	0	0	0	0	0	0	0	0	0	0	0	0	0	0	0	0	0	0	0	0	0	0	0	0	0	0	0	0	0	0	0
MOTU_000027614	80	6479	Neogastropoda	order	Eukaryota	Metazoa	Mollusca	Gastropoda	Neogastropoda	Unidentified	Unidentified	Unidentified	673	0	0	0	0	0	0	0	0	0	0	0	0	0	0	0	0	0	0	0	0	0	0	0	0	0	0	0	0	0	0	0	0	0	0	0	0
MOTU_000027644	80	33317	Protostomia	kingdom	Eukaryota	Metazoa	Unidentified	Unidentified	Unidentified	Unidentified	Unidentified	Unidentified	120	0	0	0	0	0	0	0	0	0	0	0	0	0	0	0	0	0	0	0	0	0	0	0	0	0	0	0	0	0	0	0	0	0	0	0	0
MOTU_000027669	97	186178	Pleopis polyphemoides	species	Eukaryota	Metazoa	Arthropoda	Branchiopoda	Diplostraca	Podonidae	Pleopis	Pleopis polyphemoides	91	0	6	0	0	0	0	0	0	0	0	0	0	0	0	18	0	0	0	0	0	0	0	0	0	0	0	0	0	0	0	0	0	0	0	0	0
MOTU_000027731	75	199477	Hyalellidae	family	Eukaryota	Metazoa	Arthropoda	Malacostraca	Amphipoda	Hyalellidae	Unidentified	Unidentified	1492	0	0	0	27	0	0	0	0	0	0	0	0	0	26	0	0	0	33	10	0	0	0	0	0	0	0	0	81	0	0	0	0	0	0	0	0
MOTU_000027764	97	48271	Amphipholis squamata	species	Eukaryota	Metazoa	Echinodermata	Ophiuroidea	Amphilepidida	Amphiuridae	Amphipholis	Amphipholis squamata	9	0	0	0	0	0	0	0	0	0	0	0	0	0	0	0	0	0	0	0	0	0	0	0	0	0	0	0	0	0	0	0	0	0	0	0	0
MOTU_000027779	80	37516	Hydroidolina	subclass	Eukaryota	Metazoa	Cnidaria	Hydrozoa	Unidentified	Unidentified	Unidentified	Unidentified	856	0	0	0	0	0	0	0	0	0	0	0	0	0	0	0	0	0	0	0	0	0	0	0	0	10	0	0	0	0	0	0	0	0	0	0	0
MOTU_000027817	75	6448	Gastropoda	class	Eukaryota	Metazoa	Mollusca	Gastropoda	Unidentified	Unidentified	Unidentified	Unidentified	115	0	0	0	0	0	0	0	0	0	0	0	0	0	0	0	0	0	0	0	0	0	0	0	0	0	0	0	0	0	0	0	0	0	0	0	0
MOTU_000027820	80	75122	Cyclophorus	genus	Eukaryota	Metazoa	Mollusca	Gastropoda	Architaenioglossa	Cyclophoridae	Cyclophorus	Unidentified	113	0	0	0	0	0	0	0	0	0	0	0	0	0	0	0	0	0	0	0	0	0	0	0	0	0	0	0	0	0	0	0	0	0	0	0	0
MOTU_000027825	75	33317	Protostomia	kingdom	Eukaryota	Metazoa	Unidentified	Unidentified	Unidentified	Unidentified	Unidentified	Unidentified	549	0	0	0	0	0	0	0	0	0	0	0	0	0	0	0	0	0	0	0	0	0	0	0	0	0	0	0	0	0	0	0	0	0	0	0	0
MOTU_000027833	81	6944	Ixodes	genus	Eukaryota	Metazoa	Arthropoda	Arachnida	Ixodida	Ixodidae	Ixodes	Unidentified	200	0	0	0	0	0	0	0	0	0	0	0	0	0	0	0	0	0	0	0	0	0	0	0	0	0	0	0	0	0	0	0	0	0	0	0	0
MOTU_000027837	80	116569	Neocopepoda	infraclass	Eukaryota	Metazoa	Arthropoda	Hexanauplia	Unidentified	Unidentified	Unidentified	Unidentified	86	0	0	0	0	0	0	0	0	0	0	0	0	0	0	0	0	0	0	0	0	0	0	0	0	0	0	0	0	0	0	0	0	0	0	0	0
MOTU_000027844	75	6527	Stylommatophora	order	Eukaryota	Metazoa	Mollusca	Gastropoda	Stylommatophora	Unidentified	Unidentified	Unidentified	71	0	0	0	0	0	0	0	0	0	0	0	0	0	0	0	0	0	0	0	0	0	0	0	0	0	0	0	0	0	0	0	0	0	0	0	0
MOTU_000027857	80	6447	Mollusca	phylum	Eukaryota	Metazoa	Mollusca	Unidentified	Unidentified	Unidentified	Unidentified	Unidentified	61	0	0	0	0	0	0	0	0	0	0	0	0	0	0	0	0	0	0	0	0	0	0	0	0	0	0	0	0	0	0	0	0	0	0	0	0
MOTU_000027888	80	216307	Euthyneura	class	Eukaryota	Metazoa	Mollusca	Gastropoda	Unidentified	Unidentified	Unidentified	Unidentified	35	0	0	0	0	0	0	0	0	0	0	0	0	0	0	0	0	0	0	0	0	0	0	0	0	0	0	0	0	0	0	0	0	0	0	0	0
MOTU_000027900	75	35054	Ophiuridae	family	Eukaryota	Metazoa	Echinodermata	Ophiuroidea	Amphilepidida	Ophiuridae	Unidentified	Unidentified	27	0	0	0	0	0	0	0	0	0	0	0	0	0	0	0	0	0	0	0	0	0	0	0	0	0	0	0	0	0	0	0	0	0	0	0	0
MOTU_000027911	75	116569	Neocopepoda	infraclass	Eukaryota	Metazoa	Arthropoda	Hexanauplia	Unidentified	Unidentified	Unidentified	Unidentified	23	0	0	0	0	0	0	0	0	0	0	0	0	0	0	0	0	0	0	0	0	0	0	0	0	0	0	0	0	0	0	0	0	0	0	0	0
MOTU_000027916	80	116569	Neocopepoda	infraclass	Eukaryota	Metazoa	Arthropoda	Hexanauplia	Unidentified	Unidentified	Unidentified	Unidentified	21	0	0	0	0	0	0	0	0	0	0	0	0	0	0	0	0	0	0	0	0	0	0	0	0	0	0	0	0	0	0	0	0	0	0	0	0
MOTU_000027928	75	37516	Hydroidolina	subclass	Eukaryota	Metazoa	Cnidaria	Hydrozoa	Unidentified	Unidentified	Unidentified	Unidentified	17	0	0	0	0	0	0	0	0	0	0	0	0	0	0	0	0	0	0	0	0	0	0	0	0	0	0	0	0	0	0	0	0	0	0	0	0
MOTU_000027929	80	6072	Eumetazoa	kingdom	Eukaryota	Metazoa	Unidentified	Unidentified	Unidentified	Unidentified	Unidentified	Unidentified	17	0	0	0	0	0	0	0	0	0	0	0	0	0	0	0	0	0	0	0	0	0	0	0	0	0	0	0	0	0	0	0	0	0	0	0	0
MOTU_000027935	76	6939	Ixodidae	family	Eukaryota	Metazoa	Arthropoda	Arachnida	Ixodida	Ixodidae	Unidentified	Unidentified	860	0	0	0	0	0	0	0	0	0	0	0	0	0	0	0	0	0	0	0	0	0	0	0	0	0	0	0	0	0	0	0	0	0	0	0	0
MOTU_000027939	75	6142	Scyphozoa	class	Eukaryota	Metazoa	Cnidaria	Scyphozoa	Unidentified	Unidentified	Unidentified	Unidentified	15	0	0	0	0	0	0	0	0	0	0	0	0	0	0	0	0	0	0	0	0	0	0	0	0	0	0	0	0	0	0	0	0	0	0	0	0
MOTU_000027943	75	6447	Mollusca	phylum	Eukaryota	Metazoa	Mollusca	Unidentified	Unidentified	Unidentified	Unidentified	Unidentified	15	0	0	0	0	0	0	0	0	0	0	0	0	0	0	0	0	0	0	0	0	0	0	0	0	0	0	0	0	0	0	0	0	0	0	0	0
MOTU_000027947	80	6072	Eumetazoa	kingdom	Eukaryota	Metazoa	Unidentified	Unidentified	Unidentified	Unidentified	Unidentified	Unidentified	248	0	0	0	0	0	0	0	0	0	0	0	0	0	0	0	0	0	0	0	0	0	0	0	0	0	0	0	0	0	0	0	0	0	0	0	0
MOTU_000027965	80	33317	Protostomia	kingdom	Eukaryota	Metazoa	Unidentified	Unidentified	Unidentified	Unidentified	Unidentified	Unidentified	11	0	0	0	0	0	0	0	0	0	0	0	0	0	0	0	0	0	0	0	0	0	0	0	0	0	0	0	0	0	0	0	0	0	0	0	0
MOTU_000027966	80	197563	Mandibulata	phylum	Eukaryota	Metazoa	Arthropoda	Unidentified	Unidentified	Unidentified	Unidentified	Unidentified	11	0	0	0	0	0	0	0	0	0	0	0	0	0	0	0	0	0	0	0	0	0	0	0	0	0	0	0	0	0	0	0	0	0	0	0	0
MOTU_000027967	80	216441	Lymnaeoidea	superfamily	Eukaryota	Metazoa	Mollusca	Gastropoda	Unidentified	Unidentified	Unidentified	Unidentified	11	0	0	0	0	0	0	0	0	0	0	0	0	0	0	0	0	0	0	0	0	0	0	0	0	0	0	0	0	0	0	0	0	0	0	0	0
MOTU_000027974	80	6072	Eumetazoa	kingdom	Eukaryota	Metazoa	Unidentified	Unidentified	Unidentified	Unidentified	Unidentified	Unidentified	2468	0	0	0	0	0	0	0	0	0	0	0	0	0	0	0	0	0	0	0	0	0	0	0	0	0	0	0	0	0	0	0	0	0	0	0	0
MOTU_000027992	75	6072	Eumetazoa	kingdom	Eukaryota	Metazoa	Unidentified	Unidentified	Unidentified	Unidentified	Unidentified	Unidentified	8	0	0	0	0	0	0	0	0	0	0	0	0	0	0	0	0	0	0	0	0	0	0	0	0	0	0	0	0	0	0	0	0	0	0	0	0
MOTU_000028007	80	6073	Cnidaria	phylum	Eukaryota	Metazoa	Cnidaria	Unidentified	Unidentified	Unidentified	Unidentified	Unidentified	123	0	0	0	0	0	0	0	0	0	0	0	0	0	0	0	0	0	0	0	0	0	0	0	0	0	0	0	0	0	0	0	0	0	0	0	0
MOTU_000028039	75	8825	Neognathae	infraclass	Eukaryota	Metazoa	Chordata	Aves	Unidentified	Unidentified	Unidentified	Unidentified	96	0	0	0	0	0	0	0	0	0	0	0	0	0	0	0	0	0	0	0	0	0	0	0	0	0	0	0	0	0	0	0	0	0	0	0	0
MOTU_000028058	100	2770079	Phoxinus dragarum	species	Eukaryota	Metazoa	Chordata	Actinopteri	Cypriniformes	Leuciscidae	Phoxinus	Phoxinus dragarum	156	0	0	0	0	0	0	0	0	0	0	0	0	0	0	0	0	0	0	0	0	0	0	0	0	0	0	0	0	0	0	0	0	0	0	0	0
MOTU_000028064	97	75329	Misgurnus anguillicaudatus	species	Eukaryota	Metazoa	Chordata	Actinopteri	Cypriniformes	Cobitidae	Misgurnus	Misgurnus anguillicaudatus	184	0	0	0	0	0	0	0	0	0	0	0	0	0	0	0	0	0	0	0	0	0	0	0	0	0	0	0	0	0	0	0	0	0	0	0	0
MOTU_000028088	75	33317	Protostomia	kingdom	Eukaryota	Metazoa	Unidentified	Unidentified	Unidentified	Unidentified	Unidentified	Unidentified	5037	0	0	0	0	0	0	0	0	0	0	0	0	0	0	0	0	0	0	0	0	0	0	0	0	0	0	0	0	0	0	0	0	0	0	0	0
MOTU_000028100	100	2589376	Gari tellinella	species	Eukaryota	Metazoa	Mollusca	Bivalvia	Cardiida	Psammobiidae	Gari	Gari tellinella	6	0	0	0	0	0	0	0	0	0	0	0	0	0	0	0	0	0	0	0	0	0	0	0	0	0	0	0	0	0	0	0	0	0	0	0	0
MOTU_000028108	75	33317	Protostomia	kingdom	Eukaryota	Metazoa	Unidentified	Unidentified	Unidentified	Unidentified	Unidentified	Unidentified	628	0	0	0	0	0	0	0	0	0	0	0	0	0	0	0	0	0	0	0	0	0	0	0	0	0	0	0	0	0	0	0	0	0	0	0	0
MOTU_000028116	97	868032	Laonice cirrata	species	Eukaryota	Metazoa	Annelida	Polychaeta	Spionida	Spionidae	Laonice	Laonice cirrata	5	0	0	0	0	0	0	0	0	0	0	0	0	0	0	0	0	0	0	0	0	0	0	0	0	0	0	0	0	0	0	0	0	0	0	0	0
MOTU_000028119	97	764587	Paranthura japonica	species	Eukaryota	Metazoa	Arthropoda	Malacostraca	Isopoda	Paranthuridae	Paranthura	Paranthura japonica	15215	0	0	0	0	0	0	0	0	0	0	0	0	0	0	0	0	0	0	0	0	0	0	0	0	10	0	0	0	0	0	0	0	0	252	522	0
MOTU_000028133	80	977775	Panpulmonata	class	Eukaryota	Metazoa	Mollusca	Gastropoda	Unidentified	Unidentified	Unidentified	Unidentified	4293	0	0	0	0	0	0	0	0	0	0	0	0	5	0	0	0	0	0	0	0	0	0	0	0	0	0	0	0	9	0	0	0	0	0	0	0
MOTU_000028171	75	6146	Pelagiidae	family	Eukaryota	Metazoa	Cnidaria	Scyphozoa	Semaeostomeae	Pelagiidae	Unidentified	Unidentified	1052	0	0	0	0	0	0	0	0	0	0	0	0	0	0	0	0	0	0	0	0	0	0	0	0	0	0	0	0	0	0	0	0	0	0	0	0
MOTU_000028182	75	33317	Protostomia	kingdom	Eukaryota	Metazoa	Unidentified	Unidentified	Unidentified	Unidentified	Unidentified	Unidentified	1878	0	0	0	0	0	0	0	0	0	0	0	0	0	0	0	0	0	0	0	0	0	0	0	0	0	0	0	0	0	0	0	0	0	0	0	0
MOTU_000028194	75	197563	Mandibulata	phylum	Eukaryota	Metazoa	Arthropoda	Unidentified	Unidentified	Unidentified	Unidentified	Unidentified	75	0	0	0	0	0	0	0	0	0	0	0	0	0	0	0	0	0	0	0	0	0	0	0	0	0	0	0	0	0	0	0	0	0	0	0	0
MOTU_000028230	70	72041	Eumalacostraca	subclass	Eukaryota	Metazoa	Arthropoda	Malacostraca	Unidentified	Unidentified	Unidentified	Unidentified	34	0	0	0	0	0	0	0	0	0	0	0	0	0	0	0	0	0	0	0	0	0	0	0	0	0	0	0	0	0	0	0	0	0	0	0	0
MOTU_000028255	100	59560	Phallusia mammillata	species	Eukaryota	Metazoa	Chordata	Ascidiacea	Phlebobranchia	Ascidiidae	Phallusia	Phallusia mammillata	26	0	0	0	0	0	0	0	0	0	0	0	0	0	0	0	0	0	0	0	0	0	0	0	0	0	0	0	0	0	0	0	0	0	0	0	0
MOTU_000028264	75	6072	Eumetazoa	kingdom	Eukaryota	Metazoa	Unidentified	Unidentified	Unidentified	Unidentified	Unidentified	Unidentified	24	0	0	0	0	0	0	0	0	0	0	0	0	0	0	0	0	0	0	0	0	0	0	0	0	0	0	0	0	0	0	0	0	0	0	0	0
MOTU_000028283	70	1779155	Clionaida	order	Eukaryota	Metazoa	Porifera	Demospongiae	Clionaida	Unidentified	Unidentified	Unidentified	22	0	0	0	0	0	0	0	0	0	0	0	0	0	0	0	0	0	0	0	0	0	0	0	0	0	0	0	0	0	0	0	0	0	0	0	0
MOTU_000028289	75	42451	Onchidiidae	family	Eukaryota	Metazoa	Mollusca	Gastropoda	Systellommatophora	Onchidiidae	Unidentified	Unidentified	21	0	0	0	0	0	0	0	0	0	0	0	0	0	0	0	0	0	0	0	0	0	0	0	0	0	0	0	0	0	0	0	0	0	0	0	0
MOTU_000028305	80	2172821	Multicrustacea	superclass	Eukaryota	Metazoa	Arthropoda	Unidentified	Unidentified	Unidentified	Unidentified	Unidentified	19	0	0	0	0	0	0	0	0	0	0	0	0	0	0	0	0	0	0	0	0	0	0	0	0	0	0	0	0	0	0	0	0	0	0	0	0
MOTU_000028359	75	1779146	Heteroscleromorpha	subclass	Eukaryota	Metazoa	Porifera	Demospongiae	Unidentified	Unidentified	Unidentified	Unidentified	140	0	0	0	0	0	0	0	0	0	0	0	0	0	0	0	0	0	0	0	0	0	0	0	0	0	0	0	0	0	0	0	0	0	0	0	0
MOTU_000028373	75	33317	Protostomia	kingdom	Eukaryota	Metazoa	Unidentified	Unidentified	Unidentified	Unidentified	Unidentified	Unidentified	1096	0	0	0	0	0	0	0	0	0	0	0	0	0	0	0	0	0	0	0	0	0	0	0	0	0	0	0	0	0	0	0	0	0	0	0	0
MOTU_000028379	70	406427	Anthoathecata	order	Eukaryota	Metazoa	Cnidaria	Hydrozoa	Anthoathecata	Unidentified	Unidentified	Unidentified	18	0	0	0	0	0	0	0	0	0	0	0	0	0	0	0	0	0	0	0	0	0	0	0	0	0	0	0	0	0	0	0	0	0	0	0	0
MOTU_000028395	80	33213	Bilateria	kingdom	Eukaryota	Metazoa	Unidentified	Unidentified	Unidentified	Unidentified	Unidentified	Unidentified	466	0	0	0	0	0	0	0	0	0	0	0	0	0	0	0	0	0	0	0	0	0	0	0	0	0	0	0	0	0	0	0	0	0	0	0	0
MOTU_000028410	80	33317	Protostomia	kingdom	Eukaryota	Metazoa	Unidentified	Unidentified	Unidentified	Unidentified	Unidentified	Unidentified	15	0	0	0	0	0	0	0	0	0	0	0	0	0	0	0	0	0	0	0	0	0	0	0	0	0	0	0	0	0	0	0	0	0	0	0	0
MOTU_000028411	80	33317	Protostomia	kingdom	Eukaryota	Metazoa	Unidentified	Unidentified	Unidentified	Unidentified	Unidentified	Unidentified	12	0	0	0	0	0	0	0	0	0	0	0	0	0	0	0	0	0	0	0	0	0	0	0	0	0	0	0	0	0	0	0	0	0	0	0	0
MOTU_000028420	75	6683	Decapoda	order	Eukaryota	Metazoa	Arthropoda	Malacostraca	Decapoda	Unidentified	Unidentified	Unidentified	11	0	0	0	0	0	0	0	0	0	0	0	0	0	0	0	0	0	0	0	0	0	0	0	0	0	0	0	0	0	0	0	0	0	0	0	0
MOTU_000028424	80	33213	Bilateria	kingdom	Eukaryota	Metazoa	Unidentified	Unidentified	Unidentified	Unidentified	Unidentified	Unidentified	1960	0	0	0	0	0	0	0	0	0	0	0	0	0	0	0	0	0	0	0	0	0	0	0	0	0	0	0	0	0	0	0	0	0	0	0	0
MOTU_000028429	75	6072	Eumetazoa	kingdom	Eukaryota	Metazoa	Unidentified	Unidentified	Unidentified	Unidentified	Unidentified	Unidentified	36	0	0	0	0	0	0	0	0	0	0	0	0	0	0	0	0	0	0	0	0	0	0	0	0	0	0	0	0	0	0	0	0	0	0	0	0
MOTU_000028430	80	977775	Panpulmonata	class	Eukaryota	Metazoa	Mollusca	Gastropoda	Unidentified	Unidentified	Unidentified	Unidentified	22	0	0	0	0	0	0	0	0	0	0	0	0	0	0	0	0	0	0	0	0	0	0	0	0	0	0	0	0	0	0	0	0	0	0	0	0
MOTU_000028443	100	53602	Carcinus aestuarii	species	Eukaryota	Metazoa	Arthropoda	Malacostraca	Decapoda	Carcinidae	Carcinus	Carcinus aestuarii	1530	0	0	0	0	0	0	0	0	0	0	0	0	0	0	0	0	0	0	0	0	0	0	0	0	0	0	0	0	0	0	0	0	0	0	0	0
MOTU_000028460	80	116569	Neocopepoda	infraclass	Eukaryota	Metazoa	Arthropoda	Hexanauplia	Unidentified	Unidentified	Unidentified	Unidentified	919	0	0	0	0	0	0	0	0	0	0	0	0	0	0	0	0	0	0	0	0	0	0	0	0	0	0	0	0	0	0	0	0	0	0	0	0
MOTU_000028478	97	52888	Spadella cephaloptera	species	Eukaryota	Metazoa	Chaetognatha	Sagittoidea	Phragmophora	Spadellidae	Spadella	Spadella cephaloptera	370	0	0	0	0	0	0	0	0	0	0	0	0	0	0	0	0	0	0	0	0	0	0	0	0	0	0	0	0	0	0	0	0	0	0	0	0
MOTU_000028481	75	1489341	Osteoglossocephalai	class	Eukaryota	Metazoa	Chordata	Actinopteri	Unidentified	Unidentified	Unidentified	Unidentified	65	0	0	0	0	0	0	0	0	0	0	0	0	0	0	0	0	0	0	0	0	0	0	0	0	0	0	0	0	0	0	0	0	0	0	0	0
MOTU_000028496	75	6448	Gastropoda	class	Eukaryota	Metazoa	Mollusca	Gastropoda	Unidentified	Unidentified	Unidentified	Unidentified	56	0	0	0	0	0	0	0	0	0	0	0	0	0	0	0	0	0	0	0	0	0	0	0	0	0	0	0	0	0	0	0	0	0	0	0	0
MOTU_000028499	75	33213	Bilateria	kingdom	Eukaryota	Metazoa	Unidentified	Unidentified	Unidentified	Unidentified	Unidentified	Unidentified	32	0	0	0	0	0	0	0	0	0	0	0	0	0	0	0	0	0	0	0	0	0	0	0	0	0	0	0	0	0	0	0	0	0	0	0	0
MOTU_000028515	80	116569	Neocopepoda	infraclass	Eukaryota	Metazoa	Arthropoda	Hexanauplia	Unidentified	Unidentified	Unidentified	Unidentified	19	0	0	0	0	0	0	0	0	0	0	0	0	0	0	0	0	0	0	0	0	0	0	0	0	0	0	0	0	0	0	0	0	0	0	0	0
MOTU_000028540	75	33317	Protostomia	kingdom	Eukaryota	Metazoa	Unidentified	Unidentified	Unidentified	Unidentified	Unidentified	Unidentified	914	0	0	0	0	0	0	0	0	0	0	0	0	0	0	0	0	0	0	0	0	0	0	0	0	0	0	0	0	0	0	0	0	0	0	0	0
MOTU_000028553	75	33208	Metazoa	kingdom	Eukaryota	Metazoa	Unidentified	Unidentified	Unidentified	Unidentified	Unidentified	Unidentified	767	0	0	0	0	0	0	0	0	0	0	0	0	0	0	0	0	0	0	0	0	0	0	0	0	0	0	0	0	0	0	0	0	0	0	0	0
MOTU_000028561	80	116569	Neocopepoda	infraclass	Eukaryota	Metazoa	Arthropoda	Hexanauplia	Unidentified	Unidentified	Unidentified	Unidentified	147	0	0	0	0	0	0	0	0	0	0	0	0	0	0	0	0	0	0	0	0	0	0	0	0	0	0	0	0	0	0	0	0	0	0	0	0
MOTU_000028585	80	1732196	Senticaudata	suborder	Eukaryota	Metazoa	Arthropoda	Malacostraca	Amphipoda	Unidentified	Unidentified	Unidentified	1449	0	0	0	0	0	0	0	0	0	0	0	0	0	0	0	0	0	0	0	0	0	0	0	0	0	0	0	0	0	0	0	0	0	0	0	0
MOTU_000028586	75	33317	Protostomia	kingdom	Eukaryota	Metazoa	Unidentified	Unidentified	Unidentified	Unidentified	Unidentified	Unidentified	55	0	0	0	0	0	0	0	0	0	0	0	0	0	0	0	0	0	0	0	0	0	0	0	0	0	0	0	0	0	0	0	0	0	0	0	0
MOTU_000028592	80	33208	Metazoa	kingdom	Eukaryota	Metazoa	Unidentified	Unidentified	Unidentified	Unidentified	Unidentified	Unidentified	48	0	0	0	0	0	0	0	0	0	0	0	0	0	0	0	0	0	0	0	0	0	0	0	0	0	0	0	0	0	0	0	0	0	0	0	0
MOTU_000028595	80	72041	Eumalacostraca	subclass	Eukaryota	Metazoa	Arthropoda	Malacostraca	Unidentified	Unidentified	Unidentified	Unidentified	44	0	0	0	0	0	0	0	0	0	0	0	0	0	0	0	0	0	0	0	0	0	0	0	0	0	0	0	0	0	0	0	0	0	0	0	0
MOTU_000028605	80	216307	Euthyneura	class	Eukaryota	Metazoa	Mollusca	Gastropoda	Unidentified	Unidentified	Unidentified	Unidentified	484	0	0	0	0	0	0	0	0	0	0	0	0	0	0	0	0	0	0	0	0	0	0	0	0	0	0	0	0	0	0	0	0	0	0	0	0
MOTU_000028619	80	88770	Panarthropoda	kingdom	Eukaryota	Metazoa	Unidentified	Unidentified	Unidentified	Unidentified	Unidentified	Unidentified	29	0	0	0	0	0	0	0	0	0	0	0	0	0	0	0	0	0	0	0	0	0	0	0	0	0	0	0	0	0	0	0	0	0	0	0	0
MOTU_000028633	85	261678	Raspailiidae	family	Eukaryota	Metazoa	Porifera	Demospongiae	Axinellida	Raspailiidae	Unidentified	Unidentified	21	0	0	0	0	0	0	0	0	0	0	0	0	0	0	0	0	0	0	0	0	0	0	0	0	0	0	0	0	0	0	0	0	0	0	0	0
MOTU_000028714	85	37516	Hydroidolina	subclass	Eukaryota	Metazoa	Cnidaria	Hydrozoa	Unidentified	Unidentified	Unidentified	Unidentified	23	0	0	0	0	0	0	0	0	0	0	0	0	0	0	0	0	0	0	0	0	0	0	0	0	0	0	0	0	0	0	0	0	0	0	0	0
MOTU_000028721	100	1825788	Hydroides dianthus	species	Eukaryota	Metazoa	Annelida	Polychaeta	Sabellida	Serpulidae	Hydroides	Hydroides dianthus	538	0	0	0	0	0	0	0	0	0	0	0	0	0	0	0	0	0	0	0	0	0	0	0	0	0	0	0	0	0	0	0	0	0	0	0	0
MOTU_000028727	75	6448	Gastropoda	class	Eukaryota	Metazoa	Mollusca	Gastropoda	Unidentified	Unidentified	Unidentified	Unidentified	15	0	0	0	0	0	0	0	0	0	0	0	0	0	0	0	0	0	0	0	0	0	0	0	0	0	0	0	0	0	0	0	0	0	0	0	0
MOTU_000028743	75	6142	Scyphozoa	class	Eukaryota	Metazoa	Cnidaria	Scyphozoa	Unidentified	Unidentified	Unidentified	Unidentified	205	0	0	0	0	0	0	0	0	0	0	0	0	0	0	0	0	0	0	0	0	0	0	0	0	0	0	0	0	0	0	0	0	0	0	0	0
MOTU_000028755	80	6448	Gastropoda	class	Eukaryota	Metazoa	Mollusca	Gastropoda	Unidentified	Unidentified	Unidentified	Unidentified	7	0	0	0	0	0	0	0	0	0	0	0	0	0	0	0	0	0	0	0	0	0	0	0	0	0	0	0	0	0	0	0	0	0	0	0	0
MOTU_000028805	85	98848	Amathia	genus	Eukaryota	Metazoa	Bryozoa	Gymnolaemata	Ctenostomatida	Vesiculariidae	Amathia	Unidentified	394	0	0	0	0	0	0	0	0	0	0	0	0	0	0	0	0	0	0	0	0	0	0	0	0	0	0	0	0	0	0	0	0	0	0	0	0
MOTU_000028812	97	30275	Ascidia	genus	Eukaryota	Metazoa	Chordata	Ascidiacea	Phlebobranchia	Ascidiidae	Ascidia	Unidentified	256	0	0	0	0	0	0	0	0	0	0	0	0	0	0	0	0	0	0	0	0	0	0	0	0	0	0	0	0	0	0	0	0	0	0	0	0
MOTU_000028819	80	33317	Protostomia	kingdom	Eukaryota	Metazoa	Unidentified	Unidentified	Unidentified	Unidentified	Unidentified	Unidentified	8903	0	0	0	0	0	0	0	0	0	0	0	0	0	0	0	0	0	0	0	0	0	0	0	0	0	0	0	0	0	0	0	0	0	0	0	0
MOTU_000029016	80	33317	Protostomia	kingdom	Eukaryota	Metazoa	Unidentified	Unidentified	Unidentified	Unidentified	Unidentified	Unidentified	1111	0	0	0	0	0	0	0	0	0	0	0	0	0	0	0	0	0	0	0	0	0	0	0	0	0	0	0	0	0	0	0	0	0	0	0	0
MOTU_000029408	75	33317	Protostomia	kingdom	Eukaryota	Metazoa	Unidentified	Unidentified	Unidentified	Unidentified	Unidentified	Unidentified	26743	0	0	0	0	0	0	0	0	0	0	0	0	0	0	0	0	0	0	0	0	0	0	0	0	18	0	0	0	0	0	0	0	0	0	0	0
MOTU_000029607	80	33317	Protostomia	kingdom	Eukaryota	Metazoa	Unidentified	Unidentified	Unidentified	Unidentified	Unidentified	Unidentified	301	0	0	0	0	0	0	0	0	0	0	0	0	0	0	0	0	0	0	0	0	0	0	0	0	0	0	0	0	0	0	0	0	0	0	0	0
MOTU_000030004	80	6354	Perinereis	genus	Eukaryota	Metazoa	Annelida	Polychaeta	Phyllodocida	Nereididae	Perinereis	Unidentified	41	0	0	0	0	0	0	0	0	0	0	0	0	0	0	0	0	0	0	0	0	0	0	0	0	0	0	0	0	0	0	0	0	0	0	0	0
MOTU_000030009	75	33317	Protostomia	kingdom	Eukaryota	Metazoa	Unidentified	Unidentified	Unidentified	Unidentified	Unidentified	Unidentified	17	0	0	0	0	0	0	0	0	0	0	0	0	0	0	0	0	0	0	0	0	0	0	0	0	0	0	0	0	0	0	0	0	0	0	0	0
MOTU_000030052	75	1206795	Lophotrochozoa	kingdom	Eukaryota	Metazoa	Unidentified	Unidentified	Unidentified	Unidentified	Unidentified	Unidentified	30	0	0	0	0	0	0	0	0	0	0	0	0	0	0	0	0	0	0	0	0	0	0	0	0	22	0	0	8	0	0	0	0	0	0	0	0
MOTU_000030094	75	33317	Protostomia	kingdom	Eukaryota	Metazoa	Unidentified	Unidentified	Unidentified	Unidentified	Unidentified	Unidentified	5	0	0	0	0	0	0	0	0	0	0	0	0	0	0	0	0	0	0	0	0	0	0	0	0	0	0	0	0	0	0	0	0	0	0	0	0
MOTU_000030100	80	116571	Podoplea	superorder	Eukaryota	Metazoa	Arthropoda	Hexanauplia	Unidentified	Unidentified	Unidentified	Unidentified	5	0	0	0	0	0	0	0	0	0	0	0	0	0	0	0	0	0	0	0	0	0	0	0	0	0	0	0	0	5	0	0	0	0	0	0	0
MOTU_000031343	75	406427	Anthoathecata	order	Eukaryota	Metazoa	Cnidaria	Hydrozoa	Anthoathecata	Unidentified	Unidentified	Unidentified	358	0	0	0	0	0	0	0	0	0	0	0	0	0	0	0	0	0	0	0	0	0	0	0	0	0	0	0	0	0	0	0	0	0	0	0	0
MOTU_000031355	85	500008	Leptothecata	order	Eukaryota	Metazoa	Cnidaria	Hydrozoa	Leptothecata	Unidentified	Unidentified	Unidentified	292	0	0	0	0	0	0	0	0	0	0	0	0	0	0	0	0	0	0	0	0	0	0	0	0	0	0	0	0	0	0	0	0	0	0	0	0
MOTU_000031390	70	6072	Eumetazoa	kingdom	Eukaryota	Metazoa	Unidentified	Unidentified	Unidentified	Unidentified	Unidentified	Unidentified	198	0	0	0	0	0	0	0	0	0	0	0	0	0	0	0	0	0	0	0	0	0	0	0	0	0	0	0	0	0	0	0	0	0	0	0	0
MOTU_000031416	100	1405021	Polititapes aureus	species	Eukaryota	Metazoa	Mollusca	Bivalvia	Venerida	Veneridae	Polititapes	Polititapes aureus	372	0	0	0	0	0	0	0	0	0	0	0	0	0	0	0	0	0	0	0	0	0	0	0	0	0	0	0	0	0	0	0	0	0	0	0	0
MOTU_000031419	80	6072	Eumetazoa	kingdom	Eukaryota	Metazoa	Unidentified	Unidentified	Unidentified	Unidentified	Unidentified	Unidentified	153	0	0	0	0	0	0	0	0	0	0	0	0	0	0	0	0	0	0	0	0	0	0	0	0	0	0	0	0	0	0	0	0	0	0	0	0
MOTU_000031421	75	1489341	Osteoglossocephalai	class	Eukaryota	Metazoa	Chordata	Actinopteri	Unidentified	Unidentified	Unidentified	Unidentified	148	0	0	0	0	0	0	0	0	0	0	0	0	0	0	0	0	0	0	0	0	0	0	0	0	0	0	0	0	0	0	0	0	0	0	0	0
MOTU_000031433	75	33317	Protostomia	kingdom	Eukaryota	Metazoa	Unidentified	Unidentified	Unidentified	Unidentified	Unidentified	Unidentified	254	0	0	0	0	0	0	0	0	0	0	0	0	0	0	0	0	0	0	0	0	0	0	0	0	0	0	0	0	0	0	0	0	0	0	0	0
MOTU_000031451	75	406427	Anthoathecata	order	Eukaryota	Metazoa	Cnidaria	Hydrozoa	Anthoathecata	Unidentified	Unidentified	Unidentified	119	0	0	0	0	0	0	0	0	0	0	0	0	0	0	0	0	0	0	0	0	0	0	0	0	0	0	0	0	0	0	0	0	0	0	0	0
MOTU_000031493	90	6103	Actiniaria	order	Eukaryota	Metazoa	Cnidaria	Anthozoa	Actiniaria	Unidentified	Unidentified	Unidentified	747	0	0	0	0	0	0	0	0	0	0	0	0	0	0	0	0	0	0	0	0	0	0	0	0	0	0	0	0	0	0	0	0	0	0	0	0
MOTU_000031632	75	33317	Protostomia	kingdom	Eukaryota	Metazoa	Unidentified	Unidentified	Unidentified	Unidentified	Unidentified	Unidentified	329	0	0	0	0	0	0	0	0	0	0	0	0	0	0	0	0	0	0	0	0	0	0	0	0	0	0	0	13	0	0	0	0	0	0	0	0
MOTU_000031680	80	27803	Cyanea	genus	Eukaryota	Metazoa	Cnidaria	Scyphozoa	Semaeostomeae	Cyaneidae	Cyanea	Unidentified	195	0	0	0	0	0	0	0	0	0	0	0	0	0	0	0	0	0	0	0	0	0	0	0	0	0	0	0	0	0	0	0	0	0	0	0	0
MOTU_000031769	100	1532565	Oithona davisae	species	Eukaryota	Metazoa	Arthropoda	Hexanauplia	Cyclopoida	Oithonidae	Oithona	Oithona davisae	15	0	0	0	0	0	0	0	0	0	0	0	0	0	0	0	0	0	0	0	0	0	0	0	0	0	0	0	0	0	0	0	0	0	0	0	0
MOTU_000031790	75	6657	Crustacea	subphylum	Eukaryota	Metazoa	Arthropoda	Unidentified	Unidentified	Unidentified	Unidentified	Unidentified	56988	0	0	0	0	0	0	0	0	0	0	0	0	0	0	0	0	0	0	0	0	0	0	0	0	0	0	0	0	0	0	0	0	0	0	0	0
MOTU_000031803	80	1732196	Senticaudata	suborder	Eukaryota	Metazoa	Arthropoda	Malacostraca	Amphipoda	Unidentified	Unidentified	Unidentified	68953	0	0	0	0	0	0	0	0	0	0	0	0	0	0	0	0	0	0	0	0	0	0	0	0	0	0	0	0	0	0	0	0	0	65006	0	3934
MOTU_000031826	70	33208	Metazoa	kingdom	Eukaryota	Metazoa	Unidentified	Unidentified	Unidentified	Unidentified	Unidentified	Unidentified	924	0	0	0	0	0	0	0	0	0	0	0	0	0	0	0	0	0	0	0	0	0	0	0	0	0	0	0	0	0	0	0	0	0	0	0	0
MOTU_000031827	97	1954227	Arcuatula senhousia	species	Eukaryota	Metazoa	Mollusca	Bivalvia	Mytilida	Mytilidae	Arcuatula	Arcuatula senhousia	1649	0	0	0	0	0	0	0	0	0	0	0	0	0	0	0	0	0	0	0	0	0	0	0	0	0	0	0	0	0	0	0	0	0	0	0	0
MOTU_000031850	85	6448	Gastropoda	class	Eukaryota	Metazoa	Mollusca	Gastropoda	Unidentified	Unidentified	Unidentified	Unidentified	140	0	0	0	0	0	0	0	0	0	0	0	0	0	0	0	0	0	0	0	0	0	0	0	0	0	0	0	0	0	0	0	0	0	0	0	0
MOTU_000031939	80	163471	Paracalanus	genus	Eukaryota	Metazoa	Arthropoda	Hexanauplia	Calanoida	Paracalanidae	Paracalanus	Unidentified	62262	0	0	0	0	0	0	0	0	0	0	0	0	0	0	0	0	0	0	0	0	0	0	0	0	0	0	0	0	0	0	0	0	0	0	0	0
MOTU_000032026	90	104738	Marphysa	genus	Eukaryota	Metazoa	Annelida	Polychaeta	Eunicida	Eunicidae	Marphysa	Unidentified	662	0	0	0	0	0	0	0	0	0	0	0	0	0	0	0	0	0	0	0	0	0	0	0	0	0	0	0	0	0	0	0	0	0	0	0	0
MOTU_000032155	90	1937956	Halichondria (Halichondria)	subgenus	Eukaryota	Metazoa	Porifera	Demospongiae	Suberitida	Halichondriidae	Halichondria	Unidentified	18002	0	0	0	0	0	0	0	0	0	0	0	0	0	0	0	0	0	0	0	0	0	0	0	0	10	0	0	0	0	0	0	0	0	0	2011	500
MOTU_000032272	75	6340	Annelida	phylum	Eukaryota	Metazoa	Annelida	Unidentified	Unidentified	Unidentified	Unidentified	Unidentified	2415	0	0	0	0	0	0	0	45	0	0	0	0	0	0	0	0	0	0	0	0	0	0	0	0	0	0	0	0	0	0	0	0	0	0	0	0
MOTU_000032276	85	33317	Protostomia	kingdom	Eukaryota	Metazoa	Unidentified	Unidentified	Unidentified	Unidentified	Unidentified	Unidentified	3077	0	0	0	0	0	0	0	0	0	0	0	0	0	0	0	0	0	0	0	0	0	0	0	0	0	0	0	0	0	0	229	0	0	0	0	0
MOTU_000032286	75	33317	Protostomia	kingdom	Eukaryota	Metazoa	Unidentified	Unidentified	Unidentified	Unidentified	Unidentified	Unidentified	2604	0	0	0	0	0	0	0	0	0	0	0	0	0	0	0	0	0	0	0	0	0	0	0	0	0	0	0	0	0	0	0	0	0	0	0	0
MOTU_000032341	75	6072	Eumetazoa	kingdom	Eukaryota	Metazoa	Unidentified	Unidentified	Unidentified	Unidentified	Unidentified	Unidentified	962	0	0	0	0	0	0	0	0	0	0	0	0	0	0	0	0	0	0	0	0	0	0	0	0	0	0	0	0	0	0	0	0	0	0	0	0
MOTU_000032390	80	6947	Prostigmata	suborder	Eukaryota	Metazoa	Arthropoda	Arachnida	Trombidiformes	Unidentified	Unidentified	Unidentified	18	0	0	0	0	0	0	0	0	0	0	0	0	0	0	0	0	0	0	0	0	0	0	0	0	0	0	0	18	0	0	0	0	0	0	0	0
MOTU_000032422	75	2803884	Crassiclitellata	order	Eukaryota	Metazoa	Annelida	Clitellata	Crassiclitellata	Unidentified	Unidentified	Unidentified	1402	0	0	0	0	0	0	0	0	0	0	0	0	0	0	0	0	0	0	0	0	0	0	0	0	0	0	0	0	0	0	0	0	0	0	1228	0
MOTU_000032450	75	6340	Annelida	phylum	Eukaryota	Metazoa	Annelida	Unidentified	Unidentified	Unidentified	Unidentified	Unidentified	2292	0	0	0	0	0	0	0	0	0	0	0	0	0	0	0	0	0	0	0	0	0	0	0	0	0	0	0	0	18	0	0	0	0	0	0	0
MOTU_000032455	75	33317	Protostomia	kingdom	Eukaryota	Metazoa	Unidentified	Unidentified	Unidentified	Unidentified	Unidentified	Unidentified	1848	0	0	0	0	0	0	0	0	0	0	0	0	0	0	0	0	0	0	0	0	0	0	0	0	0	0	0	0	0	0	0	0	0	0	0	0
MOTU_000032459	75	54973	Ampullariidae	family	Eukaryota	Metazoa	Mollusca	Gastropoda	Architaenioglossa	Ampullariidae	Unidentified	Unidentified	1789	0	0	0	0	0	0	0	0	0	0	0	0	0	0	0	0	0	0	0	0	0	0	0	0	0	0	0	0	0	0	0	0	0	0	0	0
MOTU_000032465	80	6072	Eumetazoa	kingdom	Eukaryota	Metazoa	Unidentified	Unidentified	Unidentified	Unidentified	Unidentified	Unidentified	1249	0	0	0	0	0	0	0	0	0	0	0	0	0	0	0	0	0	0	0	0	0	0	0	0	0	0	0	0	0	0	0	0	0	0	0	0
MOTU_000032506	75	1779152	Axinellida	order	Eukaryota	Metazoa	Porifera	Demospongiae	Axinellida	Unidentified	Unidentified	Unidentified	20252	0	0	0	0	0	0	0	0	0	0	0	0	0	0	0	0	0	0	0	0	0	0	0	0	0	0	0	0	0	0	0	0	0	0	0	0
MOTU_000032516	80	977775	Panpulmonata	class	Eukaryota	Metazoa	Mollusca	Gastropoda	Unidentified	Unidentified	Unidentified	Unidentified	489	0	0	0	0	0	0	0	0	0	0	0	0	0	0	0	0	0	0	0	0	0	0	0	0	0	0	0	0	0	0	0	0	0	0	0	0
MOTU_000032518	75	6072	Eumetazoa	kingdom	Eukaryota	Metazoa	Unidentified	Unidentified	Unidentified	Unidentified	Unidentified	Unidentified	487	0	0	0	0	0	0	0	0	0	0	0	0	0	0	0	0	0	0	0	0	0	0	0	0	0	0	0	0	0	0	0	0	0	0	0	0
MOTU_000032554	75	1206795	Lophotrochozoa	kingdom	Eukaryota	Metazoa	Unidentified	Unidentified	Unidentified	Unidentified	Unidentified	Unidentified	2471	0	0	0	0	0	0	0	0	0	0	0	0	0	0	0	0	0	0	0	0	0	0	0	0	0	0	0	0	0	0	0	0	0	0	0	0
MOTU_000032555	85	88770	Panarthropoda	kingdom	Eukaryota	Metazoa	Unidentified	Unidentified	Unidentified	Unidentified	Unidentified	Unidentified	228	0	0	0	0	0	0	0	0	0	0	0	0	0	0	0	0	0	0	0	0	0	0	0	0	0	0	0	0	0	0	0	0	0	0	0	0
MOTU_000032558	75	33213	Bilateria	kingdom	Eukaryota	Metazoa	Unidentified	Unidentified	Unidentified	Unidentified	Unidentified	Unidentified	215	0	0	0	0	0	0	0	0	0	0	0	0	0	0	0	0	0	0	0	0	0	0	0	0	0	0	0	0	0	0	0	0	0	0	0	0
MOTU_000032579	75	1206795	Lophotrochozoa	kingdom	Eukaryota	Metazoa	Unidentified	Unidentified	Unidentified	Unidentified	Unidentified	Unidentified	230	0	0	0	0	0	0	0	0	0	0	0	0	0	0	0	0	0	0	0	0	0	0	0	0	0	0	0	0	0	0	0	0	0	0	0	0
MOTU_000032584	75	33317	Protostomia	kingdom	Eukaryota	Metazoa	Unidentified	Unidentified	Unidentified	Unidentified	Unidentified	Unidentified	128	0	0	0	0	0	0	0	0	0	0	0	0	0	0	0	0	0	0	0	0	0	0	0	0	0	0	0	0	0	0	0	0	0	0	0	0
MOTU_000032585	97	77592	Tetrastemma	genus	Eukaryota	Metazoa	Nemertea	Enopla	Monostilifera	Tetrastemmatidae	Tetrastemma	Unidentified	200	0	0	0	0	0	0	0	0	0	0	0	0	0	0	0	0	0	0	0	0	0	0	0	0	0	0	0	0	0	0	0	0	0	0	0	0
MOTU_000032592	85	1206795	Lophotrochozoa	kingdom	Eukaryota	Metazoa	Unidentified	Unidentified	Unidentified	Unidentified	Unidentified	Unidentified	112	0	0	0	0	0	0	0	0	0	0	0	0	0	0	0	0	0	0	0	0	0	0	0	0	0	0	0	0	0	0	0	0	0	0	0	0
MOTU_000032630	70	6821	Amphipoda	order	Eukaryota	Metazoa	Arthropoda	Malacostraca	Amphipoda	Unidentified	Unidentified	Unidentified	6	0	0	0	0	0	0	0	0	0	0	0	0	0	0	0	0	0	0	0	0	0	0	0	0	0	0	0	0	0	0	0	0	0	0	0	0
MOTU_000032631	75	33317	Protostomia	kingdom	Eukaryota	Metazoa	Unidentified	Unidentified	Unidentified	Unidentified	Unidentified	Unidentified	169	0	0	0	0	0	0	0	0	0	0	0	0	0	0	0	0	0	0	0	0	0	0	0	0	0	0	0	0	0	0	0	0	0	0	0	0
MOTU_000032657	97	1070711	Macropodia	genus	Eukaryota	Metazoa	Arthropoda	Malacostraca	Decapoda	Inachidae	Macropodia	Unidentified	225818	0	0	0	0	0	0	0	0	0	0	0	0	0	0	0	0	0	0	0	0	0	0	0	0	16	0	0	0	0	0	0	0	0	0	0	0
MOTU_000032780	97	2867161	Enchytraeus krumbachi	species	Eukaryota	Metazoa	Annelida	Clitellata	Enchytraeida	Enchytraeidae	Enchytraeus	Enchytraeus krumbachi	2322	0	0	0	0	0	0	0	0	0	0	0	0	0	0	0	0	0	0	0	0	0	0	0	0	0	0	0	0	0	0	0	0	0	0	0	0
MOTU_000032784	80	116674	Caprellidira	parvorder	Eukaryota	Metazoa	Arthropoda	Malacostraca	Amphipoda	Unidentified	Unidentified	Unidentified	14	0	0	0	0	0	0	0	0	0	0	0	0	0	0	0	0	0	0	0	0	0	0	0	0	14	0	0	0	0	0	0	0	0	0	0	0
MOTU_000032790	75	33317	Protostomia	kingdom	Eukaryota	Metazoa	Unidentified	Unidentified	Unidentified	Unidentified	Unidentified	Unidentified	1350	0	0	0	0	0	0	0	0	0	0	0	0	0	0	0	0	0	0	0	0	0	0	0	0	0	0	0	0	0	0	0	0	0	0	0	0
MOTU_000032849	75	977775	Panpulmonata	class	Eukaryota	Metazoa	Mollusca	Gastropoda	Unidentified	Unidentified	Unidentified	Unidentified	7	0	0	0	0	0	0	0	0	0	0	0	0	0	0	0	0	0	0	0	0	0	0	0	0	0	0	0	0	0	0	0	0	0	0	0	0
MOTU_000032896	75	197562	Pancrustacea	phylum	Eukaryota	Metazoa	Arthropoda	Unidentified	Unidentified	Unidentified	Unidentified	Unidentified	2007	0	0	0	0	0	0	0	0	0	0	0	0	0	0	0	0	0	0	0	0	0	0	0	0	0	0	0	0	0	0	0	0	0	0	0	161
MOTU_000032907	75	1206795	Lophotrochozoa	kingdom	Eukaryota	Metazoa	Unidentified	Unidentified	Unidentified	Unidentified	Unidentified	Unidentified	46571	0	0	0	0	0	0	0	0	0	0	0	0	0	0	0	0	0	0	0	0	0	0	0	0	0	0	0	0	0	0	0	0	0	708	0	0
MOTU_000032926	75	33213	Bilateria	kingdom	Eukaryota	Metazoa	Unidentified	Unidentified	Unidentified	Unidentified	Unidentified	Unidentified	188	0	0	0	0	0	0	0	0	0	0	0	0	0	0	0	0	0	0	0	0	0	0	0	0	0	0	0	0	0	0	0	0	0	0	0	188
MOTU_000032958	100	1582901	Monocorophium insidiosum	species	Eukaryota	Metazoa	Arthropoda	Malacostraca	Amphipoda	Corophiidae	Monocorophium	Monocorophium insidiosum	3689	0	0	0	0	0	0	0	0	0	0	0	0	0	0	0	0	0	0	0	0	0	0	0	0	0	0	0	0	0	0	0	0	0	602	0	0
MOTU_000032967	75	33317	Protostomia	kingdom	Eukaryota	Metazoa	Unidentified	Unidentified	Unidentified	Unidentified	Unidentified	Unidentified	272	0	0	0	0	0	0	0	0	0	0	0	0	0	0	0	0	0	0	0	0	0	0	0	0	0	0	0	0	0	0	0	0	0	0	0	0
MOTU_000032972	75	33317	Protostomia	kingdom	Eukaryota	Metazoa	Unidentified	Unidentified	Unidentified	Unidentified	Unidentified	Unidentified	1674	0	0	0	0	0	0	0	0	0	0	0	0	0	0	0	0	0	0	0	0	0	0	0	0	0	0	64	33	0	0	0	0	0	0	0	0
MOTU_000032976	70	6143	Semaeostomeae	order	Eukaryota	Metazoa	Cnidaria	Scyphozoa	Semaeostomeae	Unidentified	Unidentified	Unidentified	1756	0	0	0	0	0	0	0	0	0	0	0	0	0	0	0	0	0	0	0	0	0	0	0	0	0	0	0	0	0	0	0	0	0	0	0	321
MOTU_000032995	75	116569	Neocopepoda	infraclass	Eukaryota	Metazoa	Arthropoda	Hexanauplia	Unidentified	Unidentified	Unidentified	Unidentified	7333	0	0	0	0	0	0	0	0	0	0	0	0	0	0	0	0	0	0	0	0	0	0	0	0	0	0	0	0	0	0	0	0	0	0	0	0
MOTU_000033001	80	216366	Helicina	order	Eukaryota	Metazoa	Mollusca	Gastropoda	Stylommatophora	Unidentified	Unidentified	Unidentified	268	0	0	0	0	0	0	0	0	0	0	0	0	0	0	0	0	0	0	0	0	0	0	0	0	0	0	0	0	0	0	19	0	0	0	0	0
MOTU_000033054	85	6388	Enchytraeidae	family	Eukaryota	Metazoa	Annelida	Clitellata	Enchytraeida	Enchytraeidae	Unidentified	Unidentified	341	0	0	0	0	0	0	0	0	0	0	0	0	0	0	0	0	0	0	0	0	0	0	0	0	0	0	0	0	0	0	0	0	0	0	0	0
MOTU_000033059	75	6657	Crustacea	subphylum	Eukaryota	Metazoa	Arthropoda	Unidentified	Unidentified	Unidentified	Unidentified	Unidentified	765	0	0	0	0	0	0	0	0	0	0	0	0	0	0	0	0	0	0	0	0	0	0	0	0	0	0	0	0	0	0	0	0	0	0	0	410
MOTU_000033066	75	33317	Protostomia	kingdom	Eukaryota	Metazoa	Unidentified	Unidentified	Unidentified	Unidentified	Unidentified	Unidentified	125371	0	0	0	0	0	0	0	0	0	0	0	0	0	0	0	0	0	0	0	0	0	0	0	0	15	0	0	0	0	0	0	0	0	45366	0	0
MOTU_000033077	75	6072	Eumetazoa	kingdom	Eukaryota	Metazoa	Unidentified	Unidentified	Unidentified	Unidentified	Unidentified	Unidentified	292	0	0	0	0	0	0	0	0	0	0	0	0	0	0	0	0	0	0	0	0	0	0	0	0	0	0	0	0	0	0	0	0	0	0	0	0
MOTU_000033078	75	33317	Protostomia	kingdom	Eukaryota	Metazoa	Unidentified	Unidentified	Unidentified	Unidentified	Unidentified	Unidentified	14	0	0	0	0	0	0	0	0	0	0	0	0	0	0	0	0	0	0	0	0	0	0	0	0	14	0	0	0	0	0	0	0	0	0	0	0
MOTU_000033146	70	1779146	Heteroscleromorpha	subclass	Eukaryota	Metazoa	Porifera	Demospongiae	Unidentified	Unidentified	Unidentified	Unidentified	425	0	0	0	0	0	0	0	0	0	0	0	0	0	0	0	0	0	0	0	0	0	0	0	0	0	0	0	0	0	0	0	0	0	0	0	0
MOTU_000033229	75	33317	Protostomia	kingdom	Eukaryota	Metazoa	Unidentified	Unidentified	Unidentified	Unidentified	Unidentified	Unidentified	160	0	0	0	0	0	0	0	0	0	0	0	0	0	0	0	0	0	0	0	0	0	0	0	0	0	0	0	0	0	0	0	0	0	0	0	0
MOTU_000033250	80	6072	Eumetazoa	kingdom	Eukaryota	Metazoa	Unidentified	Unidentified	Unidentified	Unidentified	Unidentified	Unidentified	33	0	0	0	0	0	0	0	0	0	0	0	0	0	0	0	0	0	0	0	0	0	0	0	0	0	0	0	0	0	0	0	0	0	0	0	0
MOTU_000033259	85	98848	Amathia	genus	Eukaryota	Metazoa	Bryozoa	Gymnolaemata	Ctenostomatida	Vesiculariidae	Amathia	Unidentified	4104	0	0	0	0	0	0	0	0	0	0	0	0	0	0	0	0	0	0	0	0	0	0	0	0	0	0	0	0	0	0	0	0	0	0	0	0
MOTU_000033276	75	33317	Protostomia	kingdom	Eukaryota	Metazoa	Unidentified	Unidentified	Unidentified	Unidentified	Unidentified	Unidentified	37	0	0	0	0	0	0	0	0	0	0	0	0	0	0	0	0	0	0	0	0	0	0	0	0	0	0	0	0	0	0	0	0	0	0	0	0
MOTU_000033293	100	8911	Larus	genus	Eukaryota	Metazoa	Chordata	Aves	Charadriiformes	Laridae	Larus	Unidentified	433	0	0	0	0	0	0	0	0	0	0	0	0	0	0	0	0	0	0	0	0	0	0	0	0	0	0	0	0	0	0	0	0	0	0	0	0
MOTU_000033315	75	1206795	Lophotrochozoa	kingdom	Eukaryota	Metazoa	Unidentified	Unidentified	Unidentified	Unidentified	Unidentified	Unidentified	108	0	0	0	0	0	0	0	0	0	0	0	0	0	0	0	0	0	0	0	0	0	0	0	0	0	0	0	0	0	0	0	0	0	0	0	0
MOTU_000033327	75	33317	Protostomia	kingdom	Eukaryota	Metazoa	Unidentified	Unidentified	Unidentified	Unidentified	Unidentified	Unidentified	1412	0	0	0	0	0	0	0	0	0	0	0	0	0	0	0	0	0	0	0	0	0	0	0	0	0	0	0	0	0	0	0	0	0	0	0	0
MOTU_000033342	85	69555	Caenogastropoda	subclass	Eukaryota	Metazoa	Mollusca	Gastropoda	Unidentified	Unidentified	Unidentified	Unidentified	254	0	0	0	0	0	0	0	0	0	0	0	0	0	0	0	0	0	0	0	0	0	0	0	0	0	0	0	0	0	0	0	0	0	0	0	0
MOTU_000033352	75	33317	Protostomia	kingdom	Eukaryota	Metazoa	Unidentified	Unidentified	Unidentified	Unidentified	Unidentified	Unidentified	1923	0	0	0	0	0	0	0	0	0	0	0	0	0	0	0	0	0	0	0	0	0	0	0	0	0	0	0	0	0	0	0	0	0	0	0	0
MOTU_000033362	75	33317	Protostomia	kingdom	Eukaryota	Metazoa	Unidentified	Unidentified	Unidentified	Unidentified	Unidentified	Unidentified	93	0	0	0	0	0	0	0	0	0	0	0	0	0	0	0	0	0	0	0	0	0	0	0	0	0	0	0	0	0	0	0	0	0	0	0	0
MOTU_000033364	80	6142	Scyphozoa	class	Eukaryota	Metazoa	Cnidaria	Scyphozoa	Unidentified	Unidentified	Unidentified	Unidentified	1241	0	0	0	0	0	0	0	0	0	0	0	0	0	0	0	0	0	0	0	0	0	0	0	0	0	0	0	0	0	0	0	0	0	0	0	0
MOTU_000033370	75	6072	Eumetazoa	kingdom	Eukaryota	Metazoa	Unidentified	Unidentified	Unidentified	Unidentified	Unidentified	Unidentified	379	0	0	0	0	0	0	0	0	0	0	0	0	0	0	0	0	0	0	0	0	0	0	0	0	0	0	0	0	0	0	0	0	0	0	0	158
MOTU_000033377	75	33317	Protostomia	kingdom	Eukaryota	Metazoa	Unidentified	Unidentified	Unidentified	Unidentified	Unidentified	Unidentified	3237	0	0	0	0	0	0	0	0	0	0	0	0	0	0	0	0	0	0	0	0	0	0	0	0	0	0	0	0	0	0	0	0	0	0	0	171
MOTU_000033532	70	79705	Symphypleona	order	Eukaryota	Metazoa	Arthropoda	Collembola	Symphypleona	Unidentified	Unidentified	Unidentified	4160	0	0	0	0	0	0	0	0	0	0	0	0	0	0	0	0	0	0	0	0	0	0	0	0	0	0	0	0	0	0	834	904	0	234	0	0
MOTU_000033613	75	298464	Canthocamptidae	family	Eukaryota	Metazoa	Arthropoda	Hexanauplia	Harpacticoida	Canthocamptidae	Unidentified	Unidentified	59433	0	0	0	0	0	0	0	0	0	0	0	0	0	0	0	0	0	0	0	0	0	0	0	0	0	0	0	0	0	0	0	0	0	1086	613	0
MOTU_000033614	75	977775	Panpulmonata	class	Eukaryota	Metazoa	Mollusca	Gastropoda	Unidentified	Unidentified	Unidentified	Unidentified	453	0	0	0	0	0	0	0	0	0	0	0	0	0	0	0	0	0	0	0	0	0	0	0	0	0	0	0	0	0	0	0	0	0	0	0	0
MOTU_000033696	100	30300	Botryllus	genus	Eukaryota	Metazoa	Chordata	Ascidiacea	Stolidobranchia	Styelidae	Botryllus	Unidentified	1138	0	0	0	0	0	0	0	0	0	0	0	0	0	0	0	0	0	0	0	0	0	0	0	0	0	0	0	0	0	0	124	462	0	0	0	0
MOTU_000033778	75	6833	Calanoida	order	Eukaryota	Metazoa	Arthropoda	Hexanauplia	Calanoida	Unidentified	Unidentified	Unidentified	177479	0	0	0	42	0	0	0	0	0	62	0	15	0	0	0	0	0	0	0	0	0	0	0	0	17	0	0	31	42	0	0	0	0	1799	0	0
MOTU_000033796	75	197562	Pancrustacea	phylum	Eukaryota	Metazoa	Arthropoda	Unidentified	Unidentified	Unidentified	Unidentified	Unidentified	5033	0	0	0	0	0	0	0	0	0	0	0	0	0	0	0	0	0	0	0	0	0	0	0	0	0	0	0	0	0	0	843	0	0	1344	418	0
MOTU_000033817	80	1206795	Lophotrochozoa	kingdom	Eukaryota	Metazoa	Unidentified	Unidentified	Unidentified	Unidentified	Unidentified	Unidentified	1833	0	0	0	0	0	0	0	0	0	0	0	0	0	0	0	0	0	0	0	0	0	0	0	0	0	0	0	0	0	0	0	0	0	0	0	0
MOTU_000033818	85	1732200	Corophiida	infraorder	Eukaryota	Metazoa	Arthropoda	Malacostraca	Amphipoda	Unidentified	Unidentified	Unidentified	2761	0	0	0	0	0	0	0	0	0	0	0	0	0	0	0	0	0	0	0	0	0	0	0	0	0	0	0	0	0	0	0	0	0	654	178	133
MOTU_000033824	75	116569	Neocopepoda	infraclass	Eukaryota	Metazoa	Arthropoda	Hexanauplia	Unidentified	Unidentified	Unidentified	Unidentified	42410	0	0	0	0	0	0	0	0	0	0	0	0	0	0	0	0	0	0	0	0	0	0	0	0	0	0	0	0	0	0	0	0	0	4388	410	1118
MOTU_000033829	80	45625	Gammarus	genus	Eukaryota	Metazoa	Arthropoda	Malacostraca	Amphipoda	Gammaridae	Gammarus	Unidentified	1012	0	0	0	0	0	0	0	0	0	0	0	0	0	0	0	0	0	0	0	0	0	0	0	0	0	0	0	0	0	0	0	0	0	0	0	483
MOTU_000033856	80	500008	Leptothecata	order	Eukaryota	Metazoa	Cnidaria	Hydrozoa	Leptothecata	Unidentified	Unidentified	Unidentified	441	0	0	0	0	0	0	0	0	0	0	0	0	0	0	0	0	0	0	0	0	0	0	0	0	0	0	0	0	0	0	0	0	0	0	0	0
MOTU_000033864	100	438488	Polydora cornuta	species	Eukaryota	Metazoa	Annelida	Polychaeta	Spionida	Spionidae	Polydora	Polydora cornuta	6326	0	0	0	0	0	0	0	0	0	0	0	0	0	0	0	0	0	0	0	0	0	0	0	0	0	0	0	0	0	0	0	0	0	3856	0	0
MOTU_000033867	75	2172821	Multicrustacea	superclass	Eukaryota	Metazoa	Arthropoda	Unidentified	Unidentified	Unidentified	Unidentified	Unidentified	29	0	0	0	0	0	0	0	0	0	0	0	0	0	0	0	0	0	0	0	0	0	0	0	0	0	0	0	0	0	0	0	0	0	0	0	0
MOTU_000033911	80	2172821	Multicrustacea	superclass	Eukaryota	Metazoa	Arthropoda	Unidentified	Unidentified	Unidentified	Unidentified	Unidentified	185	0	0	0	0	0	0	0	0	0	0	0	0	0	0	0	0	0	0	0	0	0	0	0	0	0	0	0	0	0	0	0	0	0	0	0	185
MOTU_000033913	80	977775	Panpulmonata	class	Eukaryota	Metazoa	Mollusca	Gastropoda	Unidentified	Unidentified	Unidentified	Unidentified	178	0	0	0	0	0	0	0	0	0	0	0	0	0	0	0	0	0	0	0	0	0	0	0	0	0	0	0	0	0	0	0	0	0	0	0	178
MOTU_000033935	97	279652	Pista cristata	species	Eukaryota	Metazoa	Annelida	Polychaeta	Terebellida	Terebellidae	Pista	Pista cristata	1487	0	0	0	0	0	0	0	0	0	0	0	0	0	0	0	0	0	0	0	0	0	0	0	0	0	0	0	0	0	0	0	0	0	0	0	128
MOTU_000033940	70	116571	Podoplea	superorder	Eukaryota	Metazoa	Arthropoda	Hexanauplia	Unidentified	Unidentified	Unidentified	Unidentified	42781	0	0	0	0	0	0	0	0	0	0	0	0	0	0	0	0	0	0	0	0	0	0	0	0	0	0	0	0	0	0	0	0	0	0	0	0
MOTU_000033946	75	6072	Eumetazoa	kingdom	Eukaryota	Metazoa	Unidentified	Unidentified	Unidentified	Unidentified	Unidentified	Unidentified	1047	0	0	0	0	0	0	0	0	0	0	0	0	0	0	0	0	0	0	0	0	0	0	0	0	0	0	0	0	0	0	0	0	0	0	0	0
MOTU_000033948	80	6820	Peracarida	superorder	Eukaryota	Metazoa	Arthropoda	Malacostraca	Unidentified	Unidentified	Unidentified	Unidentified	4315	0	0	0	0	0	0	0	0	0	0	0	0	0	0	0	0	0	0	0	0	0	0	0	0	0	0	0	0	0	0	0	0	0	0	0	279
MOTU_000033954	80	72041	Eumalacostraca	subclass	Eukaryota	Metazoa	Arthropoda	Malacostraca	Unidentified	Unidentified	Unidentified	Unidentified	202	0	0	0	0	0	0	0	0	0	0	0	0	0	0	0	0	0	0	0	0	0	0	0	0	0	0	0	0	0	0	0	0	0	0	0	0
MOTU_000033997	75	33317	Protostomia	kingdom	Eukaryota	Metazoa	Unidentified	Unidentified	Unidentified	Unidentified	Unidentified	Unidentified	9811	0	0	0	0	0	0	0	0	0	0	0	0	0	0	0	0	0	0	0	0	0	0	0	0	0	0	0	0	0	0	0	0	0	0	0	0
MOTU_000033998	100	884654	Myrianida pachycera	species	Eukaryota	Metazoa	Annelida	Polychaeta	Phyllodocida	Syllidae	Myrianida	Myrianida pachycera	6305	0	0	0	0	0	0	0	0	0	0	0	0	0	0	0	0	0	0	0	0	0	0	0	0	0	0	0	0	0	0	0	0	0	0	0	0
MOTU_000034003	100	397554	Heteromastus filiformis	species	Eukaryota	Metazoa	Annelida	Polychaeta	order_Capitellidae	Capitellidae	Heteromastus	Heteromastus filiformis	30106	0	0	0	0	0	0	0	0	0	0	0	0	0	0	0	0	0	0	0	0	0	0	0	0	0	0	0	0	0	0	0	0	0	0	0	0
MOTU_000034022	80	6448	Gastropoda	class	Eukaryota	Metazoa	Mollusca	Gastropoda	Unidentified	Unidentified	Unidentified	Unidentified	21	0	0	0	0	0	0	0	0	0	0	0	0	0	0	0	0	0	0	0	0	0	0	0	0	0	0	0	0	0	0	0	0	0	0	0	0
MOTU_000034025	80	72041	Eumalacostraca	subclass	Eukaryota	Metazoa	Arthropoda	Malacostraca	Unidentified	Unidentified	Unidentified	Unidentified	7	0	0	0	0	0	0	0	0	0	0	0	0	0	0	0	0	0	0	0	0	0	0	0	0	0	0	0	0	0	0	0	0	0	0	0	0
MOTU_000034049	97	48271	Amphipholis squamata	species	Eukaryota	Metazoa	Echinodermata	Ophiuroidea	Amphilepidida	Amphiuridae	Amphipholis	Amphipholis squamata	6174	0	0	0	0	0	0	0	0	0	0	0	0	0	0	0	0	0	0	0	0	0	0	0	0	0	0	0	0	0	0	0	0	0	0	0	0
MOTU_000034073	97	2951288	Nicolea venustula	species	Eukaryota	Metazoa	Annelida	Polychaeta	Terebellida	Terebellidae	Nicolea	Nicolea venustula	44792	0	0	0	0	0	0	0	0	0	0	0	0	0	0	0	0	0	0	0	0	0	0	0	0	28	0	0	0	0	0	0	0	0	0	0	0
MOTU_000034106	75	6521	Lymnaeidae	family	Eukaryota	Metazoa	Mollusca	Gastropoda	order_Lymnaeidae	Lymnaeidae	Unidentified	Unidentified	137	0	0	0	0	0	0	0	0	0	0	0	0	0	0	0	0	0	0	0	0	0	0	0	0	0	0	0	0	0	0	0	0	0	0	0	0
MOTU_000034118	75	6448	Gastropoda	class	Eukaryota	Metazoa	Mollusca	Gastropoda	Unidentified	Unidentified	Unidentified	Unidentified	121	0	0	0	0	0	0	0	0	0	0	0	0	0	0	0	0	0	0	0	0	0	0	0	0	0	0	0	0	0	0	0	0	0	0	0	0
MOTU_000034125	80	216307	Euthyneura	class	Eukaryota	Metazoa	Mollusca	Gastropoda	Unidentified	Unidentified	Unidentified	Unidentified	117	0	0	0	0	0	0	0	0	0	0	0	0	0	0	0	0	0	0	0	0	0	0	0	0	0	0	0	0	0	0	0	0	0	0	0	0
MOTU_000034206	76	6947	Prostigmata	suborder	Eukaryota	Metazoa	Arthropoda	Arachnida	Trombidiformes	Unidentified	Unidentified	Unidentified	8097	0	0	0	0	0	0	0	0	0	0	0	0	0	0	0	0	0	0	0	0	0	0	0	0	0	0	0	0	0	0	0	0	0	5940	0	0
MOTU_000034223	80	977775	Panpulmonata	class	Eukaryota	Metazoa	Mollusca	Gastropoda	Unidentified	Unidentified	Unidentified	Unidentified	187	0	0	0	0	0	0	0	0	0	0	0	0	0	0	0	0	0	0	0	0	0	0	0	0	0	0	0	0	0	0	0	0	0	0	0	0
MOTU_000034233	80	72041	Eumalacostraca	subclass	Eukaryota	Metazoa	Arthropoda	Malacostraca	Unidentified	Unidentified	Unidentified	Unidentified	66094	0	0	0	0	0	0	0	0	0	0	0	0	0	0	0	0	0	0	0	0	0	0	0	0	0	0	0	0	0	0	0	0	0	0	0	1474
MOTU_000034237	80	6821	Amphipoda	order	Eukaryota	Metazoa	Arthropoda	Malacostraca	Amphipoda	Unidentified	Unidentified	Unidentified	20	0	0	0	0	0	0	0	0	0	0	0	0	0	0	0	0	0	0	0	0	0	0	0	0	20	0	0	0	0	0	0	0	0	0	0	0
MOTU_000034246	75	33317	Protostomia	kingdom	Eukaryota	Metazoa	Unidentified	Unidentified	Unidentified	Unidentified	Unidentified	Unidentified	53	0	0	0	0	0	0	0	0	0	0	0	0	0	0	0	0	0	0	0	0	0	0	0	0	0	0	0	0	0	0	0	0	0	0	0	0
MOTU_000034247	75	6448	Gastropoda	class	Eukaryota	Metazoa	Mollusca	Gastropoda	Unidentified	Unidentified	Unidentified	Unidentified	10645	0	0	0	0	0	0	0	0	0	0	0	0	0	0	0	0	0	0	0	0	0	0	0	0	0	0	0	0	0	0	0	0	0	216	0	0
MOTU_000034256	97	27925	Poecilosclerida	order	Eukaryota	Metazoa	Porifera	Demospongiae	Poecilosclerida	Unidentified	Unidentified	Unidentified	1691	0	0	0	0	0	0	0	0	0	0	0	0	0	0	0	0	0	0	0	0	0	0	0	0	0	0	0	0	0	0	0	0	0	0	0	0
MOTU_000034285	100	489901	Haminoea orbignyana	species	Eukaryota	Metazoa	Mollusca	Gastropoda	Cephalaspidea	Haminoeidae	Haminoea	Haminoea orbignyana	81730	0	0	0	0	0	0	0	0	0	0	0	0	0	0	0	0	0	0	0	0	0	0	0	0	0	0	0	0	0	0	0	0	0	0	0	0
MOTU_000034308	80	27803	Cyanea	genus	Eukaryota	Metazoa	Cnidaria	Scyphozoa	Semaeostomeae	Cyaneidae	Cyanea	Unidentified	186	0	0	0	0	0	0	0	0	0	0	0	0	0	0	0	0	0	0	0	0	0	0	0	0	0	0	0	0	0	0	0	0	0	0	0	0
MOTU_000034311	90	2750049	Obeliida	order	Eukaryota	Metazoa	Cnidaria	Hydrozoa	Leptothecata	Unidentified	Unidentified	Unidentified	170	0	0	0	0	0	0	0	0	0	0	0	0	0	0	0	0	0	0	0	0	0	0	0	0	0	0	0	0	0	0	0	0	0	0	0	0
MOTU_000034324	80	37516	Hydroidolina	subclass	Eukaryota	Metazoa	Cnidaria	Hydrozoa	Unidentified	Unidentified	Unidentified	Unidentified	3099	0	0	0	0	0	0	0	0	0	0	0	0	0	0	0	0	0	0	0	0	0	0	0	0	0	0	0	0	0	0	0	0	0	0	0	0
MOTU_000034352	97	2486080	Nereiphylla rubiginosa	species	Eukaryota	Metazoa	Annelida	Polychaeta	Phyllodocida	Phyllodocidae	Nereiphylla	Nereiphylla rubiginosa	295	0	0	0	0	0	0	0	0	0	0	0	0	0	0	0	0	0	0	0	0	0	0	0	0	0	0	0	0	0	0	0	0	0	0	0	0
MOTU_000034354	97	1440455	Aplidium accarense	species	Eukaryota	Metazoa	Chordata	Ascidiacea	Aplousobranchia	Polyclinidae	Aplidium	Aplidium accarense	230	0	0	0	0	0	0	0	0	0	0	0	0	0	0	0	0	0	0	0	0	0	0	0	0	0	0	0	0	0	0	0	0	0	0	0	0
MOTU_000034365	75	2172821	Multicrustacea	superclass	Eukaryota	Metazoa	Arthropoda	Unidentified	Unidentified	Unidentified	Unidentified	Unidentified	6638	0	0	0	0	0	0	0	0	0	0	0	0	0	0	0	0	0	0	0	0	0	0	0	0	0	0	0	0	0	0	0	0	0	0	0	0
MOTU_000034382	75	33213	Bilateria	kingdom	Eukaryota	Metazoa	Unidentified	Unidentified	Unidentified	Unidentified	Unidentified	Unidentified	2035	0	0	0	0	0	0	0	0	0	0	0	0	0	0	0	0	0	0	0	0	0	0	0	0	0	0	0	0	0	0	0	0	0	0	0	0
MOTU_000034404	100	1440457	Styela canopus	species	Eukaryota	Metazoa	Chordata	Ascidiacea	Stolidobranchia	Styelidae	Styela	Styela canopus	1538	0	0	0	0	0	0	0	0	0	0	0	0	0	0	0	0	0	0	0	0	0	0	0	0	0	0	0	0	0	0	0	0	0	0	0	0
MOTU_000034418	75	33317	Protostomia	kingdom	Eukaryota	Metazoa	Unidentified	Unidentified	Unidentified	Unidentified	Unidentified	Unidentified	18649	0	0	0	0	0	0	0	0	0	0	0	0	0	0	0	0	0	0	0	0	0	0	0	0	0	0	0	0	0	0	0	0	0	0	0	0
MOTU_000034419	80	116569	Neocopepoda	infraclass	Eukaryota	Metazoa	Arthropoda	Hexanauplia	Unidentified	Unidentified	Unidentified	Unidentified	10453	0	0	0	0	0	0	0	0	0	0	0	0	0	0	0	0	0	0	0	0	0	0	0	0	0	0	0	0	0	0	0	0	0	0	0	0
MOTU_000034435	100	169120	Ophryotrocha labronica	species	Eukaryota	Metazoa	Annelida	Polychaeta	Eunicida	Dorvilleidae	Ophryotrocha	Ophryotrocha labronica	1480	0	0	0	0	0	0	0	0	0	0	0	0	0	0	0	0	0	0	0	0	0	0	0	0	0	0	0	0	0	0	0	0	0	0	0	0
MOTU_000034445	85	2899671	Balanoidea	superfamily	Eukaryota	Metazoa	Arthropoda	Thecostraca	Balanomorpha	Unidentified	Unidentified	Unidentified	26	0	0	0	0	0	0	0	0	0	0	0	0	0	0	0	0	0	0	0	0	0	0	0	0	0	0	0	0	0	0	0	0	0	0	0	0
MOTU_000034448	100	2605981	Okenia polycerelloides	species	Eukaryota	Metazoa	Mollusca	Gastropoda	Nudibranchia	Goniodorididae	Okenia	Okenia polycerelloides	226	0	0	0	0	0	0	0	0	0	0	0	0	0	0	0	0	0	0	0	0	0	0	0	0	0	0	0	0	0	0	0	0	0	0	0	0
MOTU_000034485	75	6072	Eumetazoa	kingdom	Eukaryota	Metazoa	Unidentified	Unidentified	Unidentified	Unidentified	Unidentified	Unidentified	53	0	0	0	0	0	0	0	0	0	0	0	0	0	0	0	0	0	0	0	0	0	0	0	0	0	0	0	0	0	0	0	0	0	0	0	0
MOTU_000034489	75	6072	Eumetazoa	kingdom	Eukaryota	Metazoa	Unidentified	Unidentified	Unidentified	Unidentified	Unidentified	Unidentified	500	0	0	0	0	0	0	0	0	0	0	0	0	0	0	0	0	0	0	0	0	0	0	0	0	0	0	0	0	0	0	0	0	0	0	0	0
MOTU_000034492	85	6657	Crustacea	subphylum	Eukaryota	Metazoa	Arthropoda	Unidentified	Unidentified	Unidentified	Unidentified	Unidentified	32	0	0	0	0	0	0	0	0	0	0	0	0	0	0	0	0	0	0	0	0	0	0	0	0	0	0	0	0	0	0	0	0	0	0	0	0
MOTU_000034494	80	187625	Entomobrya	genus	Eukaryota	Metazoa	Arthropoda	Collembola	Entomobryomorpha	Entomobryidae	Entomobrya	Unidentified	29	0	0	0	0	0	0	0	0	0	0	0	0	0	0	0	0	0	0	0	0	0	0	0	0	0	0	0	0	0	0	0	0	0	0	0	0
MOTU_000034515	75	6102	Hexacorallia	subclass	Eukaryota	Metazoa	Cnidaria	Anthozoa	Unidentified	Unidentified	Unidentified	Unidentified	19	0	0	0	0	0	0	0	0	0	0	0	0	0	0	0	0	0	0	0	0	0	0	0	0	0	0	0	0	0	0	0	0	0	0	0	0
MOTU_000034545	80	33317	Protostomia	kingdom	Eukaryota	Metazoa	Unidentified	Unidentified	Unidentified	Unidentified	Unidentified	Unidentified	13	0	0	0	0	0	0	0	0	0	0	0	0	0	0	0	0	0	0	0	0	0	0	0	0	0	0	0	0	0	0	0	0	0	0	0	0
MOTU_000034554	75	33317	Protostomia	kingdom	Eukaryota	Metazoa	Unidentified	Unidentified	Unidentified	Unidentified	Unidentified	Unidentified	12	0	0	0	0	0	0	0	0	0	0	0	0	0	0	0	0	0	0	0	0	0	0	0	0	0	0	0	0	0	0	0	0	0	0	0	0
MOTU_000034555	75	6447	Mollusca	phylum	Eukaryota	Metazoa	Mollusca	Unidentified	Unidentified	Unidentified	Unidentified	Unidentified	12	0	0	0	0	0	0	0	0	0	0	0	0	0	0	0	0	0	0	0	0	0	0	0	0	0	0	0	0	0	0	0	0	0	0	0	0
MOTU_000034559	75	197563	Mandibulata	phylum	Eukaryota	Metazoa	Arthropoda	Unidentified	Unidentified	Unidentified	Unidentified	Unidentified	12	0	0	0	0	0	0	0	0	0	0	0	0	0	0	0	0	0	0	0	0	0	0	0	0	0	0	0	0	0	0	0	0	0	0	0	0
MOTU_000034576	70	977775	Panpulmonata	class	Eukaryota	Metazoa	Mollusca	Gastropoda	Unidentified	Unidentified	Unidentified	Unidentified	11	0	0	0	0	0	0	0	0	0	0	0	0	0	0	0	0	0	0	0	0	0	0	0	0	0	0	0	0	0	0	0	0	0	0	0	0
MOTU_000034587	80	6072	Eumetazoa	kingdom	Eukaryota	Metazoa	Unidentified	Unidentified	Unidentified	Unidentified	Unidentified	Unidentified	10	0	0	0	0	0	0	0	0	0	0	0	0	0	0	0	0	0	0	0	0	0	0	0	0	0	0	0	0	0	0	0	0	0	0	0	0
MOTU_000034591	100	10212	Bugula neritina	species	Eukaryota	Metazoa	Bryozoa	Gymnolaemata	Cheilostomatida	Bugulidae	Bugula	Bugula neritina	782	0	0	0	0	0	0	0	0	0	60	0	0	0	0	0	0	0	0	0	0	0	0	0	0	0	0	0	0	0	0	0	0	0	0	0	0
MOTU_000034617	85	1489341	Osteoglossocephalai	class	Eukaryota	Metazoa	Chordata	Actinopteri	Unidentified	Unidentified	Unidentified	Unidentified	8	0	0	0	0	0	0	0	0	0	0	0	0	0	0	0	0	0	0	0	0	0	0	0	0	0	0	0	0	0	0	0	0	0	0	0	0
MOTU_000034690	75	33317	Protostomia	kingdom	Eukaryota	Metazoa	Unidentified	Unidentified	Unidentified	Unidentified	Unidentified	Unidentified	12	0	0	0	0	0	0	0	0	0	0	0	0	0	0	0	0	0	0	0	0	0	0	0	0	0	0	0	0	0	0	0	0	0	0	0	0
MOTU_000034700	80	33208	Metazoa	kingdom	Eukaryota	Metazoa	Unidentified	Unidentified	Unidentified	Unidentified	Unidentified	Unidentified	25	0	0	0	0	0	0	0	0	0	0	0	0	0	0	0	0	0	0	0	0	0	0	0	0	0	0	0	0	0	0	0	0	0	0	0	0
MOTU_000034718	80	1206795	Lophotrochozoa	kingdom	Eukaryota	Metazoa	Unidentified	Unidentified	Unidentified	Unidentified	Unidentified	Unidentified	72	0	0	0	0	0	0	0	0	0	0	0	0	0	0	0	0	0	0	0	0	0	0	0	0	0	0	0	0	0	0	0	0	0	0	0	0
MOTU_000034777	75	6448	Gastropoda	class	Eukaryota	Metazoa	Mollusca	Gastropoda	Unidentified	Unidentified	Unidentified	Unidentified	12	0	0	0	0	0	0	0	0	0	0	0	0	0	0	0	0	0	0	0	0	0	0	0	0	0	0	0	0	0	0	0	0	0	0	0	0
MOTU_000034802	75	69555	Caenogastropoda	subclass	Eukaryota	Metazoa	Mollusca	Gastropoda	Unidentified	Unidentified	Unidentified	Unidentified	1020	0	0	0	0	0	0	0	0	0	0	0	0	0	0	0	0	0	0	0	0	0	0	0	0	0	0	0	0	0	0	0	0	0	0	0	0
MOTU_000034898	75	6448	Gastropoda	class	Eukaryota	Metazoa	Mollusca	Gastropoda	Unidentified	Unidentified	Unidentified	Unidentified	1849	0	0	0	0	0	0	0	0	0	0	0	0	0	0	0	0	0	0	0	0	0	0	0	0	0	0	0	0	0	0	0	0	0	1403	0	0
MOTU_000034929	97	376763	Galathea	genus	Eukaryota	Metazoa	Arthropoda	Malacostraca	Decapoda	Galatheidae	Galathea	Unidentified	836	0	0	0	0	0	0	0	0	0	0	0	0	0	0	0	0	0	0	0	0	0	0	0	0	20	0	0	0	0	0	0	0	0	0	0	0
MOTU_000034930	75	33213	Bilateria	kingdom	Eukaryota	Metazoa	Unidentified	Unidentified	Unidentified	Unidentified	Unidentified	Unidentified	1024	0	0	0	0	0	0	0	0	0	0	0	0	0	0	0	0	0	0	0	0	0	0	0	0	0	0	0	0	0	0	0	0	0	0	0	0
MOTU_000034931	97	2268661	Leptopentacta elongata	species	Eukaryota	Metazoa	Echinodermata	Holothuroidea	Dendrochirotida	Cucumariidae	Leptopentacta	Leptopentacta elongata	630	0	0	0	0	0	0	0	0	0	0	0	0	0	0	0	0	0	0	0	0	0	0	0	0	0	0	0	0	0	0	0	0	0	0	0	0
MOTU_000034942	75	197562	Pancrustacea	phylum	Eukaryota	Metazoa	Arthropoda	Unidentified	Unidentified	Unidentified	Unidentified	Unidentified	184	0	0	0	0	0	0	0	0	0	0	0	0	0	0	0	0	0	0	0	0	0	0	0	0	0	0	0	0	0	0	0	0	0	0	0	0
MOTU_000034947	75	116569	Neocopepoda	infraclass	Eukaryota	Metazoa	Arthropoda	Hexanauplia	Unidentified	Unidentified	Unidentified	Unidentified	3667	0	0	0	0	0	0	0	0	0	0	0	0	0	0	0	0	0	0	0	0	0	0	0	0	0	0	0	0	0	0	0	0	0	0	0	0
MOTU_000034949	75	33317	Protostomia	kingdom	Eukaryota	Metazoa	Unidentified	Unidentified	Unidentified	Unidentified	Unidentified	Unidentified	134	0	0	0	0	0	0	0	0	0	0	0	0	0	0	0	0	0	0	0	0	0	0	0	0	0	0	0	0	0	0	0	0	0	0	0	0
MOTU_000034959	70	1206795	Lophotrochozoa	kingdom	Eukaryota	Metazoa	Unidentified	Unidentified	Unidentified	Unidentified	Unidentified	Unidentified	93	0	0	0	0	0	0	0	0	0	0	0	0	0	0	0	0	0	0	0	0	0	0	0	0	0	0	0	0	0	0	0	0	0	0	0	0
MOTU_000034966	80	1206795	Lophotrochozoa	kingdom	Eukaryota	Metazoa	Unidentified	Unidentified	Unidentified	Unidentified	Unidentified	Unidentified	95	0	0	0	0	0	0	0	0	0	0	0	0	0	0	0	0	0	0	0	0	0	0	0	0	0	0	0	0	0	0	0	0	0	0	0	0
MOTU_000034969	75	2172821	Multicrustacea	superclass	Eukaryota	Metazoa	Arthropoda	Unidentified	Unidentified	Unidentified	Unidentified	Unidentified	779	0	0	0	0	0	0	0	0	0	0	0	0	0	0	0	0	0	0	0	0	0	0	0	0	0	0	0	0	0	0	0	0	0	0	0	0
MOTU_000034981	80	730330	Entomobryomorpha	order	Eukaryota	Metazoa	Arthropoda	Collembola	Entomobryomorpha	Unidentified	Unidentified	Unidentified	54	0	0	0	0	0	0	0	0	0	0	0	0	0	0	0	0	0	0	0	0	0	0	0	0	0	0	0	0	0	0	0	0	0	0	0	0
MOTU_000035002	80	168800	Velella	genus	Eukaryota	Metazoa	Cnidaria	Hydrozoa	Anthoathecata	Porpitidae	Velella	Unidentified	38	0	0	0	0	0	0	0	0	0	0	0	0	0	0	0	0	0	0	0	0	0	0	0	0	0	0	0	0	0	0	0	0	0	0	0	0
MOTU_000035006	80	1206795	Lophotrochozoa	kingdom	Eukaryota	Metazoa	Unidentified	Unidentified	Unidentified	Unidentified	Unidentified	Unidentified	355	0	0	0	0	0	0	0	0	0	0	0	0	0	0	0	0	0	0	0	0	0	0	0	0	0	0	0	0	0	0	0	0	0	0	0	0
MOTU_000035014	75	1206795	Lophotrochozoa	kingdom	Eukaryota	Metazoa	Unidentified	Unidentified	Unidentified	Unidentified	Unidentified	Unidentified	33	0	0	0	0	0	0	0	0	0	0	0	0	0	0	0	0	0	0	0	0	0	0	0	0	0	0	0	0	0	0	0	0	0	0	0	0
MOTU_000035015	75	33317	Protostomia	kingdom	Eukaryota	Metazoa	Unidentified	Unidentified	Unidentified	Unidentified	Unidentified	Unidentified	33	0	0	0	0	0	0	0	0	0	0	0	0	0	0	0	0	0	0	0	0	0	0	0	0	0	0	0	0	0	0	0	0	0	0	0	0
MOTU_000035022	75	116571	Podoplea	superorder	Eukaryota	Metazoa	Arthropoda	Hexanauplia	Unidentified	Unidentified	Unidentified	Unidentified	29	0	0	0	0	0	0	0	0	0	0	0	0	0	0	0	0	0	0	0	0	0	0	0	0	0	0	0	0	0	0	0	0	0	0	0	0
MOTU_000035026	75	46736	Merulinidae	family	Eukaryota	Metazoa	Cnidaria	Anthozoa	Scleractinia	Merulinidae	Unidentified	Unidentified	26	0	0	0	0	0	0	0	0	0	0	0	0	0	0	0	0	0	0	0	0	0	0	0	0	0	0	0	0	0	0	0	0	0	0	0	0
MOTU_000035027	70	33317	Protostomia	kingdom	Eukaryota	Metazoa	Unidentified	Unidentified	Unidentified	Unidentified	Unidentified	Unidentified	26	0	0	0	0	0	0	0	0	0	0	0	0	0	0	0	0	0	0	0	0	0	0	0	0	0	0	0	0	0	0	0	0	0	0	0	0
MOTU_000035064	100	294133	Caprella equilibra	species	Eukaryota	Metazoa	Arthropoda	Malacostraca	Amphipoda	Caprellidae	Caprella	Caprella equilibra	47	0	14	0	0	0	0	0	0	0	0	0	0	0	0	0	0	0	0	0	0	0	0	0	0	33	0	0	0	0	0	0	0	0	0	0	0
MOTU_000036478	85	1206795	Lophotrochozoa	kingdom	Eukaryota	Metazoa	Unidentified	Unidentified	Unidentified	Unidentified	Unidentified	Unidentified	1319	0	0	0	0	0	0	0	0	0	0	0	0	0	0	0	0	0	0	0	0	0	0	0	0	0	0	0	0	0	0	0	0	0	0	0	0
MOTU_000036722	100	2718910	Gonatus steenstrupi	species	Eukaryota	Metazoa	Mollusca	Cephalopoda	Oegopsida	Gonatidae	Gonatus	Gonatus steenstrupi	20	0	0	0	0	0	0	0	0	0	0	0	0	0	0	0	0	0	0	0	0	0	0	0	0	20	0	0	0	0	0	0	0	0	0	0	0
MOTU_000036731	70	119428	Dictyoceratida	order	Eukaryota	Metazoa	Porifera	Demospongiae	Dictyoceratida	Unidentified	Unidentified	Unidentified	906	0	0	0	0	0	0	0	0	0	0	0	0	0	0	0	0	0	0	0	0	0	0	0	0	0	0	0	0	0	0	0	0	0	0	0	0
MOTU_000036733	75	1206795	Lophotrochozoa	kingdom	Eukaryota	Metazoa	Unidentified	Unidentified	Unidentified	Unidentified	Unidentified	Unidentified	27	0	0	0	0	0	0	0	0	0	0	0	0	0	0	0	0	0	0	0	0	0	0	0	0	27	0	0	0	0	0	0	0	0	0	0	0
MOTU_000036735	75	116571	Podoplea	superorder	Eukaryota	Metazoa	Arthropoda	Hexanauplia	Unidentified	Unidentified	Unidentified	Unidentified	2963	0	0	0	0	0	0	0	0	0	0	0	0	0	0	0	0	0	0	0	0	0	0	0	0	0	0	0	0	0	0	0	0	0	0	0	0
MOTU_000036749	100	1920382	Aora typica	species	Eukaryota	Metazoa	Arthropoda	Malacostraca	Amphipoda	Aoridae	Aora	Aora typica	12	0	0	0	0	0	0	0	0	0	0	0	0	0	0	0	0	0	0	0	0	0	0	0	0	12	0	0	0	0	0	0	0	0	0	0	0
MOTU_000036818	80	31259	Pseudocerotidae	family	Eukaryota	Metazoa	Platyhelminthes	Rhabditophora	Polycladida	Pseudocerotidae	Unidentified	Unidentified	22325	0	0	0	0	0	0	0	0	0	0	0	0	0	0	0	0	0	0	0	0	0	0	0	0	0	0	0	0	0	0	0	0	0	0	0	0
MOTU_000036826	75	116571	Podoplea	superorder	Eukaryota	Metazoa	Arthropoda	Hexanauplia	Unidentified	Unidentified	Unidentified	Unidentified	34983	0	0	0	0	0	0	0	0	0	0	0	0	0	0	0	0	0	0	0	0	0	0	0	0	0	0	0	0	0	0	0	0	0	0	0	0
MOTU_000036841	80	33317	Protostomia	kingdom	Eukaryota	Metazoa	Unidentified	Unidentified	Unidentified	Unidentified	Unidentified	Unidentified	2431	0	0	0	0	0	0	0	0	0	0	0	0	0	0	0	0	0	164	0	0	0	0	0	0	0	0	0	0	0	0	0	0	0	0	0	0
MOTU_000036851	75	116571	Podoplea	superorder	Eukaryota	Metazoa	Arthropoda	Hexanauplia	Unidentified	Unidentified	Unidentified	Unidentified	7452	0	0	0	0	0	0	0	0	0	0	0	0	0	0	0	0	0	0	0	0	0	0	0	0	0	0	0	0	0	0	0	0	0	0	0	0
MOTU_000036852	80	6833	Calanoida	order	Eukaryota	Metazoa	Arthropoda	Hexanauplia	Calanoida	Unidentified	Unidentified	Unidentified	22	0	0	0	0	0	0	0	0	0	0	0	0	0	0	0	0	0	0	0	0	0	0	0	0	22	0	0	0	0	0	0	0	0	0	0	0
MOTU_000036854	100	44932	Boreogadus saida	species	Eukaryota	Metazoa	Chordata	Actinopteri	Gadiformes	Gadidae	Boreogadus	Boreogadus saida	145	0	0	0	0	0	0	0	0	0	0	0	0	0	0	0	0	0	0	0	0	0	0	0	0	0	0	0	0	0	0	0	0	0	0	0	0
MOTU_000036859	75	6692	Pleocyemata	suborder	Eukaryota	Metazoa	Arthropoda	Malacostraca	Decapoda	Unidentified	Unidentified	Unidentified	24	0	0	0	0	0	0	0	0	0	0	0	0	0	0	0	0	0	0	0	0	0	0	0	0	24	0	0	0	0	0	0	0	0	0	0	0
MOTU_000037460	80	116571	Podoplea	superorder	Eukaryota	Metazoa	Arthropoda	Hexanauplia	Unidentified	Unidentified	Unidentified	Unidentified	9531	0	0	0	0	0	0	0	0	0	0	0	0	0	0	0	0	0	0	0	0	0	0	0	0	0	0	0	0	0	0	0	0	0	0	0	0
MOTU_000037485	97	334708	Patella ulyssiponensis	species	Eukaryota	Metazoa	Mollusca	Gastropoda	order_Patellidae	Patellidae	Patella	Patella ulyssiponensis	12	0	0	0	0	0	0	0	0	0	0	0	0	0	0	0	0	0	0	0	0	0	0	0	0	12	0	0	0	0	0	0	0	0	0	0	0
MOTU_000037487	100	7719	Ciona intestinalis	species	Eukaryota	Metazoa	Chordata	Ascidiacea	Phlebobranchia	Cionidae	Ciona	Ciona intestinalis	127480	0	5	328	0	0	0	0	304	0	4305	173	141	244	90	73	6406	84	184	59	13	30	0	60	53	0	0	0	26	0	10	157	2579	948	0	0	0
MOTU_000037506	80	6340	Annelida	phylum	Eukaryota	Metazoa	Annelida	Unidentified	Unidentified	Unidentified	Unidentified	Unidentified	2841	0	0	0	0	0	0	0	0	0	0	0	0	0	0	0	0	0	0	0	0	0	0	0	0	0	0	0	0	0	0	0	0	0	0	0	0
MOTU_000037773	75	33213	Bilateria	kingdom	Eukaryota	Metazoa	Unidentified	Unidentified	Unidentified	Unidentified	Unidentified	Unidentified	10	0	0	0	0	0	0	0	0	0	0	0	0	0	0	0	0	0	0	0	0	0	0	0	0	10	0	0	0	0	0	0	0	0	0	0	0
MOTU_000037880	75	33317	Protostomia	kingdom	Eukaryota	Metazoa	Unidentified	Unidentified	Unidentified	Unidentified	Unidentified	Unidentified	15	0	0	0	0	0	0	0	0	0	0	0	0	0	0	0	0	0	0	0	0	0	0	0	0	15	0	0	0	0	0	0	0	0	0	0	0
MOTU_000037937	85	37516	Hydroidolina	subclass	Eukaryota	Metazoa	Cnidaria	Hydrozoa	Unidentified	Unidentified	Unidentified	Unidentified	1360	0	0	0	0	0	0	0	0	0	0	0	0	0	0	0	0	0	0	0	0	0	0	0	0	0	0	0	0	0	0	0	0	0	0	0	0
MOTU_000037941	80	1206795	Lophotrochozoa	kingdom	Eukaryota	Metazoa	Unidentified	Unidentified	Unidentified	Unidentified	Unidentified	Unidentified	15030	0	0	0	0	0	0	0	0	0	0	0	0	0	0	0	0	0	0	0	0	0	0	0	0	0	0	0	0	0	0	0	0	0	0	0	0
MOTU_000037947	100	557337	Bathyraja spinicauda	species	Eukaryota	Metazoa	Chordata	Chondrichthyes	Rajiformes	Arhynchobatidae	Bathyraja	Bathyraja spinicauda	954	0	0	0	0	0	0	0	0	0	0	0	0	0	0	0	0	0	0	0	0	0	0	0	0	0	0	0	141	0	0	0	0	0	723	0	0
MOTU_000037953	75	33317	Protostomia	kingdom	Eukaryota	Metazoa	Unidentified	Unidentified	Unidentified	Unidentified	Unidentified	Unidentified	15	0	0	0	0	0	0	0	0	0	0	0	0	0	0	0	0	0	0	0	0	0	0	0	0	15	0	0	0	0	0	0	0	0	0	0	0
MOTU_000038016	75	186625	Clupeocephala	class	Eukaryota	Metazoa	Chordata	Actinopteri	Unidentified	Unidentified	Unidentified	Unidentified	20	0	0	0	0	0	0	0	0	0	0	0	0	0	0	0	0	0	0	0	0	0	0	0	0	0	0	0	0	0	0	0	0	0	0	0	0
MOTU_000038322	100	386614	Amblyraja radiata	species	Eukaryota	Metazoa	Chordata	Chondrichthyes	Rajiformes	Rajidae	Amblyraja	Amblyraja radiata	15616	0	0	0	0	0	0	0	0	0	0	0	0	0	0	0	0	0	0	0	0	0	0	0	0	526	0	0	0	0	0	0	0	0	962	0	0
MOTU_000038329	75	6683	Decapoda	order	Eukaryota	Metazoa	Arthropoda	Malacostraca	Decapoda	Unidentified	Unidentified	Unidentified	18277	0	0	0	0	0	0	0	0	0	0	0	0	0	0	0	0	0	0	0	0	0	0	0	0	0	0	0	0	0	0	0	0	0	0	0	0
MOTU_000038363	97	231370	Oerstedia dorsalis	species	Eukaryota	Metazoa	Nemertea	Enopla	Monostilifera	Oerstediidae	Oerstedia	Oerstedia dorsalis	9938	0	0	0	0	0	0	0	0	0	0	0	0	0	0	0	0	0	0	0	0	0	0	0	0	0	0	0	0	0	0	0	0	0	0	0	0
MOTU_000038377	80	6392	Lumbricidae	family	Eukaryota	Metazoa	Annelida	Clitellata	Crassiclitellata	Lumbricidae	Unidentified	Unidentified	465	0	0	0	0	0	0	0	0	0	0	0	0	0	0	0	0	0	0	0	0	0	0	0	0	0	0	0	0	0	0	0	0	0	0	0	0
MOTU_000038387	97	157144	Tergipes tergipes	species	Eukaryota	Metazoa	Mollusca	Gastropoda	Nudibranchia	Tergipedidae	Tergipes	Tergipes tergipes	18820	0	0	0	0	0	0	0	0	0	0	0	0	0	0	0	0	0	0	0	0	0	0	0	0	0	0	0	0	0	0	0	0	0	0	0	0
MOTU_000038611	75	33213	Bilateria	kingdom	Eukaryota	Metazoa	Unidentified	Unidentified	Unidentified	Unidentified	Unidentified	Unidentified	451	0	0	0	0	0	0	0	0	0	0	0	0	0	0	0	0	0	0	0	0	0	0	0	0	0	0	0	0	0	0	0	0	0	0	0	0
MOTU_000038679	100	2815435	Boreomysis nobilis	species	Eukaryota	Metazoa	Arthropoda	Malacostraca	Mysida	Mysidae	Boreomysis	Boreomysis nobilis	175	0	0	0	0	0	0	0	0	0	0	0	0	0	0	0	0	0	0	0	0	0	0	0	0	175	0	0	0	0	0	0	0	0	0	0	0
MOTU_000039104	97	46515	Asterina gibbosa	species	Eukaryota	Metazoa	Echinodermata	Asteroidea	Valvatida	Asterinidae	Asterina	Asterina gibbosa (Pennant, 1777)	23591	0	0	0	0	0	0	0	0	0	0	0	0	0	0	0	0	0	0	0	0	0	0	0	0	0	0	0	0	0	0	0	0	0	0	0	0
MOTU_000039166	80	1206795	Lophotrochozoa	kingdom	Eukaryota	Metazoa	Unidentified	Unidentified	Unidentified	Unidentified	Unidentified	Unidentified	10	0	0	0	0	0	0	0	0	0	0	0	0	0	0	0	0	0	0	0	0	0	0	0	0	10	0	0	0	0	0	0	0	0	0	0	0
MOTU_000039493	85	500008	Leptothecata	order	Eukaryota	Metazoa	Cnidaria	Hydrozoa	Leptothecata	Unidentified	Unidentified	Unidentified	522	0	0	0	0	0	0	0	0	0	0	0	0	0	0	0	0	0	0	0	0	0	0	0	0	0	0	0	0	0	0	0	0	0	0	0	0
MOTU_000039500	80	69555	Caenogastropoda	subclass	Eukaryota	Metazoa	Mollusca	Gastropoda	Unidentified	Unidentified	Unidentified	Unidentified	1498	0	0	0	0	0	0	0	0	0	0	0	0	0	0	0	0	0	0	0	0	0	0	0	0	0	0	0	0	0	0	0	0	0	0	0	0
MOTU_000039608	100	371449	Jassa falcata	species	Eukaryota	Metazoa	Arthropoda	Malacostraca	Amphipoda	Ischyroceridae	Jassa	Jassa falcata	10	0	0	0	0	0	0	0	0	0	0	0	0	0	0	0	0	0	0	0	0	0	0	0	0	10	0	0	0	0	0	0	0	0	0	0	0
MOTU_000039613	90	500008	Leptothecata	order	Eukaryota	Metazoa	Cnidaria	Hydrozoa	Leptothecata	Unidentified	Unidentified	Unidentified	18	0	0	0	0	0	0	0	0	0	0	0	0	0	0	0	0	0	0	0	0	0	0	0	0	18	0	0	0	0	0	0	0	0	0	0	0
MOTU_000039708	100	193294	Watersipora subtorquata	species	Eukaryota	Metazoa	Bryozoa	Gymnolaemata	Cheilostomatida	Watersiporidae	Watersipora	Watersipora subtorquata	15752	0	0	0	0	0	0	0	0	0	0	0	0	0	0	0	0	0	0	0	0	0	0	0	0	0	0	0	0	0	0	0	0	0	0	0	0
MOTU_000040065	75	6447	Mollusca	phylum	Eukaryota	Metazoa	Mollusca	Unidentified	Unidentified	Unidentified	Unidentified	Unidentified	228	0	0	0	0	0	0	0	0	0	0	0	0	0	0	0	0	0	0	0	0	0	0	0	0	0	0	19	0	0	0	0	0	0	0	0	0
MOTU_000040104	85	33317	Protostomia	kingdom	Eukaryota	Metazoa	Unidentified	Unidentified	Unidentified	Unidentified	Unidentified	Unidentified	31020	0	0	0	0	0	0	0	0	26	0	0	0	0	0	0	0	0	0	0	0	0	0	0	0	0	0	0	0	0	0	16439	0	0	0	0	0
MOTU_000040106	80	33317	Protostomia	kingdom	Eukaryota	Metazoa	Unidentified	Unidentified	Unidentified	Unidentified	Unidentified	Unidentified	10	0	0	0	0	0	0	0	0	0	0	0	0	0	0	0	0	0	0	0	0	0	0	0	0	10	0	0	0	0	0	0	0	0	0	0	0
MOTU_000040162	85	69555	Caenogastropoda	subclass	Eukaryota	Metazoa	Mollusca	Gastropoda	Unidentified	Unidentified	Unidentified	Unidentified	336	0	0	0	0	0	0	0	0	0	0	0	0	0	0	0	0	0	0	0	0	0	0	0	0	0	0	0	0	0	0	0	0	0	0	0	0
MOTU_000040177	97	483406	Pilumnus	genus	Eukaryota	Metazoa	Arthropoda	Malacostraca	Decapoda	Pilumnidae	Pilumnus	Unidentified	6805	0	0	0	0	0	0	0	0	0	0	0	0	0	0	0	0	0	0	0	0	0	0	0	0	0	0	0	0	0	0	0	0	0	0	0	0
MOTU_000040206	85	7721	Styelidae	family	Eukaryota	Metazoa	Chordata	Ascidiacea	Stolidobranchia	Styelidae	Unidentified	Unidentified	10	0	0	0	0	0	0	0	0	0	0	0	0	0	0	0	0	0	0	0	0	0	0	0	0	10	0	0	0	0	0	0	0	0	0	0	0
MOTU_000040389	100	1267145	Paracalanus quasimodo	species	Eukaryota	Metazoa	Arthropoda	Hexanauplia	Calanoida	Paracalanidae	Paracalanus	Paracalanus quasimodo	2560	0	0	0	0	0	0	0	0	0	0	0	0	0	0	0	0	0	0	0	0	0	0	0	0	0	0	0	0	0	0	0	0	0	0	0	0
MOTU_000040397	97	120993	Dinophilidae	family	Eukaryota	Metazoa	Annelida	Polychaeta	order_Dinophilidae	Dinophilidae	Unidentified	Unidentified	1327	0	0	0	0	0	0	0	0	0	0	0	0	0	0	0	0	0	0	0	0	0	0	0	0	0	0	0	0	0	0	0	0	0	0	0	0
MOTU_000040399	75	6833	Calanoida	order	Eukaryota	Metazoa	Arthropoda	Hexanauplia	Calanoida	Unidentified	Unidentified	Unidentified	10	0	0	0	0	0	0	0	0	0	0	0	0	0	0	0	0	0	0	0	0	0	0	0	0	10	0	0	0	0	0	0	0	0	0	0	0
MOTU_000040406	80	977775	Panpulmonata	class	Eukaryota	Metazoa	Mollusca	Gastropoda	Unidentified	Unidentified	Unidentified	Unidentified	1997	0	0	0	0	0	0	0	0	0	0	0	0	0	0	0	0	0	0	0	0	0	0	0	0	0	0	0	8	0	0	0	0	0	0	0	0
MOTU_000041111	97	703580	Caprella scaura	species	Eukaryota	Metazoa	Arthropoda	Malacostraca	Amphipoda	Caprellidae	Caprella	Caprella scaura	208	0	0	0	0	0	0	0	0	0	0	0	0	0	0	0	0	0	0	0	0	0	0	0	0	0	0	0	0	0	0	0	0	0	0	0	0
MOTU_000041116	75	6072	Eumetazoa	kingdom	Eukaryota	Metazoa	Unidentified	Unidentified	Unidentified	Unidentified	Unidentified	Unidentified	2716	0	0	0	0	0	0	0	0	0	0	0	0	0	0	0	0	0	0	0	0	0	0	0	0	0	0	0	0	0	0	0	0	0	0	0	0
MOTU_000041128	97	56245	Aglantha digitale	species	Eukaryota	Metazoa	Cnidaria	Hydrozoa	Trachymedusae	Rhopalonematidae	Aglantha	Aglantha digitale	68	0	0	0	0	0	0	0	0	0	0	0	0	0	0	0	0	0	0	0	0	0	0	0	0	18	0	0	11	0	0	0	0	0	0	0	0
MOTU_000041192	80	72033	Siphonostomatoida	order	Eukaryota	Metazoa	Arthropoda	Hexanauplia	Siphonostomatoida	Unidentified	Unidentified	Unidentified	8080	0	0	0	0	0	0	0	0	0	0	0	0	0	0	0	0	0	0	0	0	0	0	0	0	0	0	0	0	0	0	0	0	0	319	1164	0
MOTU_000041194	85	6820	Peracarida	superorder	Eukaryota	Metazoa	Arthropoda	Malacostraca	Unidentified	Unidentified	Unidentified	Unidentified	501	0	0	0	0	0	0	0	0	0	0	0	0	0	0	0	0	0	0	0	0	0	0	0	0	0	0	0	0	0	0	0	0	0	0	0	0
MOTU_000041196	75	2172821	Multicrustacea	superclass	Eukaryota	Metazoa	Arthropoda	Unidentified	Unidentified	Unidentified	Unidentified	Unidentified	780	0	0	0	0	0	0	0	0	0	0	0	0	0	0	0	0	0	0	0	0	0	0	0	0	0	0	0	0	0	0	0	0	0	0	0	0
MOTU_000041197	75	72041	Eumalacostraca	subclass	Eukaryota	Metazoa	Arthropoda	Malacostraca	Unidentified	Unidentified	Unidentified	Unidentified	945	0	0	0	0	0	0	0	0	0	0	0	0	0	0	0	0	0	0	0	0	0	0	0	0	0	0	0	0	0	0	0	0	0	0	0	0
MOTU_000041209	75	33317	Protostomia	kingdom	Eukaryota	Metazoa	Unidentified	Unidentified	Unidentified	Unidentified	Unidentified	Unidentified	253	0	0	0	0	0	0	0	0	0	0	0	0	0	0	0	0	0	0	0	0	0	0	0	0	0	0	0	0	0	0	0	0	0	0	0	0
MOTU_000041219	75	33317	Protostomia	kingdom	Eukaryota	Metazoa	Unidentified	Unidentified	Unidentified	Unidentified	Unidentified	Unidentified	960	0	0	0	0	0	0	0	0	0	0	0	0	0	0	0	0	0	0	0	0	0	0	0	0	0	0	0	0	0	0	0	0	0	0	0	0
MOTU_000041243	80	197563	Mandibulata	phylum	Eukaryota	Metazoa	Arthropoda	Unidentified	Unidentified	Unidentified	Unidentified	Unidentified	6177	0	0	0	0	0	0	0	0	0	0	0	0	0	0	0	0	0	0	0	0	0	0	0	0	0	0	0	0	0	0	0	0	0	0	0	0
MOTU_000041267	97	884657	Myrianida quindecimdentata	species	Eukaryota	Metazoa	Annelida	Polychaeta	Phyllodocida	Syllidae	Myrianida	Myrianida quindecimdentata	2870	0	0	0	0	0	0	0	0	0	0	0	0	0	0	0	0	0	0	0	0	0	0	0	0	0	0	0	0	0	0	0	0	0	0	0	0
MOTU_000041281	90	1070711	Macropodia	genus	Eukaryota	Metazoa	Arthropoda	Malacostraca	Decapoda	Inachidae	Macropodia	Unidentified	3909	0	0	0	0	0	0	0	0	0	0	0	0	0	0	0	0	0	0	0	0	0	0	0	0	0	0	0	0	0	0	0	0	0	0	0	0
MOTU_000041282	75	116571	Podoplea	superorder	Eukaryota	Metazoa	Arthropoda	Hexanauplia	Unidentified	Unidentified	Unidentified	Unidentified	5119	0	0	0	0	0	0	0	0	0	0	0	0	0	0	0	0	0	0	0	0	0	0	0	0	0	0	0	0	0	0	0	0	0	0	0	0
MOTU_000041315	85	1070711	Macropodia	genus	Eukaryota	Metazoa	Arthropoda	Malacostraca	Decapoda	Inachidae	Macropodia	Unidentified	778	0	0	0	0	0	0	0	0	0	0	0	0	0	0	0	0	0	0	0	0	0	0	0	0	0	0	0	0	0	0	0	0	0	0	0	0
MOTU_000041330	97	2912898	Lumbrineris mixochaeta	species	Eukaryota	Metazoa	Annelida	Polychaeta	Eunicida	Lumbrineridae	Lumbrineris	Lumbrineris mixochaeta	760	0	0	0	0	0	0	0	0	0	0	0	0	0	0	0	0	0	0	0	0	0	0	0	0	0	0	0	0	0	0	0	0	0	0	0	0
MOTU_000041334	90	96822	Sphaeromatidae	family	Eukaryota	Metazoa	Arthropoda	Malacostraca	Isopoda	Sphaeromatidae	Unidentified	Unidentified	1588	0	0	0	0	0	0	0	0	0	0	0	0	0	0	0	0	0	0	0	0	0	0	0	0	0	0	0	0	0	0	0	0	0	0	0	0
MOTU_000041335	75	33317	Protostomia	kingdom	Eukaryota	Metazoa	Unidentified	Unidentified	Unidentified	Unidentified	Unidentified	Unidentified	1397	0	0	0	0	0	0	0	0	0	0	0	0	0	0	0	0	0	0	0	0	0	0	0	0	0	0	0	0	0	0	0	0	0	0	0	0
MOTU_000041345	75	33317	Protostomia	kingdom	Eukaryota	Metazoa	Unidentified	Unidentified	Unidentified	Unidentified	Unidentified	Unidentified	1066	0	0	0	0	0	0	0	0	0	0	0	0	0	0	0	0	0	0	0	0	0	0	0	0	0	0	0	0	0	0	0	0	0	0	0	0
MOTU_000041346	70	1206795	Lophotrochozoa	kingdom	Eukaryota	Metazoa	Unidentified	Unidentified	Unidentified	Unidentified	Unidentified	Unidentified	425	0	0	0	0	0	0	0	0	0	0	0	0	0	0	0	0	0	0	0	0	0	0	0	0	0	0	0	0	0	0	0	0	0	0	0	0
MOTU_000041351	80	33208	Metazoa	kingdom	Eukaryota	Metazoa	Unidentified	Unidentified	Unidentified	Unidentified	Unidentified	Unidentified	209	0	0	0	0	0	0	0	0	0	0	0	0	0	0	0	0	0	0	9	0	0	0	0	0	0	0	0	0	0	0	0	0	0	0	0	0
MOTU_000041354	75	6448	Gastropoda	class	Eukaryota	Metazoa	Mollusca	Gastropoda	Unidentified	Unidentified	Unidentified	Unidentified	290	0	0	0	0	0	0	0	0	0	0	0	0	0	0	0	0	0	0	0	0	0	0	0	0	0	0	0	0	0	0	0	0	0	0	0	0
MOTU_000041365	75	6820	Peracarida	superorder	Eukaryota	Metazoa	Arthropoda	Malacostraca	Unidentified	Unidentified	Unidentified	Unidentified	4107	0	0	0	0	0	0	0	0	0	0	0	0	0	0	0	0	0	0	0	0	0	0	0	0	0	0	0	0	0	0	0	0	0	0	0	0
MOTU_000041376	80	1206795	Lophotrochozoa	kingdom	Eukaryota	Metazoa	Unidentified	Unidentified	Unidentified	Unidentified	Unidentified	Unidentified	1458	0	0	0	0	0	0	0	0	0	0	0	0	0	0	0	0	0	0	0	0	0	0	0	0	0	0	0	0	0	0	0	0	0	0	0	0
MOTU_000041394	70	6163	Polycladida	order	Eukaryota	Metazoa	Platyhelminthes	Rhabditophora	Polycladida	Unidentified	Unidentified	Unidentified	3357	0	0	0	0	0	0	0	0	0	0	0	0	0	0	0	0	0	0	0	0	0	0	0	0	0	0	0	0	0	0	0	0	0	0	0	0
MOTU_000041402	80	72041	Eumalacostraca	subclass	Eukaryota	Metazoa	Arthropoda	Malacostraca	Unidentified	Unidentified	Unidentified	Unidentified	961	0	0	0	0	0	0	0	0	0	0	0	0	0	0	0	0	0	0	0	0	0	0	0	0	0	0	0	0	0	0	0	0	0	0	0	0
MOTU_000041405	80	116569	Neocopepoda	infraclass	Eukaryota	Metazoa	Arthropoda	Hexanauplia	Unidentified	Unidentified	Unidentified	Unidentified	755	0	0	0	0	0	0	0	0	0	0	0	0	0	0	0	0	0	0	0	0	0	0	0	0	0	0	0	0	0	0	0	0	0	0	0	0
MOTU_000041412	85	7713	Ascidiacea	class	Eukaryota	Metazoa	Chordata	Ascidiacea	Unidentified	Unidentified	Unidentified	Unidentified	470	0	0	0	0	0	0	0	0	0	0	0	0	0	0	0	0	0	0	0	0	0	0	0	0	0	0	0	0	0	0	0	0	0	0	0	0
MOTU_000041417	95	7718	Ciona	genus	Eukaryota	Metazoa	Chordata	Ascidiacea	Phlebobranchia	Cionidae	Ciona	Unidentified	353	0	0	0	0	0	0	0	0	0	0	0	0	0	0	0	0	0	0	0	0	0	0	0	0	0	0	0	0	0	0	0	0	0	0	0	0
MOTU_000041418	90	30301	Botryllus schlosseri	species	Eukaryota	Metazoa	Chordata	Ascidiacea	Stolidobranchia	Styelidae	Botryllus	Botryllus schlosseri	299	0	0	0	0	0	0	0	0	0	0	0	0	0	0	0	0	0	0	0	0	0	0	0	0	0	0	0	0	0	0	0	0	0	0	0	0
MOTU_000041422	75	116569	Neocopepoda	infraclass	Eukaryota	Metazoa	Arthropoda	Hexanauplia	Unidentified	Unidentified	Unidentified	Unidentified	2576	0	0	0	0	0	0	0	0	0	0	0	0	0	0	0	0	0	0	0	0	0	0	0	0	0	0	0	0	0	0	0	0	0	198	0	0
MOTU_000041439	80	6821	Amphipoda	order	Eukaryota	Metazoa	Arthropoda	Malacostraca	Amphipoda	Unidentified	Unidentified	Unidentified	2472	0	0	0	0	0	0	0	0	0	0	0	0	0	0	0	0	0	0	0	0	0	0	0	0	0	0	0	0	0	0	0	0	0	0	0	0
MOTU_000041440	97	2738295	Nereis splendida	species	Eukaryota	Metazoa	Annelida	Polychaeta	Phyllodocida	Nereididae	Nereis	Nereis splendida	1505	0	0	0	0	0	0	0	0	0	0	0	0	0	0	0	0	0	0	0	0	0	0	0	0	0	0	0	0	0	0	0	0	0	0	0	0
MOTU_000041450	75	33213	Bilateria	kingdom	Eukaryota	Metazoa	Unidentified	Unidentified	Unidentified	Unidentified	Unidentified	Unidentified	474	0	0	0	0	0	0	0	0	0	0	0	0	0	0	0	0	0	0	0	0	0	0	0	0	0	0	0	0	0	0	0	0	0	474	0	0
MOTU_000041582	97	1486853	Harmothoe extenuata	species	Eukaryota	Metazoa	Annelida	Polychaeta	Phyllodocida	Polynoidae	Harmothoe	Harmothoe extenuata	1028	0	0	0	0	0	0	0	0	0	0	0	0	0	0	0	0	0	0	0	0	0	0	0	0	0	0	0	0	0	0	0	0	0	0	0	0
MOTU_000041588	75	33317	Protostomia	kingdom	Eukaryota	Metazoa	Unidentified	Unidentified	Unidentified	Unidentified	Unidentified	Unidentified	243	0	0	0	0	0	0	0	0	0	0	0	0	0	0	0	0	0	0	0	0	0	0	0	0	0	0	0	0	0	0	0	0	0	0	0	0
MOTU_000041612	75	72041	Eumalacostraca	subclass	Eukaryota	Metazoa	Arthropoda	Malacostraca	Unidentified	Unidentified	Unidentified	Unidentified	232	0	0	0	0	0	0	0	0	0	0	0	0	0	0	0	0	0	0	0	0	0	0	0	0	0	0	0	0	0	0	0	0	0	0	0	0
MOTU_000041834	75	33208	Metazoa	kingdom	Eukaryota	Metazoa	Unidentified	Unidentified	Unidentified	Unidentified	Unidentified	Unidentified	414	0	0	0	0	0	0	0	0	0	0	0	0	0	0	0	0	0	0	0	0	0	0	0	0	0	0	0	0	0	0	0	0	0	0	0	0
MOTU_000042405	97	76183	Edmundsella pedata	species	Eukaryota	Metazoa	Mollusca	Gastropoda	Nudibranchia	Flabellinidae	Edmundsella	Edmundsella pedata	630	0	0	0	0	0	0	0	0	0	0	0	0	0	0	0	0	0	0	0	0	0	0	0	0	0	0	0	0	0	0	0	0	0	0	0	0
MOTU_000042411	75	33317	Protostomia	kingdom	Eukaryota	Metazoa	Unidentified	Unidentified	Unidentified	Unidentified	Unidentified	Unidentified	2096	0	0	0	0	0	0	0	0	0	0	0	0	0	0	0	0	0	0	0	0	0	0	0	0	0	0	0	0	0	0	0	0	0	0	0	0
MOTU_000042444	80	61896	Callipallenidae	family	Eukaryota	Metazoa	Arthropoda	Pycnogonida	Pantopoda	Callipallenidae	Unidentified	Unidentified	10	0	0	0	0	0	0	0	0	0	0	0	0	0	0	0	0	0	0	0	0	0	0	0	0	10	0	0	0	0	0	0	0	0	0	0	0
MOTU_000043015	97	8196	Lycodes	genus	Eukaryota	Metazoa	Chordata	Actinopteri	Perciformes	Zoarcidae	Lycodes	Unidentified	517	0	0	0	0	0	0	0	0	0	0	0	0	0	0	0	0	0	0	0	0	0	0	0	0	0	0	0	0	0	0	0	0	0	517	0	0
MOTU_000043057	100	34820	Sebastes	genus	Eukaryota	Metazoa	Chordata	Actinopteri	Perciformes	Sebastidae	Sebastes	Unidentified	13	0	0	0	0	0	0	0	0	0	0	0	0	0	0	0	0	0	0	0	0	0	0	0	0	13	0	0	0	0	0	0	0	0	0	0	0
MOTU_000043064	75	2172821	Multicrustacea	superclass	Eukaryota	Metazoa	Arthropoda	Unidentified	Unidentified	Unidentified	Unidentified	Unidentified	844	0	0	0	0	0	0	0	0	0	0	0	0	0	0	0	0	0	0	0	0	0	0	0	0	0	0	0	0	0	0	0	0	0	0	0	0
MOTU_000043111	75	33317	Protostomia	kingdom	Eukaryota	Metazoa	Unidentified	Unidentified	Unidentified	Unidentified	Unidentified	Unidentified	503	0	0	0	0	0	0	0	0	0	0	0	0	0	0	0	0	0	0	0	0	0	0	0	0	0	0	0	0	0	0	0	0	0	0	0	0
MOTU_000043113	80	1206795	Lophotrochozoa	kingdom	Eukaryota	Metazoa	Unidentified	Unidentified	Unidentified	Unidentified	Unidentified	Unidentified	235	0	0	0	0	0	0	0	0	0	0	0	0	0	0	0	0	0	0	0	0	0	0	0	0	0	0	0	0	0	0	0	0	0	0	0	0
MOTU_000043127	75	6656	Arthropoda	phylum	Eukaryota	Metazoa	Arthropoda	Unidentified	Unidentified	Unidentified	Unidentified	Unidentified	845	0	0	0	0	0	0	0	0	0	0	0	0	0	0	0	0	0	0	0	0	0	0	0	0	0	0	0	0	0	0	0	0	0	0	0	0
MOTU_000043168	80	6466	Trochidae	family	Eukaryota	Metazoa	Mollusca	Gastropoda	Trochida	Trochidae	Unidentified	Unidentified	286	0	0	0	0	0	0	49	0	0	0	0	0	0	0	0	0	0	0	0	0	0	0	0	0	0	0	0	0	0	0	0	0	0	0	0	0
MOTU_000043170	75	33317	Protostomia	kingdom	Eukaryota	Metazoa	Unidentified	Unidentified	Unidentified	Unidentified	Unidentified	Unidentified	474	0	0	0	0	0	0	0	0	0	0	0	0	0	0	0	0	0	0	0	0	0	0	0	0	0	0	0	0	0	0	0	0	0	0	0	0
MOTU_000043460	75	6683	Decapoda	order	Eukaryota	Metazoa	Arthropoda	Malacostraca	Decapoda	Unidentified	Unidentified	Unidentified	4638	0	0	0	0	0	0	0	0	0	0	0	0	0	0	0	0	0	0	0	0	0	0	0	0	0	0	0	0	0	0	0	0	0	4638	0	0
MOTU_000043672	75	72041	Eumalacostraca	subclass	Eukaryota	Metazoa	Arthropoda	Malacostraca	Unidentified	Unidentified	Unidentified	Unidentified	305	0	0	0	0	0	0	0	0	0	0	0	0	0	0	0	0	0	0	0	0	0	0	0	0	0	0	0	0	0	0	0	0	0	0	0	0
MOTU_000043677	80	977775	Panpulmonata	class	Eukaryota	Metazoa	Mollusca	Gastropoda	Unidentified	Unidentified	Unidentified	Unidentified	1064	0	0	0	0	0	0	0	0	0	0	0	0	0	0	0	0	0	0	0	0	0	0	0	0	0	0	0	0	0	0	0	0	0	0	0	0
MOTU_000043681	75	116569	Neocopepoda	infraclass	Eukaryota	Metazoa	Arthropoda	Hexanauplia	Unidentified	Unidentified	Unidentified	Unidentified	562	0	0	0	0	0	0	0	0	0	0	0	0	0	0	0	0	0	0	0	0	0	0	0	0	0	0	0	0	0	0	0	0	0	0	0	0
MOTU_000043683	80	1206795	Lophotrochozoa	kingdom	Eukaryota	Metazoa	Unidentified	Unidentified	Unidentified	Unidentified	Unidentified	Unidentified	525	0	0	0	0	0	0	0	0	0	0	0	0	0	0	0	0	0	0	0	0	0	0	0	0	0	0	0	0	0	0	0	0	0	0	0	0
MOTU_000043684	85	6820	Peracarida	superorder	Eukaryota	Metazoa	Arthropoda	Malacostraca	Unidentified	Unidentified	Unidentified	Unidentified	499	0	0	0	0	0	0	0	0	0	0	0	0	0	0	0	0	0	0	0	0	0	0	0	0	0	0	0	0	0	0	0	0	0	0	0	0
MOTU_000043686	75	122238	Syllidae	family	Eukaryota	Metazoa	Annelida	Polychaeta	Phyllodocida	Syllidae	Unidentified	Unidentified	474	0	0	0	0	0	0	0	0	0	0	0	0	0	0	0	0	0	0	0	0	0	0	0	0	0	0	0	0	0	0	0	0	0	0	0	0
MOTU_000043687	75	1206795	Lophotrochozoa	kingdom	Eukaryota	Metazoa	Unidentified	Unidentified	Unidentified	Unidentified	Unidentified	Unidentified	603	0	0	0	0	0	0	0	0	0	0	0	0	0	0	0	0	0	0	0	0	0	0	0	0	0	0	0	0	0	0	0	0	0	0	0	0
MOTU_000043714	80	216305	Heterobranchia	subclass	Eukaryota	Metazoa	Mollusca	Gastropoda	Unidentified	Unidentified	Unidentified	Unidentified	201	0	0	0	0	0	0	0	0	0	0	0	0	0	0	0	0	0	0	0	0	0	0	0	0	0	0	0	0	0	0	0	0	0	0	0	0
MOTU_000043717	75	33317	Protostomia	kingdom	Eukaryota	Metazoa	Unidentified	Unidentified	Unidentified	Unidentified	Unidentified	Unidentified	681	0	0	0	0	0	0	0	0	0	0	0	0	0	0	0	0	0	0	0	0	0	0	0	0	0	0	0	0	0	0	0	0	0	0	0	0
MOTU_000043721	97	-35635	Laticorophium baconi	species	Eukaryota	Metazoa	Arthropoda	Malacostraca	Amphipoda	Corophiidae	Laticorophium	Laticorophium baconi	433	0	0	0	0	0	0	0	0	0	0	0	0	0	0	0	0	0	0	0	0	0	0	0	0	0	0	0	0	0	0	0	0	0	0	0	0
MOTU_000043725	90	371451	Corophiidae	family	Eukaryota	Metazoa	Arthropoda	Malacostraca	Amphipoda	Corophiidae	Unidentified	Unidentified	177	0	0	0	0	0	0	0	0	0	0	0	0	0	0	0	0	0	0	0	0	0	0	0	0	0	0	0	0	0	0	0	0	0	0	0	0
MOTU_000043731	75	1206795	Lophotrochozoa	kingdom	Eukaryota	Metazoa	Unidentified	Unidentified	Unidentified	Unidentified	Unidentified	Unidentified	26	0	0	0	0	0	0	0	0	0	0	0	0	0	0	0	0	0	0	0	0	0	0	0	0	26	0	0	0	0	0	0	0	0	0	0	0
MOTU_000043739	97	1400849	Elasmopus rapax	species	Eukaryota	Metazoa	Arthropoda	Malacostraca	Amphipoda	Maeridae	Elasmopus	Elasmopus rapax	1492	0	0	0	0	0	0	0	0	0	0	0	0	0	0	0	0	0	0	0	0	0	0	0	0	0	0	0	0	0	0	0	0	0	0	0	0
MOTU_000043771	80	2172821	Multicrustacea	superclass	Eukaryota	Metazoa	Arthropoda	Unidentified	Unidentified	Unidentified	Unidentified	Unidentified	2705	0	0	0	0	0	0	0	0	0	0	0	0	0	0	0	0	0	0	0	0	0	0	0	0	0	0	0	0	0	0	0	0	0	0	0	0
MOTU_000043781	80	33317	Protostomia	kingdom	Eukaryota	Metazoa	Unidentified	Unidentified	Unidentified	Unidentified	Unidentified	Unidentified	2488	0	0	0	0	0	0	0	0	0	0	0	0	0	0	0	0	0	0	0	0	0	0	0	0	0	0	0	0	0	0	0	0	0	0	0	0
MOTU_000043785	75	33317	Protostomia	kingdom	Eukaryota	Metazoa	Unidentified	Unidentified	Unidentified	Unidentified	Unidentified	Unidentified	555	0	0	0	0	0	0	0	0	0	0	0	0	0	0	0	0	0	0	0	0	0	0	0	0	0	0	0	0	0	0	0	0	0	0	0	0
MOTU_000043801	90	77592	Tetrastemma	genus	Eukaryota	Metazoa	Nemertea	Enopla	Monostilifera	Tetrastemmatidae	Tetrastemma	Unidentified	387	0	0	0	0	0	0	0	0	0	0	0	0	0	0	0	0	0	0	0	0	0	0	0	0	0	0	0	0	0	0	0	0	0	0	0	0
MOTU_000043821	100	674295	Haloa japonica	species	Eukaryota	Metazoa	Mollusca	Gastropoda	Cephalaspidea	Haminoeidae	Haloa	Haloa japonica	3581	0	0	0	0	0	0	0	0	0	0	0	0	0	0	0	0	0	0	0	0	0	0	0	0	0	0	0	0	0	0	0	0	0	3581	0	0
MOTU_000043840	75	2172821	Multicrustacea	superclass	Eukaryota	Metazoa	Arthropoda	Unidentified	Unidentified	Unidentified	Unidentified	Unidentified	1316	0	0	0	21	14	0	0	0	0	0	0	0	0	0	0	0	0	0	0	0	0	0	0	0	0	0	0	0	0	0	0	0	0	574	0	0
MOTU_000043841	97	304923	Rissoa labiosa	species	Eukaryota	Metazoa	Mollusca	Gastropoda	Littorinimorpha	Rissoidae	Rissoa	Rissoa labiosa	566	0	0	0	0	0	0	0	0	0	0	0	0	0	0	0	0	0	0	0	0	0	0	0	0	0	0	0	0	0	0	0	0	0	566	0	0
MOTU_000043843	85	6821	Amphipoda	order	Eukaryota	Metazoa	Arthropoda	Malacostraca	Amphipoda	Unidentified	Unidentified	Unidentified	1568	0	0	0	0	0	0	0	0	0	0	0	0	0	0	0	0	0	0	0	0	0	0	0	0	0	0	0	0	0	0	0	0	0	801	767	0
MOTU_000043870	75	33317	Protostomia	kingdom	Eukaryota	Metazoa	Unidentified	Unidentified	Unidentified	Unidentified	Unidentified	Unidentified	205	0	0	0	0	0	0	0	0	0	0	0	0	0	0	0	0	0	0	0	0	0	0	0	0	0	0	0	0	0	0	0	0	0	196	0	0
MOTU_000043875	97	1311803	Haminoea orteai	species	Eukaryota	Metazoa	Mollusca	Gastropoda	Cephalaspidea	Haminoeidae	Haminoea	Haminoea orteai	37129	0	0	0	0	0	0	0	0	0	0	0	0	0	0	0	0	0	0	0	0	0	0	0	0	0	0	0	0	0	0	0	0	0	8891	1208	0
MOTU_000043919	85	373319	Pantopoda	order	Eukaryota	Metazoa	Arthropoda	Pycnogonida	Pantopoda	Unidentified	Unidentified	Unidentified	3882	0	0	0	0	0	0	0	0	0	0	0	0	5	0	0	40	40	43	0	0	0	0	0	0	0	0	0	0	0	0	0	0	0	0	0	0
MOTU_000043936	80	33317	Protostomia	kingdom	Eukaryota	Metazoa	Unidentified	Unidentified	Unidentified	Unidentified	Unidentified	Unidentified	197	0	0	0	0	0	0	0	0	0	0	0	0	0	0	0	0	0	0	0	0	0	0	0	0	0	0	0	0	0	0	0	0	0	0	0	0
MOTU_000043938	97	1582900	Monocorophium acherusicum	species	Eukaryota	Metazoa	Arthropoda	Malacostraca	Amphipoda	Corophiidae	Monocorophium	Monocorophium acherusicum	365	0	0	0	0	0	0	0	0	0	0	0	0	0	0	0	0	0	0	0	0	0	0	0	0	0	0	0	0	0	0	0	0	0	0	0	0
MOTU_000043939	80	1206795	Lophotrochozoa	kingdom	Eukaryota	Metazoa	Unidentified	Unidentified	Unidentified	Unidentified	Unidentified	Unidentified	8180	0	0	0	0	0	0	0	0	0	0	0	0	0	0	0	0	0	0	0	0	0	0	0	0	0	0	0	0	0	0	0	0	0	0	0	0
MOTU_000043963	80	33317	Protostomia	kingdom	Eukaryota	Metazoa	Unidentified	Unidentified	Unidentified	Unidentified	Unidentified	Unidentified	1388	0	0	0	0	0	0	0	0	0	0	0	0	0	0	0	0	0	0	0	0	0	0	0	0	0	0	0	0	0	0	0	0	0	0	0	0
MOTU_000043970	100	6063	Halichondria panicea	species	Eukaryota	Metazoa	Porifera	Demospongiae	Suberitida	Halichondriidae	Halichondria	Halichondria panicea	453	0	0	0	0	0	0	0	0	0	0	0	0	0	0	0	0	0	0	0	0	0	0	0	0	0	0	0	0	0	0	0	0	0	0	0	0
MOTU_000043976	80	33317	Protostomia	kingdom	Eukaryota	Metazoa	Unidentified	Unidentified	Unidentified	Unidentified	Unidentified	Unidentified	283	0	0	0	0	0	0	0	0	0	0	0	0	0	0	0	0	0	0	0	0	0	0	0	0	0	0	0	0	0	0	0	0	0	0	0	0
MOTU_000043985	75	33317	Protostomia	kingdom	Eukaryota	Metazoa	Unidentified	Unidentified	Unidentified	Unidentified	Unidentified	Unidentified	631	0	0	0	0	0	0	0	0	0	0	0	0	0	0	0	0	0	0	0	0	0	0	0	0	0	0	0	0	0	0	0	0	0	0	0	0
MOTU_000043994	85	500008	Leptothecata	order	Eukaryota	Metazoa	Cnidaria	Hydrozoa	Leptothecata	Unidentified	Unidentified	Unidentified	643	0	0	0	0	0	0	0	0	0	0	0	0	0	0	0	0	0	0	0	0	0	0	0	0	0	0	0	0	0	0	0	0	0	0	0	0
MOTU_000044039	75	197562	Pancrustacea	phylum	Eukaryota	Metazoa	Arthropoda	Unidentified	Unidentified	Unidentified	Unidentified	Unidentified	246	0	0	0	0	0	0	0	0	0	0	0	0	0	0	0	0	0	0	0	0	0	0	0	0	0	0	0	0	0	0	0	0	0	0	0	0
MOTU_000044048	80	216307	Euthyneura	class	Eukaryota	Metazoa	Mollusca	Gastropoda	Unidentified	Unidentified	Unidentified	Unidentified	171	0	0	0	0	0	0	0	0	0	0	0	0	0	0	0	0	0	0	0	0	0	0	0	0	0	0	0	0	0	0	0	0	0	0	0	0
MOTU_000044068	80	6692	Pleocyemata	suborder	Eukaryota	Metazoa	Arthropoda	Malacostraca	Decapoda	Unidentified	Unidentified	Unidentified	413	0	0	0	0	0	0	0	0	0	0	0	0	0	0	0	0	0	0	0	0	0	0	0	0	0	0	0	0	0	0	0	0	0	0	0	0
MOTU_000044087	100	87958	Patella caerulea	species	Eukaryota	Metazoa	Mollusca	Gastropoda	order_Patellidae	Patellidae	Patella	Patella caerulea	159	0	0	0	0	0	0	0	0	0	0	0	0	0	0	0	0	0	0	0	0	0	0	0	0	0	0	0	0	0	0	0	0	0	0	0	0
MOTU_000044089	85	37516	Hydroidolina	subclass	Eukaryota	Metazoa	Cnidaria	Hydrozoa	Unidentified	Unidentified	Unidentified	Unidentified	1369	0	0	0	0	0	0	0	0	0	0	63	0	0	0	0	0	0	0	0	0	0	0	0	0	0	0	0	0	0	0	0	0	0	0	0	0
MOTU_000044118	90	371451	Corophiidae	family	Eukaryota	Metazoa	Arthropoda	Malacostraca	Amphipoda	Corophiidae	Unidentified	Unidentified	167	0	0	0	0	0	0	0	0	0	0	0	0	0	0	0	0	0	0	0	0	0	0	0	0	0	0	0	0	0	0	0	0	0	0	0	0
MOTU_000044128	80	977775	Panpulmonata	class	Eukaryota	Metazoa	Mollusca	Gastropoda	Unidentified	Unidentified	Unidentified	Unidentified	586	0	0	0	0	0	0	0	0	0	0	0	0	0	0	0	0	0	0	0	0	0	0	0	0	0	0	0	0	0	0	0	0	0	0	0	0
MOTU_000044201	90	500008	Leptothecata	order	Eukaryota	Metazoa	Cnidaria	Hydrozoa	Leptothecata	Unidentified	Unidentified	Unidentified	6565	0	0	0	0	0	0	0	0	0	0	0	0	0	0	0	0	0	0	0	0	0	0	0	0	0	0	0	0	0	0	0	0	0	0	0	0
MOTU_000044220	97	37520	Obelia dichotoma	species	Eukaryota	Metazoa	Cnidaria	Hydrozoa	Leptothecata	Obeliidae	Obelia	Obelia dichotoma	354	0	0	0	0	0	0	0	0	0	0	0	0	0	0	0	0	0	0	0	0	0	0	0	0	0	0	0	0	0	0	0	0	0	0	0	0
MOTU_000044235	75	6833	Calanoida	order	Eukaryota	Metazoa	Arthropoda	Hexanauplia	Calanoida	Unidentified	Unidentified	Unidentified	424	0	0	0	0	0	0	0	0	0	0	0	0	0	0	0	0	0	0	0	0	0	0	0	0	0	0	0	0	0	0	0	0	0	0	0	0
MOTU_000044237	80	134545	Lysianassidae	family	Eukaryota	Metazoa	Arthropoda	Malacostraca	Amphipoda	Lysianassidae	Unidentified	Unidentified	486	0	0	0	0	0	0	0	0	0	0	0	0	0	0	0	0	0	0	0	0	0	0	0	0	0	0	0	0	0	0	0	0	0	0	0	0
MOTU_000044263	97	2912662	Eumida langenecki	species	Eukaryota	Metazoa	Annelida	Polychaeta	Phyllodocida	Phyllodocidae	Eumida	Eumida langenecki	443	0	0	0	0	0	0	0	0	0	0	0	0	0	0	0	0	0	0	0	0	0	0	0	0	0	0	0	0	0	0	0	0	0	0	0	0
MOTU_000044264	75	197563	Mandibulata	phylum	Eukaryota	Metazoa	Arthropoda	Unidentified	Unidentified	Unidentified	Unidentified	Unidentified	435	0	0	0	0	0	0	0	0	0	0	0	0	0	0	0	0	0	0	0	0	0	0	0	0	0	0	73	0	0	0	0	0	0	0	0	0
MOTU_000044265	80	33317	Protostomia	kingdom	Eukaryota	Metazoa	Unidentified	Unidentified	Unidentified	Unidentified	Unidentified	Unidentified	298	0	0	0	0	0	0	0	0	0	0	0	0	0	0	0	0	0	0	0	0	0	0	0	0	0	0	0	0	0	0	0	0	0	0	0	0
MOTU_000044269	80	33208	Metazoa	kingdom	Eukaryota	Metazoa	Unidentified	Unidentified	Unidentified	Unidentified	Unidentified	Unidentified	203	0	0	0	0	0	0	0	0	0	0	0	0	0	0	0	0	0	0	0	0	0	0	0	0	0	0	0	0	0	0	0	0	0	0	0	0
MOTU_000044270	100	264117	Coryne eximia	species	Eukaryota	Metazoa	Cnidaria	Hydrozoa	Anthoathecata	Corynidae	Coryne	Coryne eximia	190	0	0	0	0	0	0	0	0	0	0	0	0	0	0	0	0	0	0	0	0	0	0	0	0	0	0	0	0	0	0	0	0	0	0	0	0
MOTU_000044273	75	33317	Protostomia	kingdom	Eukaryota	Metazoa	Unidentified	Unidentified	Unidentified	Unidentified	Unidentified	Unidentified	169	0	0	0	0	0	0	0	0	0	0	0	0	0	0	0	0	0	0	0	0	0	0	0	0	0	0	0	0	0	0	0	0	0	0	0	0
MOTU_000044288	100	997042	Pseudopolydora paucibranchiata	species	Eukaryota	Metazoa	Annelida	Polychaeta	Spionida	Spionidae	Pseudopolydora	Pseudopolydora paucibranchiata	4637	0	0	0	0	11	0	72	17	0	0	0	0	0	0	0	0	0	0	0	0	0	0	0	0	0	0	0	0	0	5	0	0	0	0	0	0
MOTU_000044294	95	6348	Phyllodocida	order	Eukaryota	Metazoa	Annelida	Polychaeta	Phyllodocida	Unidentified	Unidentified	Unidentified	2350	0	0	0	0	0	0	0	0	0	0	0	0	0	0	0	0	0	0	0	0	0	0	0	0	0	0	0	0	0	0	0	0	0	0	0	0
MOTU_000044301	70	6143	Semaeostomeae	order	Eukaryota	Metazoa	Cnidaria	Scyphozoa	Semaeostomeae	Unidentified	Unidentified	Unidentified	698	0	0	0	0	0	0	0	0	0	0	0	0	0	0	0	0	0	0	0	0	0	0	0	0	0	0	0	0	0	0	0	0	0	0	0	0
MOTU_000044354	97	193289	Watersipora	genus	Eukaryota	Metazoa	Bryozoa	Gymnolaemata	Cheilostomatida	Watersiporidae	Watersipora	Unidentified	229	0	0	0	0	0	0	0	0	0	0	0	0	0	0	0	0	0	0	0	0	0	0	0	0	0	0	0	0	0	0	0	0	0	0	0	0
MOTU_000044357	75	85771	Agelasidae	family	Eukaryota	Metazoa	Porifera	Demospongiae	Agelasida	Agelasidae	Unidentified	Unidentified	192	0	0	0	0	0	0	0	0	0	0	0	0	0	0	0	0	0	0	0	0	0	0	0	0	0	0	0	0	0	0	0	0	0	0	0	0
MOTU_000044379	97	1400849	Elasmopus rapax	species	Eukaryota	Metazoa	Arthropoda	Malacostraca	Amphipoda	Maeridae	Elasmopus	Elasmopus rapax	1151	0	0	0	0	0	0	0	0	0	0	0	0	0	0	0	0	0	0	0	0	0	0	0	0	0	0	0	0	0	0	0	0	0	0	0	0
MOTU_000044386	90	114748	Haminoea	genus	Eukaryota	Metazoa	Mollusca	Gastropoda	Cephalaspidea	Haminoeidae	Haminoea	Unidentified	312	0	0	0	0	0	0	0	0	0	0	0	0	0	0	0	0	0	0	0	0	0	0	0	0	0	0	0	0	0	0	0	0	0	0	0	0
MOTU_000044417	75	197562	Pancrustacea	phylum	Eukaryota	Metazoa	Arthropoda	Unidentified	Unidentified	Unidentified	Unidentified	Unidentified	271	0	0	0	0	0	0	0	0	0	0	0	0	0	0	0	0	0	0	0	0	0	0	0	0	0	0	0	0	0	0	0	0	0	0	0	0
MOTU_000044429	75	2172821	Multicrustacea	superclass	Eukaryota	Metazoa	Arthropoda	Unidentified	Unidentified	Unidentified	Unidentified	Unidentified	228	0	0	0	0	0	0	0	0	0	0	0	0	0	0	0	0	0	0	0	0	0	0	0	0	0	0	0	0	0	0	0	0	0	0	0	0
MOTU_000044457	90	96822	Sphaeromatidae	family	Eukaryota	Metazoa	Arthropoda	Malacostraca	Isopoda	Sphaeromatidae	Unidentified	Unidentified	980	0	0	0	0	0	0	0	0	0	0	0	0	0	0	0	0	0	0	0	0	0	0	0	0	0	0	0	0	0	0	0	0	0	0	0	0
MOTU_000044463	90	30275	Ascidia	genus	Eukaryota	Metazoa	Chordata	Ascidiacea	Phlebobranchia	Ascidiidae	Ascidia	Unidentified	345	0	0	0	0	0	0	0	0	0	0	0	0	0	0	0	0	0	0	0	0	0	0	0	0	0	0	0	0	0	0	0	0	0	0	0	0
MOTU_000044465	75	52317	Geoplanidae	family	Eukaryota	Metazoa	Platyhelminthes	Rhabditophora	Tricladida	Geoplanidae	Unidentified	Unidentified	334	0	0	0	0	0	0	0	0	0	0	0	0	0	0	0	0	0	0	0	0	0	0	0	0	0	0	0	0	0	0	0	0	0	0	0	0
MOTU_000044472	70	1206794	Ecdysozoa	kingdom	Eukaryota	Metazoa	Unidentified	Unidentified	Unidentified	Unidentified	Unidentified	Unidentified	424	0	0	0	0	0	0	0	0	0	0	0	0	0	0	0	0	0	0	0	0	0	0	0	0	0	0	0	0	0	0	0	0	0	0	0	0
MOTU_000044493	75	33213	Bilateria	kingdom	Eukaryota	Metazoa	Unidentified	Unidentified	Unidentified	Unidentified	Unidentified	Unidentified	289	0	0	0	0	0	0	0	0	0	0	0	0	0	0	0	0	0	0	0	0	0	0	0	0	0	0	0	0	0	0	0	0	0	0	0	0
MOTU_000044497	80	6083	Hydra	genus	Eukaryota	Metazoa	Cnidaria	Hydrozoa	Anthoathecata	Hydridae	Hydra	Unidentified	283	0	0	0	0	0	0	0	0	0	0	0	0	0	0	0	0	0	0	0	0	0	0	0	0	0	0	0	0	0	0	0	0	0	0	0	0
MOTU_000044506	75	33317	Protostomia	kingdom	Eukaryota	Metazoa	Unidentified	Unidentified	Unidentified	Unidentified	Unidentified	Unidentified	1026	0	0	0	0	0	0	0	0	0	0	0	0	0	0	0	0	0	0	0	0	0	0	0	0	0	0	0	0	0	0	0	0	0	0	0	0
MOTU_000044507	80	77658	Daphniidae	family	Eukaryota	Metazoa	Arthropoda	Branchiopoda	Diplostraca	Daphniidae	Unidentified	Unidentified	957	0	0	0	0	0	0	0	0	0	0	0	0	0	0	0	0	0	0	0	0	0	0	0	0	0	0	0	0	0	0	0	0	0	0	0	0
MOTU_000044517	80	216307	Euthyneura	class	Eukaryota	Metazoa	Mollusca	Gastropoda	Unidentified	Unidentified	Unidentified	Unidentified	258	0	0	0	0	0	0	0	0	0	0	0	0	0	0	0	0	0	0	0	0	0	0	0	0	0	0	0	0	0	0	0	0	0	0	0	0
MOTU_000044525	80	6072	Eumetazoa	kingdom	Eukaryota	Metazoa	Unidentified	Unidentified	Unidentified	Unidentified	Unidentified	Unidentified	216	0	0	0	0	0	0	0	0	0	0	0	0	0	0	0	0	0	0	0	0	0	0	0	0	0	0	0	0	0	0	0	0	0	0	0	0
MOTU_000044540	81	92068	Hydracarina	order	Eukaryota	Metazoa	Arthropoda	Arachnida	Trombidiformes	Unidentified	Unidentified	Unidentified	216	0	0	0	0	0	0	0	0	0	0	0	0	0	0	0	0	0	0	0	0	0	0	0	0	0	0	0	0	0	0	0	0	0	0	0	0
MOTU_000044547	75	6073	Cnidaria	phylum	Eukaryota	Metazoa	Cnidaria	Unidentified	Unidentified	Unidentified	Unidentified	Unidentified	501	0	0	0	0	0	0	0	0	0	0	0	0	0	0	0	0	0	0	0	0	0	0	0	0	0	0	0	0	0	0	0	0	0	0	0	0
MOTU_000044560	80	51293	Capitella	genus	Eukaryota	Metazoa	Annelida	Polychaeta	order_Capitellidae	Capitellidae	Capitella	Unidentified	861	0	0	0	0	0	0	0	0	0	0	0	0	0	0	0	0	0	0	0	0	0	0	0	0	0	0	0	0	0	0	0	0	0	0	0	0
MOTU_000044572	75	205120	Ambassidae	family	Eukaryota	Metazoa	Chordata	Actinopteri	order_Ambassidae	Ambassidae	Unidentified	Unidentified	739	0	0	0	0	0	0	0	0	0	0	0	0	0	0	0	0	0	0	0	0	0	0	0	0	0	0	0	0	0	0	0	0	0	0	0	0
MOTU_000044580	80	6657	Crustacea	subphylum	Eukaryota	Metazoa	Arthropoda	Unidentified	Unidentified	Unidentified	Unidentified	Unidentified	317	0	0	0	0	0	0	0	0	0	0	0	0	0	0	0	0	0	0	0	0	0	0	0	0	0	0	0	0	0	0	0	0	0	0	0	0
MOTU_000044588	85	498139	Euchirella	genus	Eukaryota	Metazoa	Arthropoda	Hexanauplia	Calanoida	Aetideidae	Euchirella	Unidentified	237	0	0	0	0	0	0	0	0	0	0	0	0	0	0	0	0	0	0	0	0	0	0	0	0	0	0	0	0	0	0	0	0	0	0	0	0
MOTU_000044605	85	2053715	Trinchesiidae	family	Eukaryota	Metazoa	Mollusca	Gastropoda	Nudibranchia	Trinchesiidae	Unidentified	Unidentified	5356	0	0	0	0	0	0	0	0	0	0	0	0	0	0	0	0	0	0	0	0	0	0	0	0	0	0	0	0	0	0	0	0	0	0	0	0
MOTU_000044634	80	33208	Metazoa	kingdom	Eukaryota	Metazoa	Unidentified	Unidentified	Unidentified	Unidentified	Unidentified	Unidentified	322	0	0	0	0	0	0	0	0	0	0	0	0	0	0	0	0	0	0	0	0	0	0	0	0	0	0	0	0	0	0	0	0	0	0	0	0
MOTU_000044727	80	33208	Metazoa	kingdom	Eukaryota	Metazoa	Unidentified	Unidentified	Unidentified	Unidentified	Unidentified	Unidentified	200	0	0	0	0	0	0	0	0	0	0	0	0	0	0	0	0	0	0	0	0	0	0	0	0	0	0	0	0	0	0	0	0	0	0	0	0
MOTU_000044732	80	1732200	Corophiida	infraorder	Eukaryota	Metazoa	Arthropoda	Malacostraca	Amphipoda	Unidentified	Unidentified	Unidentified	186	0	0	0	0	0	0	0	0	0	0	0	0	0	0	0	0	0	0	0	0	0	0	0	0	0	0	0	0	0	0	0	0	0	0	0	0
MOTU_000044754	80	6821	Amphipoda	order	Eukaryota	Metazoa	Arthropoda	Malacostraca	Amphipoda	Unidentified	Unidentified	Unidentified	703	0	0	0	0	0	0	0	0	0	0	0	0	0	0	0	0	0	0	0	0	0	0	0	0	0	0	0	0	0	0	0	0	0	0	0	0
MOTU_000044756	80	197562	Pancrustacea	phylum	Eukaryota	Metazoa	Arthropoda	Unidentified	Unidentified	Unidentified	Unidentified	Unidentified	683	0	0	0	0	0	0	0	0	0	0	0	0	0	0	0	0	0	0	0	0	0	0	0	0	0	0	0	0	0	0	0	0	0	0	0	0
MOTU_000044816	100	1962980	Aurelia coerulea	species	Eukaryota	Metazoa	Cnidaria	Scyphozoa	Semaeostomeae	Ulmaridae	Aurelia	Aurelia coerulea	835	0	0	0	0	0	0	0	0	0	0	0	0	0	0	0	0	0	0	0	0	0	0	0	0	0	0	0	0	0	0	0	0	0	0	0	0
MOTU_000044845	75	197563	Mandibulata	phylum	Eukaryota	Metazoa	Arthropoda	Unidentified	Unidentified	Unidentified	Unidentified	Unidentified	405	0	0	0	0	0	0	0	0	0	0	0	0	0	0	0	0	0	0	0	0	0	0	0	0	0	0	0	0	0	0	0	0	0	0	0	0
MOTU_000044846	75	197562	Pancrustacea	phylum	Eukaryota	Metazoa	Arthropoda	Unidentified	Unidentified	Unidentified	Unidentified	Unidentified	219	0	0	0	0	0	0	0	0	0	0	0	0	0	0	0	0	0	0	0	0	0	0	0	0	0	0	0	0	0	0	0	0	0	0	0	0
MOTU_000044849	80	6348	Phyllodocida	order	Eukaryota	Metazoa	Annelida	Polychaeta	Phyllodocida	Unidentified	Unidentified	Unidentified	280	0	0	0	0	0	0	0	0	0	0	0	0	0	0	0	0	0	0	0	0	0	0	0	0	0	0	0	0	0	0	0	0	0	0	0	0
MOTU_000044851	80	37516	Hydroidolina	subclass	Eukaryota	Metazoa	Cnidaria	Hydrozoa	Unidentified	Unidentified	Unidentified	Unidentified	202	0	0	0	0	0	0	0	0	0	0	0	0	0	0	0	0	0	0	0	0	0	0	0	0	0	0	0	0	0	0	0	0	0	0	0	0
MOTU_000044853	70	6683	Decapoda	order	Eukaryota	Metazoa	Arthropoda	Malacostraca	Decapoda	Unidentified	Unidentified	Unidentified	251	0	0	0	0	0	0	0	0	0	0	0	0	0	0	0	0	0	0	0	0	0	0	0	0	0	0	0	0	0	0	0	0	0	0	0	0
MOTU_000044914	85	500008	Leptothecata	order	Eukaryota	Metazoa	Cnidaria	Hydrozoa	Leptothecata	Unidentified	Unidentified	Unidentified	2200	0	0	0	0	0	0	0	0	0	0	0	0	0	0	0	0	0	0	0	0	0	0	0	0	0	0	0	0	0	0	0	0	0	0	0	0
MOTU_000044924	85	2750047	Obeliidae	family	Eukaryota	Metazoa	Cnidaria	Hydrozoa	Leptothecata	Obeliidae	Unidentified	Unidentified	1806	0	0	0	0	0	0	0	0	0	0	0	0	0	0	0	0	0	0	0	0	0	0	0	0	0	0	0	0	0	0	0	0	0	0	0	0
MOTU_000044925	85	37516	Hydroidolina	subclass	Eukaryota	Metazoa	Cnidaria	Hydrozoa	Unidentified	Unidentified	Unidentified	Unidentified	928	0	0	0	0	0	0	0	0	0	0	0	0	0	0	0	0	0	0	0	0	0	0	0	0	0	0	0	0	0	0	0	0	0	0	0	0
MOTU_000044938	75	6072	Eumetazoa	kingdom	Eukaryota	Metazoa	Unidentified	Unidentified	Unidentified	Unidentified	Unidentified	Unidentified	509	0	0	0	0	0	0	0	0	0	0	0	0	0	0	0	0	0	0	0	0	0	0	0	0	0	0	0	0	0	0	0	0	0	0	0	0
MOTU_000044978	90	500008	Leptothecata	order	Eukaryota	Metazoa	Cnidaria	Hydrozoa	Leptothecata	Unidentified	Unidentified	Unidentified	462	0	0	0	0	0	0	0	0	0	0	0	0	0	0	0	0	0	0	0	0	0	0	0	0	0	0	0	0	0	0	0	0	0	0	0	0
MOTU_000044982	85	2750047	Obeliidae	family	Eukaryota	Metazoa	Cnidaria	Hydrozoa	Leptothecata	Obeliidae	Unidentified	Unidentified	704	0	0	0	0	0	0	0	0	0	0	0	0	0	0	0	0	0	0	0	0	0	0	0	0	0	0	0	0	0	0	0	0	0	0	0	0
MOTU_000045016	80	1206795	Lophotrochozoa	kingdom	Eukaryota	Metazoa	Unidentified	Unidentified	Unidentified	Unidentified	Unidentified	Unidentified	283	0	0	0	0	0	0	0	0	0	0	0	0	0	0	0	0	0	0	0	0	0	0	0	0	0	0	0	0	0	0	0	0	0	0	0	0
MOTU_000045026	90	13436	Clytia	genus	Eukaryota	Metazoa	Cnidaria	Hydrozoa	Leptothecata	Clytiidae	Clytia	Unidentified	294	0	0	0	0	0	0	0	0	0	0	0	0	0	0	0	0	0	0	0	0	0	0	0	0	0	0	0	0	0	0	0	0	0	0	0	0
MOTU_000045034	97	37520	Obelia dichotoma	species	Eukaryota	Metazoa	Cnidaria	Hydrozoa	Leptothecata	Obeliidae	Obelia	Obelia dichotoma	252	0	0	0	0	0	0	0	0	0	0	0	0	0	0	0	0	0	0	0	0	0	0	0	0	0	0	0	0	0	0	0	0	0	0	0	0
MOTU_000045036	97	37520	Obelia dichotoma	species	Eukaryota	Metazoa	Cnidaria	Hydrozoa	Leptothecata	Obeliidae	Obelia	Obelia dichotoma	575	0	0	0	0	0	0	0	0	0	0	0	0	0	0	0	0	0	0	0	0	0	0	0	0	0	0	0	0	0	0	0	0	0	0	0	0
MOTU_000045073	80	1707744	Cladobranchia	suborder	Eukaryota	Metazoa	Mollusca	Gastropoda	Nudibranchia	Unidentified	Unidentified	Unidentified	209	0	0	0	0	0	0	0	0	0	0	0	0	0	0	0	0	0	0	0	0	0	0	0	0	0	0	0	0	0	0	0	0	0	0	0	0
MOTU_000045074	75	86847	Echiniscidae	family	Eukaryota	Metazoa	Tardigrada	Heterotardigrada	Echiniscoidea	Echiniscidae	Unidentified	Unidentified	209	0	0	0	0	0	0	0	0	0	0	0	0	0	0	0	0	0	0	0	0	0	0	0	0	0	0	0	0	0	0	0	0	0	0	0	0
MOTU_000045087	80	1206795	Lophotrochozoa	kingdom	Eukaryota	Metazoa	Unidentified	Unidentified	Unidentified	Unidentified	Unidentified	Unidentified	483	0	0	0	0	0	0	0	0	0	0	0	0	0	0	0	0	0	0	0	0	0	0	0	0	0	0	0	0	0	0	0	0	0	0	0	0
MOTU_000045105	75	33317	Protostomia	kingdom	Eukaryota	Metazoa	Unidentified	Unidentified	Unidentified	Unidentified	Unidentified	Unidentified	197	0	0	0	0	0	0	0	0	0	0	0	0	0	0	0	0	0	0	0	0	0	0	0	0	0	0	0	0	0	0	0	0	0	0	0	0
MOTU_000045116	80	116569	Neocopepoda	infraclass	Eukaryota	Metazoa	Arthropoda	Hexanauplia	Unidentified	Unidentified	Unidentified	Unidentified	451	0	0	0	0	0	0	0	0	0	0	0	0	0	0	0	0	0	0	0	0	0	0	0	0	0	0	0	0	0	0	0	0	0	0	0	0
MOTU_000045127	100	1436032	Sabellaria spinulosa	species	Eukaryota	Metazoa	Annelida	Polychaeta	Sabellida	Sabellariidae	Sabellaria	Sabellaria spinulosa	624	0	0	0	0	0	0	0	0	0	0	0	0	0	0	0	0	0	0	0	0	0	0	0	0	0	0	0	0	0	0	0	0	0	0	0	0
MOTU_000045152	75	33317	Protostomia	kingdom	Eukaryota	Metazoa	Unidentified	Unidentified	Unidentified	Unidentified	Unidentified	Unidentified	374	0	0	0	0	0	0	0	0	0	0	0	0	0	0	0	0	0	0	0	0	0	0	0	0	0	0	0	0	0	0	0	0	0	0	0	0
MOTU_000045167	80	33317	Protostomia	kingdom	Eukaryota	Metazoa	Unidentified	Unidentified	Unidentified	Unidentified	Unidentified	Unidentified	2537	0	0	0	0	0	0	0	0	0	0	0	0	0	0	0	0	0	0	0	0	0	0	0	0	0	0	0	0	0	0	0	0	0	0	0	0
MOTU_000045172	75	1206795	Lophotrochozoa	kingdom	Eukaryota	Metazoa	Unidentified	Unidentified	Unidentified	Unidentified	Unidentified	Unidentified	173	0	0	0	0	0	0	0	0	0	0	0	0	0	0	0	0	0	0	0	0	0	0	0	0	0	0	0	0	0	0	0	0	0	0	0	0
MOTU_000045176	75	197562	Pancrustacea	phylum	Eukaryota	Metazoa	Arthropoda	Unidentified	Unidentified	Unidentified	Unidentified	Unidentified	163	0	0	0	0	0	0	0	0	0	0	0	0	0	0	0	0	0	0	0	0	0	0	0	0	0	0	0	0	0	0	0	0	0	0	0	0
MOTU_000045193	70	6217	Nemertea	phylum	Eukaryota	Metazoa	Nemertea	Unidentified	Unidentified	Unidentified	Unidentified	Unidentified	64	0	0	0	0	0	0	0	0	0	0	0	0	0	0	0	0	0	0	0	0	0	0	0	0	64	0	0	0	0	0	0	0	0	0	0	0
MOTU_000045198	100	868032	Laonice cirrata	species	Eukaryota	Metazoa	Annelida	Polychaeta	Spionida	Spionidae	Laonice	Laonice cirrata	32	0	0	0	0	0	0	0	0	0	0	0	0	0	0	0	0	0	0	0	0	0	0	0	0	32	0	0	0	0	0	0	0	0	0	0	0
MOTU_000045230	80	6340	Annelida	phylum	Eukaryota	Metazoa	Annelida	Unidentified	Unidentified	Unidentified	Unidentified	Unidentified	15	0	0	0	0	0	0	0	0	0	0	0	0	0	0	0	0	0	0	0	0	0	0	0	0	15	0	0	0	0	0	0	0	0	0	0	0
MOTU_000045240	97	1732108	Jassa herdmani	species	Eukaryota	Metazoa	Arthropoda	Malacostraca	Amphipoda	Ischyroceridae	Jassa	Jassa herdmani	14	0	0	0	0	0	0	0	0	0	0	0	0	0	0	0	0	0	0	0	0	0	0	0	0	14	0	0	0	0	0	0	0	0	0	0	0
MOTU_000045317	90	32569	Obelia	genus	Eukaryota	Metazoa	Cnidaria	Hydrozoa	Leptothecata	Obeliidae	Obelia	Unidentified	10	0	0	0	0	0	0	0	0	0	0	0	0	0	0	0	0	0	0	0	0	0	0	0	0	10	0	0	0	0	0	0	0	0	0	0	0
MOTU_000045318	80	1206795	Lophotrochozoa	kingdom	Eukaryota	Metazoa	Unidentified	Unidentified	Unidentified	Unidentified	Unidentified	Unidentified	766	0	0	0	0	0	0	0	0	0	0	0	0	0	0	0	0	0	0	0	0	0	0	0	0	0	0	0	0	0	0	0	0	0	0	0	0
MOTU_000045454	97	71308	Goniodoris castanea	species	Eukaryota	Metazoa	Mollusca	Gastropoda	Nudibranchia	Goniodorididae	Goniodoris	Goniodoris castanea	1025	0	0	0	0	0	0	0	0	0	0	0	0	0	0	0	0	0	0	0	0	0	0	0	0	0	0	0	0	0	0	0	0	0	0	0	0
MOTU_000045461	75	571506	Xenograpsidae	family	Eukaryota	Metazoa	Arthropoda	Malacostraca	Decapoda	Xenograpsidae	Unidentified	Unidentified	604	0	0	0	0	0	0	0	0	0	0	0	0	0	0	0	0	0	0	0	0	0	0	0	0	0	0	0	0	0	0	0	0	0	0	0	0
MOTU_000045499	85	500008	Leptothecata	order	Eukaryota	Metazoa	Cnidaria	Hydrozoa	Leptothecata	Unidentified	Unidentified	Unidentified	974	0	0	0	0	0	0	0	0	0	0	0	0	0	0	0	0	0	0	0	0	0	0	0	0	0	0	0	0	0	0	0	0	0	0	0	0
MOTU_000045587	100	557236	Liocarcinus vernalis	species	Eukaryota	Metazoa	Arthropoda	Malacostraca	Decapoda	Polybiidae	Liocarcinus	Liocarcinus vernalis	3565	0	0	0	0	0	0	0	0	0	0	0	0	0	0	0	0	0	0	0	0	0	0	0	0	0	0	0	8	0	0	0	0	0	0	0	0
MOTU_000045722	75	2172821	Multicrustacea	superclass	Eukaryota	Metazoa	Arthropoda	Unidentified	Unidentified	Unidentified	Unidentified	Unidentified	6	0	0	0	0	0	0	0	0	0	0	0	0	0	0	0	0	0	0	0	0	0	0	0	0	0	0	0	0	0	0	0	0	0	0	0	0
MOTU_000045917	97	152546	Parablennius incognitus	species	Eukaryota	Metazoa	Chordata	Actinopteri	Blenniiformes	Blenniidae	Parablennius	Parablennius incognitus	10306	0	0	0	0	0	0	0	0	0	0	0	0	0	0	0	0	0	0	0	0	0	0	0	0	0	0	0	10306	0	0	0	0	0	0	0	0
MOTU_000045961	80	6072	Eumetazoa	kingdom	Eukaryota	Metazoa	Unidentified	Unidentified	Unidentified	Unidentified	Unidentified	Unidentified	116	0	0	0	0	0	0	0	0	0	0	0	0	0	0	0	0	0	0	0	0	0	0	0	0	0	27	30	0	0	0	0	0	0	0	0	0
MOTU_000045982	90	483406	Pilumnus	genus	Eukaryota	Metazoa	Arthropoda	Malacostraca	Decapoda	Pilumnidae	Pilumnus	Unidentified	499	0	0	0	0	0	0	0	0	0	0	0	0	0	0	0	0	0	0	0	0	0	0	0	0	0	0	0	499	0	0	0	0	0	0	0	0
MOTU_000046012	80	37844	Monopisthocotylea	subclass	Eukaryota	Metazoa	Platyhelminthes	Monogenea	Unidentified	Unidentified	Unidentified	Unidentified	24	0	0	0	0	0	0	0	0	0	0	0	0	0	0	0	0	0	0	0	0	0	0	0	0	0	0	0	0	0	0	0	0	0	0	0	0
MOTU_000046397	80	500008	Leptothecata	order	Eukaryota	Metazoa	Cnidaria	Hydrozoa	Leptothecata	Unidentified	Unidentified	Unidentified	12	0	0	0	0	0	0	0	0	0	0	0	0	0	0	0	0	0	0	0	0	0	0	0	0	0	0	0	0	0	0	0	0	0	0	0	0
MOTU_000046418	75	6817	Euphausiidae	family	Eukaryota	Metazoa	Arthropoda	Malacostraca	Euphausiacea	Euphausiidae	Unidentified	Unidentified	21	0	0	0	0	0	0	0	0	0	0	0	0	0	0	0	0	0	0	0	0	0	0	0	0	0	0	0	0	0	0	0	0	0	0	0	0
MOTU_000047224	80	33317	Protostomia	kingdom	Eukaryota	Metazoa	Unidentified	Unidentified	Unidentified	Unidentified	Unidentified	Unidentified	9	0	0	0	0	0	0	0	0	0	0	0	0	0	0	0	0	0	0	0	0	0	0	0	0	0	0	0	0	0	0	0	0	0	0	0	0
MOTU_000047642	80	6072	Eumetazoa	kingdom	Eukaryota	Metazoa	Unidentified	Unidentified	Unidentified	Unidentified	Unidentified	Unidentified	9	0	0	0	0	0	0	0	0	0	0	0	0	0	0	0	0	0	0	0	0	0	0	0	0	0	0	0	0	0	0	0	0	0	0	0	0
MOTU_000047949	97	2725328	Macropodia czernjawskii	species	Eukaryota	Metazoa	Arthropoda	Malacostraca	Decapoda	Inachidae	Macropodia	Macropodia czernjawskii	205	0	0	0	0	0	0	0	0	0	0	0	0	0	0	0	0	0	0	0	0	0	0	0	0	0	0	0	0	0	0	0	0	0	0	0	0
MOTU_000048290	100	666338	Eukrohnia bathyantarctica	species	Eukaryota	Metazoa	Chaetognatha	Sagittoidea	Phragmophora	Eukrohniidae	Eukrohnia	Eukrohnia bathyantarctica	11	0	0	0	0	0	0	0	0	0	0	0	0	0	0	0	0	0	0	0	0	0	0	0	0	0	0	0	11	0	0	0	0	0	0	0	0
MOTU_000048553	75	33317	Protostomia	kingdom	Eukaryota	Metazoa	Unidentified	Unidentified	Unidentified	Unidentified	Unidentified	Unidentified	1027	0	0	0	0	0	0	0	0	0	0	0	0	0	0	0	0	0	0	0	0	0	0	0	0	0	0	0	0	0	0	0	0	0	0	0	0
MOTU_000048947	85	6833	Calanoida	order	Eukaryota	Metazoa	Arthropoda	Hexanauplia	Calanoida	Unidentified	Unidentified	Unidentified	191	0	0	0	0	0	0	0	0	0	0	0	0	0	0	0	0	0	0	0	0	0	0	0	0	0	0	0	181	0	0	0	0	0	0	0	0
MOTU_000049149	75	33317	Protostomia	kingdom	Eukaryota	Metazoa	Unidentified	Unidentified	Unidentified	Unidentified	Unidentified	Unidentified	8	0	0	0	0	0	0	0	0	0	0	0	0	0	0	0	0	0	0	0	0	0	0	0	0	0	0	0	8	0	0	0	0	0	0	0	0
MOTU_000049181	75	79713	Brachystomellidae	family	Eukaryota	Metazoa	Arthropoda	Collembola	Poduromorpha	Brachystomellidae	Unidentified	Unidentified	12	0	0	0	0	0	0	0	0	0	0	0	0	0	0	0	0	0	0	0	0	0	0	0	0	0	0	0	0	0	0	0	0	0	0	0	0
MOTU_000049419	90	6072	Eumetazoa	kingdom	Eukaryota	Metazoa	Unidentified	Unidentified	Unidentified	Unidentified	Unidentified	Unidentified	19	0	0	0	0	0	0	0	0	0	0	0	0	0	0	0	0	0	0	0	0	0	0	0	0	0	0	0	8	0	0	0	0	0	0	0	0
MOTU_000049665	75	116569	Neocopepoda	infraclass	Eukaryota	Metazoa	Arthropoda	Hexanauplia	Unidentified	Unidentified	Unidentified	Unidentified	10	0	0	0	0	0	0	0	0	0	0	0	0	0	0	0	0	0	0	0	0	0	0	0	0	0	0	0	0	0	0	0	0	0	0	0	0
MOTU_000049689	75	977775	Panpulmonata	class	Eukaryota	Metazoa	Mollusca	Gastropoda	Unidentified	Unidentified	Unidentified	Unidentified	222	0	0	0	0	0	0	0	0	0	0	0	0	0	0	0	0	0	0	0	0	0	0	0	0	0	0	0	0	0	0	0	0	0	0	0	0
MOTU_000049745	75	6072	Eumetazoa	kingdom	Eukaryota	Metazoa	Unidentified	Unidentified	Unidentified	Unidentified	Unidentified	Unidentified	9	0	0	0	0	0	0	0	0	0	0	0	0	0	0	0	0	0	0	0	0	0	0	0	0	0	0	0	0	0	0	0	0	0	0	0	0
MOTU_000050741	75	33317	Protostomia	kingdom	Eukaryota	Metazoa	Unidentified	Unidentified	Unidentified	Unidentified	Unidentified	Unidentified	15	0	0	0	0	0	0	0	0	0	0	0	0	0	0	0	0	0	0	0	0	0	0	0	0	0	0	0	0	0	0	0	0	0	0	0	0
MOTU_000050980	80	33208	Metazoa	kingdom	Eukaryota	Metazoa	Unidentified	Unidentified	Unidentified	Unidentified	Unidentified	Unidentified	11	0	0	0	0	0	0	0	0	0	0	0	0	0	0	0	0	0	0	0	0	0	0	0	0	0	0	0	11	0	0	0	0	0	0	0	0
MOTU_000051581	75	33317	Protostomia	kingdom	Eukaryota	Metazoa	Unidentified	Unidentified	Unidentified	Unidentified	Unidentified	Unidentified	257	0	0	0	0	0	0	0	0	0	0	0	0	0	0	0	0	0	0	0	0	0	0	0	0	0	0	0	0	0	0	0	0	0	0	0	0
MOTU_000051633	85	37516	Hydroidolina	subclass	Eukaryota	Metazoa	Cnidaria	Hydrozoa	Unidentified	Unidentified	Unidentified	Unidentified	20	0	0	0	0	0	0	0	0	0	0	0	0	0	0	0	0	0	0	0	0	0	0	0	0	0	0	0	0	0	0	0	0	0	0	0	0
MOTU_000051837	97	2023630	Facelina vicina	species	Eukaryota	Metazoa	Mollusca	Gastropoda	Nudibranchia	Facelinidae	Facelina	Facelina vicina	18	0	0	0	0	0	0	0	18	0	0	0	0	0	0	0	0	0	0	0	0	0	0	0	0	0	0	0	0	0	0	0	0	0	0	0	0
MOTU_000051949	80	6073	Cnidaria	phylum	Eukaryota	Metazoa	Cnidaria	Unidentified	Unidentified	Unidentified	Unidentified	Unidentified	9	0	0	0	0	0	0	0	0	0	0	0	0	0	0	0	0	0	0	0	0	0	0	0	0	0	0	0	9	0	0	0	0	0	0	0	0
MOTU_000052633	80	48704	Entomobryidae	family	Eukaryota	Metazoa	Arthropoda	Collembola	Entomobryomorpha	Entomobryidae	Unidentified	Unidentified	13	0	0	0	0	0	0	0	0	0	0	0	0	0	0	0	0	0	0	0	0	0	0	0	0	0	0	0	0	0	0	0	0	0	0	0	0
MOTU_000053130	70	41212	Harpacticoida	order	Eukaryota	Metazoa	Arthropoda	Hexanauplia	Harpacticoida	Unidentified	Unidentified	Unidentified	26	0	0	0	0	0	0	0	0	0	0	0	0	0	0	0	0	0	0	0	0	0	0	0	0	0	0	0	0	0	0	0	0	0	0	0	0
MOTU_000053679	97	138984	Chamelea gallina	species	Eukaryota	Metazoa	Mollusca	Bivalvia	Venerida	Veneridae	Chamelea	Chamelea gallina	21	0	0	0	0	0	0	0	0	0	0	0	0	0	0	0	0	0	0	0	0	0	0	0	0	0	0	0	21	0	0	0	0	0	0	0	0
MOTU_000053715	85	6072	Eumetazoa	kingdom	Eukaryota	Metazoa	Unidentified	Unidentified	Unidentified	Unidentified	Unidentified	Unidentified	17	0	0	0	0	0	0	0	0	0	0	0	0	0	0	0	0	0	0	0	0	0	0	0	0	0	0	0	17	0	0	0	0	0	0	0	0
MOTU_000053726	80	308583	Aglaophenia	genus	Eukaryota	Metazoa	Cnidaria	Hydrozoa	Leptothecata	Aglaopheniidae	Aglaophenia	Unidentified	9	0	0	0	0	0	0	0	0	0	0	0	0	0	0	0	0	0	0	0	0	0	0	0	0	0	0	0	9	0	0	0	0	0	0	0	0
MOTU_000053730	75	6072	Eumetazoa	kingdom	Eukaryota	Metazoa	Unidentified	Unidentified	Unidentified	Unidentified	Unidentified	Unidentified	9	0	0	0	0	0	0	0	0	0	0	0	0	0	0	0	0	0	0	0	0	0	0	0	0	0	0	0	9	0	0	0	0	0	0	0	0
MOTU_000053764	85	500008	Leptothecata	order	Eukaryota	Metazoa	Cnidaria	Hydrozoa	Leptothecata	Unidentified	Unidentified	Unidentified	8	0	0	0	0	0	0	0	0	0	0	0	0	0	0	0	0	0	0	0	0	0	0	0	0	0	0	0	8	0	0	0	0	0	0	0	0
MOTU_000053770	85	33208	Metazoa	kingdom	Eukaryota	Metazoa	Unidentified	Unidentified	Unidentified	Unidentified	Unidentified	Unidentified	8	0	0	0	0	0	0	0	0	0	0	0	0	0	0	0	0	0	0	0	0	0	0	0	0	0	0	0	8	0	0	0	0	0	0	0	0
MOTU_000053773	85	371448	Jassa	genus	Eukaryota	Metazoa	Arthropoda	Malacostraca	Amphipoda	Ischyroceridae	Jassa	Unidentified	8	0	0	0	0	0	0	0	0	0	0	0	0	0	0	0	0	0	0	0	0	0	0	0	0	0	0	0	8	0	0	0	0	0	0	0	0
MOTU_000053838	75	406427	Anthoathecata	order	Eukaryota	Metazoa	Cnidaria	Hydrozoa	Anthoathecata	Unidentified	Unidentified	Unidentified	58	0	0	0	0	0	0	0	0	0	0	0	0	0	0	0	0	0	0	0	0	0	0	0	0	0	0	0	0	0	0	0	0	0	0	0	0
MOTU_000053872	75	1206794	Ecdysozoa	kingdom	Eukaryota	Metazoa	Unidentified	Unidentified	Unidentified	Unidentified	Unidentified	Unidentified	11	0	0	0	0	0	0	0	0	0	0	0	0	0	0	0	0	0	0	0	0	0	0	0	0	0	0	0	0	0	0	0	0	0	0	0	0
MOTU_000053885	75	33317	Protostomia	kingdom	Eukaryota	Metazoa	Unidentified	Unidentified	Unidentified	Unidentified	Unidentified	Unidentified	10	0	0	0	0	0	0	0	0	0	0	0	0	0	0	0	0	0	0	0	0	0	0	0	0	0	0	0	0	0	0	0	0	0	0	0	0
MOTU_000053893	75	117571	Euteleostomi	phylum	Eukaryota	Metazoa	Chordata	Unidentified	Unidentified	Unidentified	Unidentified	Unidentified	10	0	0	0	0	0	0	0	0	0	0	0	0	0	0	0	0	0	0	0	0	0	0	0	0	0	0	0	0	0	0	0	0	0	0	0	0
MOTU_000053902	80	32261	Terebellidae	family	Eukaryota	Metazoa	Annelida	Polychaeta	Terebellida	Terebellidae	Unidentified	Unidentified	9	0	0	0	0	0	0	0	0	0	0	0	0	0	0	0	0	0	0	0	0	0	0	0	0	0	0	0	0	0	0	0	0	0	0	0	0
MOTU_000054037	80	6072	Eumetazoa	kingdom	Eukaryota	Metazoa	Unidentified	Unidentified	Unidentified	Unidentified	Unidentified	Unidentified	18	0	0	0	0	0	0	0	0	0	0	0	0	0	0	0	0	0	0	0	0	0	0	0	0	0	0	0	0	0	0	0	0	0	0	0	0
MOTU_000054144	97	27813	Turritellidae	family	Eukaryota	Metazoa	Mollusca	Gastropoda	order_Turritellidae	Turritellidae	Unidentified	Unidentified	22	0	0	0	0	0	0	0	0	0	0	0	0	0	0	0	0	0	0	0	0	0	0	0	0	0	0	0	0	0	0	0	0	0	0	0	0
MOTU_000055135	100	-37509	Cladonema californica	species	Eukaryota	Metazoa	Cnidaria	Hydrozoa	Anthoathecata	Cladonematidae	Cladonema	Cladonema californica	1387	0	0	0	0	0	0	0	0	0	0	0	0	0	0	0	0	0	0	0	0	0	0	0	0	0	0	0	0	0	0	0	0	0	0	0	0
MOTU_000058830	97	37806	Balanidae	family	Eukaryota	Metazoa	Arthropoda	Thecostraca	Balanomorpha	Balanidae	Unidentified	Unidentified	130	0	0	0	0	0	0	0	0	0	0	0	0	0	0	0	0	0	0	0	0	0	0	0	0	0	0	0	0	0	0	0	0	0	0	0	0
MOTU_000061087	100	1298853	Ascidiella scabra	species	Eukaryota	Metazoa	Chordata	Ascidiacea	Phlebobranchia	Ascidiidae	Ascidiella	Ascidiella scabra	5	0	0	0	0	0	0	0	0	0	0	0	0	0	0	0	0	0	0	0	0	0	0	0	0	0	0	0	0	0	0	0	0	0	0	0	0
MOTU_000065422	90	116674	Caprellidira	parvorder	Eukaryota	Metazoa	Arthropoda	Malacostraca	Amphipoda	Unidentified	Unidentified	Unidentified	229	0	0	0	0	0	0	0	0	0	0	0	0	0	0	0	0	0	0	0	0	0	0	0	0	0	0	0	0	0	0	0	0	0	0	229	0
MOTU_000065453	90	371451	Corophiidae	family	Eukaryota	Metazoa	Arthropoda	Malacostraca	Amphipoda	Corophiidae	Unidentified	Unidentified	367	0	0	0	0	0	0	0	0	0	0	0	0	0	0	0	0	0	0	0	0	0	0	0	0	0	0	0	0	0	0	0	0	0	0	367	0
MOTU_000065568	80	6448	Gastropoda	class	Eukaryota	Metazoa	Mollusca	Gastropoda	Unidentified	Unidentified	Unidentified	Unidentified	124	0	0	0	0	0	0	0	0	0	0	0	0	0	0	0	0	7	0	0	0	0	0	0	0	0	0	0	0	0	0	0	0	0	0	0	0
MOTU_000065598	80	105390	Errantia	subclass	Eukaryota	Metazoa	Annelida	Polychaeta	Unidentified	Unidentified	Unidentified	Unidentified	5214	0	0	0	0	0	0	31	0	0	0	0	0	91	0	0	292	0	0	15	51	0	0	0	74	0	0	0	0	0	0	0	0	0	0	0	0
MOTU_000065706	75	6341	Polychaeta	class	Eukaryota	Metazoa	Annelida	Polychaeta	Unidentified	Unidentified	Unidentified	Unidentified	82	0	0	0	0	0	0	0	0	0	0	0	0	0	0	0	0	0	0	0	0	0	0	0	0	0	0	0	0	0	0	0	0	0	0	0	0
MOTU_000066209	97	113644	Calanus glacialis	species	Eukaryota	Metazoa	Arthropoda	Hexanauplia	Calanoida	Calanidae	Calanus	Calanus glacialis	904	0	0	0	0	0	0	0	0	0	0	0	0	0	0	0	0	0	0	0	0	0	0	0	0	0	0	0	0	0	0	24	8	42	0	0	0
MOTU_000066281	75	33317	Protostomia	kingdom	Eukaryota	Metazoa	Unidentified	Unidentified	Unidentified	Unidentified	Unidentified	Unidentified	10	0	0	0	0	0	0	0	0	0	0	0	0	0	0	0	0	0	0	0	0	0	0	0	0	0	10	0	0	0	0	0	0	0	0	0	0
MOTU_000066300	75	6072	Eumetazoa	kingdom	Eukaryota	Metazoa	Unidentified	Unidentified	Unidentified	Unidentified	Unidentified	Unidentified	7	0	0	0	0	0	0	0	0	0	0	0	0	0	0	0	0	0	0	0	0	0	0	0	0	0	7	0	0	0	0	0	0	0	0	0	0
MOTU_000066319	75	2697495	Spiralia	kingdom	Eukaryota	Metazoa	Unidentified	Unidentified	Unidentified	Unidentified	Unidentified	Unidentified	37	0	0	0	0	0	0	0	0	0	0	0	0	0	0	0	0	0	0	0	0	0	0	0	0	0	0	0	0	0	0	0	0	0	0	0	0
MOTU_000066329	80	1206795	Lophotrochozoa	kingdom	Eukaryota	Metazoa	Unidentified	Unidentified	Unidentified	Unidentified	Unidentified	Unidentified	264	0	0	0	0	0	0	0	0	0	0	0	0	0	0	0	0	0	0	0	0	0	0	0	0	0	0	264	0	0	0	0	0	0	0	0	0
MOTU_000066354	80	6072	Eumetazoa	kingdom	Eukaryota	Metazoa	Unidentified	Unidentified	Unidentified	Unidentified	Unidentified	Unidentified	51	0	0	0	0	0	0	0	0	0	0	0	0	0	0	0	0	0	0	0	0	0	0	0	0	0	0	51	0	0	0	0	0	0	0	0	0
MOTU_000066370	70	33317	Protostomia	kingdom	Eukaryota	Metazoa	Unidentified	Unidentified	Unidentified	Unidentified	Unidentified	Unidentified	36	0	0	0	0	0	0	0	0	0	0	0	0	0	0	0	0	0	0	0	0	0	0	0	0	0	0	36	0	0	0	0	0	0	0	0	0
MOTU_000066373	75	33317	Protostomia	kingdom	Eukaryota	Metazoa	Unidentified	Unidentified	Unidentified	Unidentified	Unidentified	Unidentified	35	0	0	0	0	0	0	0	0	0	0	0	0	0	0	0	0	0	0	0	0	0	0	0	0	0	0	35	0	0	0	0	0	0	0	0	0
MOTU_000066382	75	33317	Protostomia	kingdom	Eukaryota	Metazoa	Unidentified	Unidentified	Unidentified	Unidentified	Unidentified	Unidentified	30	0	0	0	0	0	0	0	0	0	0	0	0	0	0	0	0	0	0	0	0	0	0	0	0	0	0	30	0	0	0	0	0	0	0	0	0
MOTU_000066387	80	33208	Metazoa	kingdom	Eukaryota	Metazoa	Unidentified	Unidentified	Unidentified	Unidentified	Unidentified	Unidentified	94	0	0	0	0	0	0	0	0	0	0	0	0	0	0	0	0	0	0	0	0	0	0	0	0	0	0	26	0	0	0	0	0	0	0	0	0
MOTU_000066392	70	2172821	Multicrustacea	superclass	Eukaryota	Metazoa	Arthropoda	Unidentified	Unidentified	Unidentified	Unidentified	Unidentified	24	0	0	0	0	0	0	0	0	0	0	0	0	0	0	0	0	0	0	0	0	0	0	0	0	0	0	24	0	0	0	0	0	0	0	0	0
MOTU_000066397	80	1489341	Osteoglossocephalai	class	Eukaryota	Metazoa	Chordata	Actinopteri	Unidentified	Unidentified	Unidentified	Unidentified	23	0	0	0	0	0	0	0	0	0	0	0	0	0	0	0	0	0	0	0	0	0	0	0	0	0	0	23	0	0	0	0	0	0	0	0	0
MOTU_000066398	100	72725	Spatangus purpureus	species	Eukaryota	Metazoa	Echinodermata	Echinoidea	Spatangoida	Spatangidae	Spatangus	Spatangus purpureus	23	0	0	0	0	0	0	0	0	0	0	0	0	0	0	0	0	0	0	0	0	0	0	0	0	0	0	23	0	0	0	0	0	0	0	0	0
MOTU_000066409	75	1206795	Lophotrochozoa	kingdom	Eukaryota	Metazoa	Unidentified	Unidentified	Unidentified	Unidentified	Unidentified	Unidentified	20	0	0	0	0	0	0	0	0	0	0	0	0	0	0	0	0	0	0	0	0	0	0	0	0	0	0	20	0	0	0	0	0	0	0	0	0
MOTU_000066415	80	6072	Eumetazoa	kingdom	Eukaryota	Metazoa	Unidentified	Unidentified	Unidentified	Unidentified	Unidentified	Unidentified	53	0	0	0	0	0	0	0	0	0	0	0	0	0	0	0	0	0	0	0	0	0	0	0	0	0	0	0	0	0	0	0	0	0	0	0	0
MOTU_000066424	80	33208	Metazoa	kingdom	Eukaryota	Metazoa	Unidentified	Unidentified	Unidentified	Unidentified	Unidentified	Unidentified	7	0	0	0	0	0	0	0	0	0	0	0	0	0	0	0	0	0	0	0	0	0	0	0	0	0	0	0	0	0	0	0	0	0	0	0	0
MOTU_000066511	80	33317	Protostomia	kingdom	Eukaryota	Metazoa	Unidentified	Unidentified	Unidentified	Unidentified	Unidentified	Unidentified	57	0	0	0	0	0	0	0	0	0	0	0	0	0	0	0	0	0	0	0	0	0	0	0	0	0	0	0	0	0	0	0	0	0	0	0	0
MOTU_000066636	97	371465	Ampithoe rubricata	species	Eukaryota	Metazoa	Arthropoda	Malacostraca	Amphipoda	Ampithoidae	Ampithoe	Ampithoe rubricata	22	0	0	0	0	0	0	0	0	0	0	0	0	0	0	0	0	0	0	0	0	0	0	0	0	22	0	0	0	0	0	0	0	0	0	0	0
MOTU_000066749	75	1206795	Lophotrochozoa	kingdom	Eukaryota	Metazoa	Unidentified	Unidentified	Unidentified	Unidentified	Unidentified	Unidentified	2827	0	0	0	0	0	0	0	0	0	0	0	0	0	0	0	0	0	0	0	0	0	0	0	0	0	0	0	0	0	0	0	0	0	0	0	0
MOTU_000067218	85	195257	Phyllodocidae	family	Eukaryota	Metazoa	Annelida	Polychaeta	Phyllodocida	Phyllodocidae	Unidentified	Unidentified	6331	0	0	0	0	0	0	0	0	0	0	0	0	0	0	0	0	0	0	0	0	0	0	0	0	0	0	0	0	0	0	0	0	0	0	0	0
MOTU_000067279	100	707130	Pusillina inconspicua	species	Eukaryota	Metazoa	Mollusca	Gastropoda	Littorinimorpha	Rissoidae	Pusillina	Pusillina inconspicua	13	0	0	0	0	0	0	0	0	0	0	0	0	0	0	0	0	0	0	0	0	0	0	0	0	0	0	0	0	0	0	0	0	0	0	0	0
MOTU_000067300	80	46593	Polynoidae	family	Eukaryota	Metazoa	Annelida	Polychaeta	Phyllodocida	Polynoidae	Unidentified	Unidentified	515	0	0	0	0	0	0	0	0	0	0	0	0	0	0	0	0	0	0	0	0	0	0	0	0	0	0	0	0	0	0	0	0	0	0	0	0
MOTU_000067409	75	72041	Eumalacostraca	subclass	Eukaryota	Metazoa	Arthropoda	Malacostraca	Unidentified	Unidentified	Unidentified	Unidentified	2591	0	0	0	0	0	0	0	0	0	0	0	0	0	0	0	0	0	0	0	0	0	0	0	0	0	0	0	0	0	0	0	0	0	0	0	0
MOTU_000067528	75	72041	Eumalacostraca	subclass	Eukaryota	Metazoa	Arthropoda	Malacostraca	Unidentified	Unidentified	Unidentified	Unidentified	3075	0	0	0	0	0	0	0	0	0	0	0	0	0	0	0	0	0	0	0	0	0	0	0	0	0	0	0	0	0	0	3075	0	0	0	0	0
MOTU_000067649	75	33317	Protostomia	kingdom	Eukaryota	Metazoa	Unidentified	Unidentified	Unidentified	Unidentified	Unidentified	Unidentified	287	0	0	0	0	0	0	0	0	0	0	0	0	0	0	0	0	0	0	0	0	0	0	0	0	0	0	0	0	0	0	0	0	0	0	0	0
MOTU_000067664	80	37516	Hydroidolina	subclass	Eukaryota	Metazoa	Cnidaria	Hydrozoa	Unidentified	Unidentified	Unidentified	Unidentified	118	0	0	0	0	0	0	0	0	0	0	0	0	0	0	0	0	0	0	0	0	0	0	0	0	0	0	0	0	0	0	0	0	0	0	0	0
MOTU_000067669	70	6142	Scyphozoa	class	Eukaryota	Metazoa	Cnidaria	Scyphozoa	Unidentified	Unidentified	Unidentified	Unidentified	97	0	0	0	0	0	0	0	0	0	0	0	0	0	0	0	0	0	0	0	0	0	0	0	0	0	0	0	0	0	0	0	0	0	0	0	0
MOTU_000067676	75	33213	Bilateria	kingdom	Eukaryota	Metazoa	Unidentified	Unidentified	Unidentified	Unidentified	Unidentified	Unidentified	80	0	0	0	0	0	0	0	0	0	0	0	0	0	0	0	0	0	0	0	0	0	0	0	0	0	0	0	0	0	0	0	0	0	0	0	0
MOTU_000067696	80	33213	Bilateria	kingdom	Eukaryota	Metazoa	Unidentified	Unidentified	Unidentified	Unidentified	Unidentified	Unidentified	57	0	0	0	0	0	0	0	0	0	0	0	0	0	0	0	0	0	0	0	0	0	0	0	0	0	0	0	0	0	0	0	0	0	0	0	0
MOTU_000067716	75	33208	Metazoa	kingdom	Eukaryota	Metazoa	Unidentified	Unidentified	Unidentified	Unidentified	Unidentified	Unidentified	43	0	0	0	0	0	0	0	0	0	0	0	0	0	0	0	0	0	0	0	0	0	0	0	0	0	0	0	0	0	0	0	0	0	0	0	0
MOTU_000067718	70	117571	Euteleostomi	phylum	Eukaryota	Metazoa	Chordata	Unidentified	Unidentified	Unidentified	Unidentified	Unidentified	41	0	0	0	0	0	0	0	0	0	0	0	0	0	0	0	0	0	0	0	0	0	0	0	0	0	0	0	0	0	0	0	0	0	0	0	0
MOTU_000067722	75	1779146	Heteroscleromorpha	subclass	Eukaryota	Metazoa	Porifera	Demospongiae	Unidentified	Unidentified	Unidentified	Unidentified	38	0	0	0	0	0	0	0	0	0	0	0	0	0	0	0	0	0	0	0	0	0	0	0	0	0	0	0	0	0	0	0	0	0	0	0	0
MOTU_000067737	75	33317	Protostomia	kingdom	Eukaryota	Metazoa	Unidentified	Unidentified	Unidentified	Unidentified	Unidentified	Unidentified	33	0	0	0	0	0	0	0	0	0	0	0	0	0	0	0	0	0	0	0	0	0	0	0	0	0	0	0	0	0	0	0	0	0	0	0	0
MOTU_000067769	75	76784	Clionaidae	family	Eukaryota	Metazoa	Porifera	Demospongiae	Clionaida	Clionaidae	Unidentified	Unidentified	26	0	0	0	0	0	0	0	0	0	0	0	0	0	0	0	0	0	0	0	0	0	0	0	0	0	0	0	0	0	0	0	0	0	0	0	0
MOTU_000068395	75	6447	Mollusca	phylum	Eukaryota	Metazoa	Mollusca	Unidentified	Unidentified	Unidentified	Unidentified	Unidentified	1951	0	0	0	0	0	0	0	0	0	0	0	0	0	0	0	0	0	0	0	0	0	0	0	0	0	0	0	0	0	0	0	0	0	0	0	0
MOTU_000068594	75	33317	Protostomia	kingdom	Eukaryota	Metazoa	Unidentified	Unidentified	Unidentified	Unidentified	Unidentified	Unidentified	2429	0	0	0	0	0	0	0	0	0	0	0	0	0	0	0	0	0	0	0	0	0	0	0	0	0	0	0	0	0	0	0	0	0	0	0	0
MOTU_000068597	75	197562	Pancrustacea	phylum	Eukaryota	Metazoa	Arthropoda	Unidentified	Unidentified	Unidentified	Unidentified	Unidentified	1176	0	0	0	0	0	0	0	0	0	0	0	0	0	0	0	0	0	0	0	0	0	0	0	0	0	0	0	0	0	0	0	0	0	0	0	0
MOTU_000068660	75	33208	Metazoa	kingdom	Eukaryota	Metazoa	Unidentified	Unidentified	Unidentified	Unidentified	Unidentified	Unidentified	2972	0	0	0	0	0	0	0	0	0	0	0	0	0	0	0	0	0	0	0	0	0	0	0	0	0	0	0	0	0	0	0	0	0	0	0	0
MOTU_000068688	80	977775	Panpulmonata	class	Eukaryota	Metazoa	Mollusca	Gastropoda	Unidentified	Unidentified	Unidentified	Unidentified	65	0	0	0	0	0	0	0	0	0	0	0	0	0	0	0	0	0	0	0	0	0	0	0	0	0	0	0	0	0	0	0	0	0	0	0	0
MOTU_000068707	90	6049	Haplosclerida	order	Eukaryota	Metazoa	Porifera	Demospongiae	Haplosclerida	Unidentified	Unidentified	Unidentified	242	0	0	0	0	0	0	0	0	0	0	0	0	0	0	0	0	0	0	0	0	0	0	0	0	0	0	0	0	0	0	0	0	0	0	0	0
MOTU_000068722	70	46589	Spionida	order	Eukaryota	Metazoa	Annelida	Polychaeta	Spionida	Unidentified	Unidentified	Unidentified	2065	0	0	0	0	0	0	0	0	0	0	0	0	0	0	0	0	0	0	0	0	0	0	0	0	0	0	0	0	0	0	0	0	0	0	0	0
MOTU_000068723	75	37516	Hydroidolina	subclass	Eukaryota	Metazoa	Cnidaria	Hydrozoa	Unidentified	Unidentified	Unidentified	Unidentified	1848	0	0	0	0	0	0	0	0	0	0	0	0	0	0	0	0	0	0	0	0	0	0	0	0	0	0	0	0	0	0	0	0	0	0	0	0
MOTU_000068730	100	85702	Sabella spallanzanii	species	Eukaryota	Metazoa	Annelida	Polychaeta	Sabellida	Sabellidae	Sabella	Sabella spallanzanii	1007	0	0	0	0	0	0	0	0	0	0	0	0	0	0	0	0	0	0	0	0	0	0	0	0	0	0	0	0	0	0	0	0	0	0	0	0
MOTU_000068940	75	33317	Protostomia	kingdom	Eukaryota	Metazoa	Unidentified	Unidentified	Unidentified	Unidentified	Unidentified	Unidentified	369	0	0	0	0	0	0	0	0	0	0	0	0	0	0	0	0	0	0	0	0	0	0	0	0	0	0	0	0	0	0	0	0	0	0	0	0
MOTU_000069008	85	44578	Bdelloidea	subclass	Eukaryota	Metazoa	Rotifera	Eurotatoria	Unidentified	Unidentified	Unidentified	Unidentified	6	0	0	0	0	0	0	0	0	0	0	0	0	0	0	0	0	0	0	0	0	0	0	0	0	0	0	0	0	0	0	0	0	0	0	0	0
MOTU_000069021	80	1206795	Lophotrochozoa	kingdom	Eukaryota	Metazoa	Unidentified	Unidentified	Unidentified	Unidentified	Unidentified	Unidentified	397	0	0	0	0	0	0	0	0	0	0	0	0	0	0	0	0	0	0	0	0	0	0	0	0	0	0	0	0	0	0	0	0	0	0	0	0
MOTU_000069045	76	6939	Ixodidae	family	Eukaryota	Metazoa	Arthropoda	Arachnida	Ixodida	Ixodidae	Unidentified	Unidentified	50	0	0	0	0	0	0	0	0	0	0	0	0	0	0	0	0	0	0	0	0	0	0	0	0	0	0	0	0	0	0	0	0	0	0	0	0
MOTU_000069066	75	33208	Metazoa	kingdom	Eukaryota	Metazoa	Unidentified	Unidentified	Unidentified	Unidentified	Unidentified	Unidentified	3768	0	0	0	10	0	0	0	0	0	0	0	0	0	0	0	0	0	0	0	0	0	0	0	0	0	0	0	0	0	0	0	0	0	0	0	0
MOTU_000069215	80	7713	Ascidiacea	class	Eukaryota	Metazoa	Chordata	Ascidiacea	Unidentified	Unidentified	Unidentified	Unidentified	1186	0	0	0	0	0	0	0	0	0	0	0	0	0	0	0	0	0	0	0	0	0	0	0	0	0	0	0	0	0	0	0	0	0	0	0	0
MOTU_000069216	85	32569	Obelia	genus	Eukaryota	Metazoa	Cnidaria	Hydrozoa	Leptothecata	Obeliidae	Obelia	Unidentified	402	0	0	0	0	0	0	0	0	0	0	0	0	0	0	0	0	0	0	0	0	0	0	0	0	0	0	0	0	0	0	0	0	0	0	0	0
MOTU_000069224	95	37520	Obelia dichotoma	species	Eukaryota	Metazoa	Cnidaria	Hydrozoa	Leptothecata	Obeliidae	Obelia	Obelia dichotoma	334	0	0	0	0	0	0	0	0	0	0	0	0	0	0	0	0	0	0	0	0	0	0	0	0	0	0	0	0	0	0	0	0	0	0	0	0
MOTU_000069225	90	36211	Trachurus	genus	Eukaryota	Metazoa	Chordata	Actinopteri	Carangiformes	Carangidae	Trachurus	Unidentified	179	0	0	0	0	0	0	0	0	0	0	0	0	0	0	0	0	0	0	0	0	0	0	0	0	0	0	0	0	0	0	0	0	0	0	0	0
MOTU_000069226	90	42891	Engraulis	genus	Eukaryota	Metazoa	Chordata	Actinopteri	Clupeiformes	Engraulidae	Engraulis	Unidentified	160	0	0	0	0	0	0	0	0	0	0	0	0	0	0	0	0	0	0	0	0	0	0	0	0	0	0	0	0	0	0	0	0	0	0	0	0
MOTU_000069231	80	10211	Bugula	genus	Eukaryota	Metazoa	Bryozoa	Gymnolaemata	Cheilostomatida	Bugulidae	Bugula	Unidentified	133	0	0	0	0	0	0	0	0	0	0	0	0	0	0	0	0	0	0	0	0	0	0	0	0	0	0	0	0	0	0	0	0	0	0	0	0
MOTU_000069234	75	33317	Protostomia	kingdom	Eukaryota	Metazoa	Unidentified	Unidentified	Unidentified	Unidentified	Unidentified	Unidentified	126	0	0	0	0	0	0	0	0	0	0	0	0	0	0	0	0	0	0	0	0	0	0	0	0	0	0	0	0	0	0	0	0	0	0	0	0
MOTU_000069235	85	32569	Obelia	genus	Eukaryota	Metazoa	Cnidaria	Hydrozoa	Leptothecata	Obeliidae	Obelia	Unidentified	123	0	0	0	0	0	0	0	0	0	0	0	0	0	0	0	0	0	0	0	0	0	0	0	0	0	0	0	0	0	0	0	0	0	0	0	0
MOTU_000069237	97	201961	Ascidiella aspersa	species	Eukaryota	Metazoa	Chordata	Ascidiacea	Phlebobranchia	Ascidiidae	Ascidiella	Ascidiella aspersa	118	0	0	0	0	0	0	0	0	0	0	0	0	0	0	0	0	0	0	0	0	0	0	0	0	0	0	0	0	0	0	0	0	0	0	0	0
MOTU_000069239	97	37520	Obelia dichotoma	species	Eukaryota	Metazoa	Cnidaria	Hydrozoa	Leptothecata	Obeliidae	Obelia	Obelia dichotoma	114	0	0	0	0	0	0	0	0	0	0	0	0	0	0	0	0	0	0	0	0	0	0	0	0	0	0	0	0	0	0	0	0	0	0	0	0
MOTU_000069249	100	2057147	Botrylloides israeliense	species	Eukaryota	Metazoa	Chordata	Ascidiacea	Stolidobranchia	Styelidae	Botrylloides	Botrylloides israeliense	100	0	0	0	0	0	0	0	0	0	0	0	0	0	0	0	0	0	0	0	0	0	0	0	0	0	0	0	0	0	0	0	0	0	0	0	0
MOTU_000069252	97	159417	Clavelina lepadiformis	species	Eukaryota	Metazoa	Chordata	Ascidiacea	Aplousobranchia	Clavelinidae	Clavelina	Clavelina lepadiformis	98	0	0	0	0	0	0	0	0	0	0	0	0	0	0	0	0	0	0	0	0	0	0	0	0	0	0	0	0	0	0	0	0	0	0	0	0
MOTU_000069275	80	33317	Protostomia	kingdom	Eukaryota	Metazoa	Unidentified	Unidentified	Unidentified	Unidentified	Unidentified	Unidentified	875	0	0	0	0	0	0	0	0	0	0	0	0	0	0	0	0	0	0	0	0	0	0	0	0	0	0	0	0	0	0	0	0	0	0	0	0
MOTU_000069385	75	88770	Panarthropoda	kingdom	Eukaryota	Metazoa	Unidentified	Unidentified	Unidentified	Unidentified	Unidentified	Unidentified	534	0	0	0	0	0	0	0	0	0	0	0	0	0	0	0	0	0	0	0	0	0	0	0	0	0	0	0	0	0	0	0	0	0	0	0	0
MOTU_000069397	80	6820	Peracarida	superorder	Eukaryota	Metazoa	Arthropoda	Malacostraca	Unidentified	Unidentified	Unidentified	Unidentified	341	0	0	0	0	0	0	0	0	0	0	0	0	0	0	0	0	0	0	0	0	0	0	0	0	0	0	0	0	0	0	0	0	0	0	0	0
MOTU_000069429	90	116569	Neocopepoda	infraclass	Eukaryota	Metazoa	Arthropoda	Hexanauplia	Unidentified	Unidentified	Unidentified	Unidentified	2318	0	0	0	0	0	0	0	0	0	0	0	0	0	0	0	0	0	0	0	0	0	0	0	0	0	0	0	0	0	0	2318	0	0	0	0	0
MOTU_000069493	80	33317	Protostomia	kingdom	Eukaryota	Metazoa	Unidentified	Unidentified	Unidentified	Unidentified	Unidentified	Unidentified	365	0	0	0	0	0	0	0	0	0	0	0	0	0	0	0	0	0	0	0	0	0	0	0	0	0	0	0	0	0	0	0	365	0	0	0	0
MOTU_000069555	75	33213	Bilateria	kingdom	Eukaryota	Metazoa	Unidentified	Unidentified	Unidentified	Unidentified	Unidentified	Unidentified	2866	0	5	0	14	0	0	0	58	0	0	0	0	0	0	136	0	0	0	0	0	0	0	0	0	0	0	0	0	0	0	0	0	0	0	1916	0
MOTU_000069558	90	371451	Corophiidae	family	Eukaryota	Metazoa	Arthropoda	Malacostraca	Amphipoda	Corophiidae	Unidentified	Unidentified	1330	0	0	0	0	0	0	0	0	0	0	0	0	0	0	0	0	0	0	0	0	0	0	0	0	0	0	0	0	0	0	0	0	0	0	1330	0
MOTU_000069569	80	33317	Protostomia	kingdom	Eukaryota	Metazoa	Unidentified	Unidentified	Unidentified	Unidentified	Unidentified	Unidentified	550	0	0	0	0	0	0	0	0	0	0	0	0	0	0	0	0	0	0	0	0	0	0	0	0	0	0	0	0	0	0	0	0	0	0	550	0
MOTU_000069572	85	371451	Corophiidae	family	Eukaryota	Metazoa	Arthropoda	Malacostraca	Amphipoda	Corophiidae	Unidentified	Unidentified	239	0	0	0	0	0	0	0	0	0	0	0	0	0	0	0	0	0	0	0	0	0	0	0	0	0	0	0	0	0	0	0	0	0	0	239	0
MOTU_000069576	90	371451	Corophiidae	family	Eukaryota	Metazoa	Arthropoda	Malacostraca	Amphipoda	Corophiidae	Unidentified	Unidentified	222	0	0	0	0	0	0	0	0	0	0	0	0	0	0	0	0	0	0	0	0	0	0	0	0	0	0	0	0	0	0	0	0	0	0	222	0
MOTU_000069579	85	371451	Corophiidae	family	Eukaryota	Metazoa	Arthropoda	Malacostraca	Amphipoda	Corophiidae	Unidentified	Unidentified	192	0	0	0	0	0	0	0	0	0	0	0	0	0	0	0	0	0	0	0	0	0	0	0	0	0	0	0	0	0	0	0	0	0	0	192	0
MOTU_000069586	90	371451	Corophiidae	family	Eukaryota	Metazoa	Arthropoda	Malacostraca	Amphipoda	Corophiidae	Unidentified	Unidentified	133	0	0	0	0	0	0	0	0	0	0	0	0	0	0	0	0	0	0	0	0	0	0	0	0	0	0	0	0	0	0	0	0	0	0	133	0
MOTU_000069589	80	72041	Eumalacostraca	subclass	Eukaryota	Metazoa	Arthropoda	Malacostraca	Unidentified	Unidentified	Unidentified	Unidentified	129	0	0	0	0	0	0	0	0	0	0	0	0	0	0	0	0	0	0	0	0	0	0	0	0	0	0	0	0	0	0	0	0	0	0	129	0
MOTU_000069985	100	399800	Echiniscus testudo	species	Eukaryota	Metazoa	Tardigrada	Heterotardigrada	Echiniscoidea	Echiniscidae	Echiniscus	Echiniscus testudo	265	0	0	0	0	0	0	0	0	0	0	0	0	0	0	0	0	0	0	0	0	0	0	0	0	0	0	0	0	0	0	0	0	0	0	0	0
MOTU_000069996	80	33317	Protostomia	kingdom	Eukaryota	Metazoa	Unidentified	Unidentified	Unidentified	Unidentified	Unidentified	Unidentified	105	0	0	0	0	0	0	0	0	0	0	0	0	0	0	0	0	0	0	0	0	0	0	0	0	0	0	0	0	0	0	0	0	0	0	0	0
MOTU_000070017	85	33213	Bilateria	kingdom	Eukaryota	Metazoa	Unidentified	Unidentified	Unidentified	Unidentified	Unidentified	Unidentified	29	0	0	0	0	0	0	0	0	0	0	0	0	0	0	0	0	0	0	0	0	0	0	0	0	0	0	0	0	0	0	0	0	0	0	0	0
MOTU_000070060	80	216307	Euthyneura	class	Eukaryota	Metazoa	Mollusca	Gastropoda	Unidentified	Unidentified	Unidentified	Unidentified	9	0	0	0	0	0	0	0	0	0	0	0	0	0	0	0	0	0	0	0	0	0	0	0	0	0	0	0	0	0	0	0	0	0	0	0	0
[truncated: 85 more columns]
