# Supplementary material for: Spatio-temporal metabarcoding surveys in ports reveal homogenised communities of non-indigenous species with high genetic diversity and connectivity
Source: Sci Rep. 2026 Apr 26;16:15517. doi: 10.1038/s41598-026-49393-3 (PMC13187133; doi:10.1038/s41598-026-49393-3)
Supplement: Supplementary file 12 — Supplementary Information 12. [file 41598_2026_49393_MOESM12_ESM.xlsx]

## Sheet: A
COMM										NIS
SHANNON INDEX										SHANNON INDEX
Shapiro-Wilk normality test										Shapiro-Wilk normality test
p-value = 0.102										p-value = 0.490
Levene homogeneity of variances test										Levene homogeneity of variances test
p-value = 0.758										p-value = 0.062
ANOVA										ANOVA
Factor	DF	SS	MS	F	p-value					Factor	DF	SS	MS	F	p-value
SITE	3	9659	3.219	11.88	<0.001					SITE	3	16.98	5.66	21.19	<0.001
Residual	106	28.737	0.23							Residual	106	28.31	0.26
TUKEY test	p-value									TUKEY test	p-value
BL-RO	0.247245									LR-BL	0.989
VI-RO	0.0022672									RO-BL	0.343
LR-RO	0.980241									VI-BL	0.13065
VI-BL	0.3359									RO-LR	0.148
LR-BL	0.555705									VI-LR	0.313
LR-VI	0.0114									VI-RO	0.0008408
MOTU richness										MOTU richness
Shapiro-Wilk normality test										Shapiro-Wilk normality test
p-value = 0.013										p-value = 0.085
Levene homogeneity of variances test										Levene homogeneity of variances test
p-value = 0.037										p-value = 0.003
Kruskal-Wallis Test										Kruskal-Wallis Test
Kruskal-Wallis chi-squared = 21.048										Kruskal-Wallis chi-squared = 7.272
df = 3, p-value < 0.001										df = 3, p-value = 0.063
Dunn Test (with Benjamini-Hochberg correction)	p-value
BL-RO	0.158
VI-RO	0.006
LR-RO	<0.001
VI-BL	0.048
LR-BL	0.001
LR-VI	0.084

## Sheet: B
COMM dataset									NIS dataset
Factor	df	SS	MS	Pseudo-F	p_value	p(permdisp)			Factor	df	SS	MS	Pseudo-F	p_value	p(permdisp)
SITE	3	149430	49666	16.534	0.001	0.001			SITE	3	190710	63667	26.366	0.001	0.005
Residual	104	396510	3000.2						Residual	104	318750	2345.9
PAIRWISE test	t	p_value	p(permdisp)						PAIRWISE test	t	p_value	p(permdisp)
BL,LR	4.0243	0.001	0.039						BL,LR	4.4444	0.001	0.004
BL,RO	2.783	0.001	0.766						BL,RO	4.2008	0.001	0.004
BL,VI	3.6072	0.001	0.001						BL,VI	3.4422	0.001	0.824
LR,RO	3.9725	0.001	0.118						LR,RO	5.4912	0.001	0.999
LR,VI	2.6312	0.001	0.075						LR,VI	2.5589	0.001	0.016
RO,VI	3.3132	0.001	0.001						RO,VI	4.3763	0.001	0.003
Factor	df	SS	MS	Pseudo-F	p_value	p(permdisp)			Factor	df	SS	MS	Pseudo-F	p_value	p(permdisp)
MONTH	9	76785	8531.7	2.309	0.001	0.294			MONTH	9	70158	7795.3	2.2536	0.001	0.313
Residual	99	469160	3694.1						Residual	99	439300	3459.1
PAIRWISE test	t	p_value	p(permdisp)						PAIRWISE test	t	p_value	p(permdisp)
APRIL 19-MAY 19	1.1831	0.139	0.205						APRIL 19-MAY 19	1.3177	0.118	0.893
APRIL 19-JUNE 19	1.2274	0.1	0.855						APRIL 19-JUNE 19	1.2031	0.185	0.823
APRIL 19-JULY 19	1.6007	0.006	0.097						APRIL 19-JULY 19	1.4823	0.034	0.498
APRIL 19-AUGUST 19	1.6138	0.001	0.022						APRIL 19-AUGUST 19	1.9461	0.001	0.947
APRIL 19-SEPTEMBER 19	1.589	0.004	0.194						APRIL 19-SEPTEMBER 19	1.9435	0.001	0.653
APRIL 19-OCTOBER 19	1.5589	0.005	0.368						APRIL 19-OCTOBER 19	1.9924	0.002	0.874
APRIL 19-DECEMBER 19	1.5808	0.008	0.274						APRIL 19-DECEMBER 19	1.3113	0.096	0.114
APRIL 19-FEBRUARY 20	1.3898	0.032	0.288						APRIL 19-FEBRUARY 20	1.4266	0.047	0.435
APRIL 19-APRIL 20	1.1353	0.184	0.798						APRIL 19-APRIL 20	1.2008	0.158	0.082
MAY 19-JUNE 19	0.95735	0.486	0.193						MAY 19-JUNE 19	0.8245	0.618	0.738
MAY 19-JULY 19	1.7371	0.002	0.015						MAY 19-JULY 19	1.8988	0.003	0.673
MAY 19-AUGUST 19	1.8083	0.002	0.001						MAY 19-AUGUST 19	1.575	0.045	0.954
MAY 19-SEPTEMBER 19	1.5993	0.006	0.002						MAY 19-SEPTEMBER 19	1.6923	0.009	0.577
MAY 19-OCTOBER 19	1.7119	0.001	0.108						MAY 19-OCTOBER 19	1.9051	0.003	0.786
MAY 19-DECEMBER 19	1.8127	0.002	0.124						MAY 19-DECEMBER 19	1.5454	0.021	0.157
MAY 19-FEBRUARY 20	1.5796	0.003	0.117						MAY 19-FEBRUARY 20	1.5717	0.043	0.573
MAY 19-APRIL 20	1.3633	0.021	0.285						MAY 19-APRIL 20	1.2847	0.12	0.124
JUNE 19-JULY 19	1.6245	0.003	0.069						JUNE 19-JULY 19	1.4911	0.031	0.254
JUNE 19-AUGUST 19	1.6892	0.006	0.006						JUNE 19-AUGUST 19	1.3765	0.073	0.77
JUNE 19-SEPTEMBER 19	1.5195	0.018	0.081						JUNE 19-SEPTEMBER 19	1.5869	0.025	0.7
JUNE 19-OCTOBER 19	1.6364	0.002	0.282						JUNE 19-OCTOBER 19	1.8686	0.002	0.997
JUNE 19-DECEMBER 19	1.7669	0.002	0.216						JUNE 19-DECEMBER 19	1.5481	0.017	0.046
JUNE 19-FEBRUARY 20	1.5643	0.008	0.198						JUNE 19-FEBRUARY 20	1.668	0.011	0.249
JUNE 19-APRIL 20	1.2617	0.084	0.922						JUNE 19-APRIL 20	1.1846	0.208	0.04
JULY 19-AUGUST 19	1.3255	0.079	0.986						JULY 19-AUGUST 19	1.4783	0.029	0.506
JULY 19-SEPTEMBER 19	1.608	0.008	0.311						JULY 19-SEPTEMBER 19	1.636	0.009	0.329
JULY 19-OCTOBER 19	1.6584	0.007	0.757						JULY 19-OCTOBER 19	1.7953	0.004	0.369
JULY 19-DECEMBER 19	1.8715	0.002	0.903						JULY 19-DECEMBER 19	1.5466	0.018	0.004
JULY 19-FEBRUARY 20	1.8087	0.002	0.868						JULY 19-FEBRUARY 20	2.1798	0.001	0.731
JULY 19-APRIL 20	1.7094	0.001	0.048						JULY 19-APRIL 20	1.7078	0.004	0.008
AUGUST 19-SEPTEMBER 19	1.0537	0.342	0.139						AUGUST 19-SEPTEMBER 19	0.76364	0.762	0.636
AUGUST 19-OCTOBER 19	1.2174	0.158	0.709						AUGUST 19-OCTOBER 19	1.0123	0.415	0.808
AUGUST 19-DECEMBER 19	1.7801	0.002	0.878						AUGUST 19-DECEMBER 19	1.4059	0.04	0.091
AUGUST 19-FEBRUARY 20	1.7308	0.003	0.848						AUGUST 19-FEBRUARY 20	1.9507	0.001	0.41
AUGUST 19-APRIL 20	1.7832	0.001	0.006						AUGUST 19-APRIL 20	1.5724	0.014	0.076
SEPTEMBER 19-OCTOBER 19	0.94694	0.515	0.685						SEPTEMBER 19-OCTOBER 19	0.45062	0.983	0.744
SEPTEMBER 19-DECEMBER 19	1.4649	0.039	0.503						SEPTEMBER 19-DECEMBER 19	1.2344	0.157	0.543
SEPTEMBER 19-FEBRUARY 20	1.5055	0.025	0.49						SEPTEMBER 19-FEBRUARY 20	1.7676	0.009	0.228
SEPTEMBER 19-APRIL 20	1.6532	0.003	0.092						SEPTEMBER 19-APRIL 20	1.3928	0.06	0.459
OCTOBER 19-DECEMBER 19	1.0482	0.335	0.722						OCTOBER 19-DECEMBER 19	1.0724	0.319	0.085
OCTOBER 19-FEBRUARY 20	1.2399	0.116	0.726						OCTOBER 19-FEBRUARY 20	1.7516	0.012	0.251
OCTOBER 19-APRIL 20	1.5804	0.005	0.201						OCTOBER 19-APRIL 20	1.4571	0.037	0.07
DECEMBER 19-FEBRUARY 20	1.1483	0.195	0.971						DECEMBER 19-FEBRUARY 20	1.2633	0.119	0.027
DECEMBER 19-APRIL 20	1.6208	0.009	0.176						DECEMBER 19-APRIL 20	1.0974	0.273	0.741
FEBRUARY 20-APRIL 20	1.3433	0.052	0.204						FEBRUARY 20-APRIL 20	1.0525	0.353	0.029
