# Supplementary material for: Spatio-temporal metabarcoding surveys in ports reveal homogenised communities of non-indigenous species with high genetic diversity and connectivity
Source: Sci Rep. 2026 Apr 26;16:15517. doi: 10.1038/s41598-026-49393-3 (PMC13187133; doi:10.1038/s41598-026-49393-3)
Supplement: Supplementary file 13 — Supplementary Information 13. [file 41598_2026_49393_MOESM13_ESM.xlsx]

## Sheet: Legend
Table S2: table of the 1,582 metazoan MOTUs identified in the samples from inside and outside the port of Blanes. For each MOTU the following information is provided: id, pid, name, taxonomic rank at which it could be assigned, taxonomic assignments at the different levels, total abundance in number of reads, abundance in each sample (see “Sample metadata” Table S1), representative sequence of th…
The metadata for the samples is provided in the "Metadata" sheet
Glossary of column names: id, unique identifier assigned to each Molecular Operational Taxonomic Unit (MOTU); pid, percentage of sequence identity at which the assignment was made by the mkLTG approach; ltg_taxid, taxonomic identifier (TaxID) of the assigned taxon according to the COInr reference database; ltg_name, scientific name corresponding to the lowest confidently assigned taxonomic rank; …

## Sheet: MOTU table
id	pid	ltg_taxid	ltg_name	ltg_rank	superkingdom	kingdom	phylum	class	order	family	genus	species	COUNT	BF_20190416_2	BF_20190416_3	BF_20190416_4	BF_20190516_2	BF_20190516_3	BF_20190516_4	BF_20190617_2	BF_20190617_3	BF_20190617_4	BF_20190722_2	BF_20190722_3	BF_20190828_2	BF_20190828_3	BF_20190828_4	BF_20190926_2	BF_20190926_3	BF_20190926_4	BF_20191025_2	BF_20191025_3	BF_20191025_4	BF_20191216_2	BF_20191216_3	BF_20191216_4	BF_20200219_3	BF_20200424_2	BF_20200424_3	BF_20200424_4	BP_20190416_2	BP_20190416_3	BP_20190416_4	BP_20190516_2	BP_20190516_3	BP_20190516_4	BP_20190617_2	BP_20190617_3	BP_20190617_4
MOTU_000000001	100	10210	Bugulidae	family	Eukaryota	Metazoa	Bryozoa	Gymnolaemata	Cheilostomatida	Bugulidae	Unidentified	Unidentified	288906	0	0	0	0	0	0	0	0	0	0	0	0	0	0	0	0	0	0	0	0	0	0	0	0	0	0	0	86237	8386	154008	161	206	12	23570	2529	1659
MOTU_000000006	70	6657	Crustacea	subphylum	Eukaryota	Metazoa	Arthropoda	Unidentified	Unidentified	Unidentified	Unidentified	Unidentified	323983	0	0	0	0	6	0	31	0	82	37	75	57	36	20	25	33	48	0	0	7	33	85	0	0	162	0	0	30100	159	21874	3214	5990	732	25625	8694	7124
MOTU_000000010	100	168635	Diplosoma listerianum	species	Eukaryota	Metazoa	Chordata	Ascidiacea	Aplousobranchia	Didemnidae	Diplosoma	Diplosoma listerianum	858731	116	255	335	746	109	333	6474	1780	40920	1480	490	0	0	68	0	0	0	0	0	0	46	0	0	0	0	27	0	14792	2269	112698	805	320	1514	65	6794	45699
MOTU_000000012	100	429038	Jassa slatteryi	species	Eukaryota	Metazoa	Arthropoda	Malacostraca	Amphipoda	Ischyroceridae	Jassa	Jassa slatteryi	1319720	40213	62098	22604	18289	2040	60553	18015	56095	74492	1447	92	369	305	2260	295	117	443	2007	514	120	33055	484	29	39	17967	1320	637334	24305	708	5825	28781	61960	6203	5712	16351	8233
MOTU_000000015	75	117571	Euteleostomi	phylum	Eukaryota	Metazoa	Chordata	Unidentified	Unidentified	Unidentified	Unidentified	Unidentified	202721	0	0	0	14	253	0	0	0	0	0	0	0	0	0	0	0	0	0	0	0	0	0	0	0	0	25	0	17264	1105	25253	270	467	49	6269	3383	569
MOTU_000000016	80	197563	Mandibulata	phylum	Eukaryota	Metazoa	Arthropoda	Unidentified	Unidentified	Unidentified	Unidentified	Unidentified	228670	0	0	0	0	0	0	0	0	0	0	0	0	0	0	0	0	0	0	0	0	0	0	0	0	0	0	0	11516	731	9655	483	613	39	1155	1950	1398
MOTU_000000019	85	1732196	Senticaudata	suborder	Eukaryota	Metazoa	Arthropoda	Malacostraca	Amphipoda	Unidentified	Unidentified	Unidentified	203576	0	746	173	68	194	0	2331	0	398	0	0	0	0	0	0	0	0	0	0	0	129	42	0	0	752	0	28529	14773	488	4159	12287	14085	1940	33133	9519	6680
MOTU_000000030	100	661991	Eucheilota menoni	species	Eukaryota	Metazoa	Cnidaria	Hydrozoa	Leptothecata	Campanulariidae	Eucheilota	Eucheilota menoni	4402	0	0	0	0	0	0	0	0	0	0	0	0	0	0	0	0	0	0	0	0	0	0	0	0	0	0	0	4199	0	0	0	0	0	0	0	0
MOTU_000000032	100	201961	Ascidiella aspersa	species	Eukaryota	Metazoa	Chordata	Ascidiacea	Phlebobranchia	Ascidiidae	Ascidiella	Ascidiella aspersa	58763	0	0	0	0	142	0	0	0	0	0	0	0	0	0	0	0	0	0	0	0	0	0	0	0	0	0	0	20722	2182	30369	13	0	0	50	0	0
MOTU_000000037	97	308567	Bougainvillia muscus	species	Eukaryota	Metazoa	Cnidaria	Hydrozoa	Anthoathecata	Bougainvilliidae	Bougainvillia	Bougainvillia muscus	1685059	9954	5277	1306	0	0	0	0	0	0	0	0	1042	0	43	9570	229	157	28981	760	2747	15569	4875	33820	32382	223742	41987	1140888	63205	808	18385	63	38	136	0	0	0
MOTU_000000040	75	116569	Neocopepoda	infraclass	Eukaryota	Metazoa	Arthropoda	Hexanauplia	Unidentified	Unidentified	Unidentified	Unidentified	8089	0	0	0	0	0	0	0	0	0	0	0	0	0	0	0	0	0	0	0	0	0	0	0	0	0	0	0	2961	79	595	1898	2132	176	168	0	0
MOTU_000000050	70	116569	Neocopepoda	infraclass	Eukaryota	Metazoa	Arthropoda	Hexanauplia	Unidentified	Unidentified	Unidentified	Unidentified	3347	0	0	0	0	0	0	0	0	0	0	0	0	0	0	0	0	0	0	0	0	0	0	0	0	0	0	0	1894	15	1256	19	156	0	0	0	0
MOTU_000000052	75	2172821	Multicrustacea	superclass	Eukaryota	Metazoa	Arthropoda	Unidentified	Unidentified	Unidentified	Unidentified	Unidentified	168868	410	387	183	216	114	956	84	267	631	0	0	23	0	120	125	64	326	530	63	13	0	0	33	0	0	0	12108	3032	87	710	3665	3060	301	3036	7242	7337
MOTU_000000055	75	6447	Mollusca	phylum	Eukaryota	Metazoa	Mollusca	Unidentified	Unidentified	Unidentified	Unidentified	Unidentified	54252	0	0	0	0	0	0	0	0	0	0	0	0	0	0	0	0	0	0	0	0	0	0	0	0	0	0	0	1741	159	1714	661	967	108	1853	1007	659
MOTU_000000056	97	297736	Bugulina simplex	species	Eukaryota	Metazoa	Bryozoa	Gymnolaemata	Cheilostomatida	Bugulidae	Bugulina	Bugulina simplex	88685	0	0	0	0	0	0	0	0	0	0	0	0	0	0	0	0	0	0	0	0	0	0	0	0	0	0	0	12577	144	74445	1021	82	61	110	86	159
MOTU_000000057	75	33317	Protostomia	kingdom	Eukaryota	Metazoa	Unidentified	Unidentified	Unidentified	Unidentified	Unidentified	Unidentified	662985	36779	26992	8774	1691	277	3252	161	934	335	103	39	0	0	0	27	0	0	0	0	0	0	0	189	46	9768	212	512911	42815	2657	14262	129	226	12	0	57	28
MOTU_000000064	80	33317	Protostomia	kingdom	Eukaryota	Metazoa	Unidentified	Unidentified	Unidentified	Unidentified	Unidentified	Unidentified	317124	0	0	0	0	8	0	0	0	0	0	0	0	0	0	0	0	0	0	0	0	0	0	0	0	0	66	0	1243	33	464	192	144	23	5124	6272	3188
MOTU_000000068	75	33317	Protostomia	kingdom	Eukaryota	Metazoa	Unidentified	Unidentified	Unidentified	Unidentified	Unidentified	Unidentified	4159	0	0	0	0	0	0	0	0	0	0	0	0	0	0	0	0	0	0	0	0	0	0	0	0	0	0	0	1126	0	0	0	0	0	0	0	0
MOTU_000000072	75	6683	Decapoda	order	Eukaryota	Metazoa	Arthropoda	Malacostraca	Decapoda	Unidentified	Unidentified	Unidentified	15371	0	0	0	32	32	66	0	0	0	0	37	73	0	0	0	0	0	0	0	0	0	37	90	0	0	8	2763	1033	76	211	224	219	84	2224	401	379
MOTU_000000082	75	33317	Protostomia	kingdom	Eukaryota	Metazoa	Unidentified	Unidentified	Unidentified	Unidentified	Unidentified	Unidentified	24723	0	0	0	0	0	0	0	0	0	168	119	0	0	21	0	0	0	0	0	0	0	0	0	0	0	0	0	2045	387	1938	76	135	8	258	325	164
MOTU_000000120	75	6683	Decapoda	order	Eukaryota	Metazoa	Arthropoda	Malacostraca	Decapoda	Unidentified	Unidentified	Unidentified	32756	0	0	0	0	0	0	0	0	0	0	0	0	0	0	0	0	0	0	0	0	50	43	0	0	0	0	0	701	18	245	2659	966	178	2809	4067	6382
MOTU_000000133	75	33317	Protostomia	kingdom	Eukaryota	Metazoa	Unidentified	Unidentified	Unidentified	Unidentified	Unidentified	Unidentified	74148	0	0	0	0	0	0	0	0	0	0	0	0	0	0	0	0	0	0	0	0	0	0	0	0	0	133	0	467	0	195	10881	7951	783	7883	6635	1935
MOTU_000000151	75	197563	Mandibulata	phylum	Eukaryota	Metazoa	Arthropoda	Unidentified	Unidentified	Unidentified	Unidentified	Unidentified	14622	0	0	0	0	0	0	0	0	0	0	0	0	0	0	0	0	0	0	0	0	0	0	0	0	0	0	0	380	37	588	57	203	24	775	212	240
MOTU_000000164	70	116571	Podoplea	superorder	Eukaryota	Metazoa	Arthropoda	Hexanauplia	Unidentified	Unidentified	Unidentified	Unidentified	15469	0	0	0	0	8	0	0	134	0	0	20	0	0	0	0	0	0	0	28	0	0	0	0	0	0	0	0	507	20	48	185	847	89	3028	1011	682
MOTU_000000165	100	168635	Diplosoma listerianum	species	Eukaryota	Metazoa	Chordata	Ascidiacea	Aplousobranchia	Didemnidae	Diplosoma	Diplosoma listerianum	292501	67	0	0	0	15	47	514	653	1330	41	22	0	0	0	0	0	0	0	0	0	0	0	0	0	0	0	0	548	683	2878	26863	124	156	0	4478	4965
MOTU_000000169	100	1440456	Ascidia virginea	species	Eukaryota	Metazoa	Chordata	Ascidiacea	Phlebobranchia	Ascidiidae	Ascidia	Ascidia virginea	4957	99	1331	170	0	0	0	0	0	0	0	0	0	0	0	0	0	0	0	0	0	0	0	0	239	0	0	0	425	0	0	64	0	0	0	0	0
MOTU_000000176	100	308571	Eudendrium capillare	species	Eukaryota	Metazoa	Cnidaria	Hydrozoa	Anthoathecata	Eudendriidae	Eudendrium	Eudendrium capillare	5564	0	0	0	0	0	0	0	0	0	0	0	0	0	0	0	0	0	0	0	0	0	0	0	42	0	0	0	376	22	367	0	22	0	40	0	0
MOTU_000000180	75	2172821	Multicrustacea	superclass	Eukaryota	Metazoa	Arthropoda	Unidentified	Unidentified	Unidentified	Unidentified	Unidentified	88375	363	322	135	151	107	671	115	795	399	0	0	23	0	35	128	49	121	361	34	17	52	0	39	0	184	0	44887	582	26	60	554	471	42	7504	1368	2089
MOTU_000000198	100	991037	Celleporaria brunnea	species	Eukaryota	Metazoa	Bryozoa	Gymnolaemata	Cheilostomatida	Lepraliellidae	Celleporaria	Celleporaria brunnea	26353	0	121	0	0	0	0	0	0	0	0	0	0	0	0	0	0	0	0	0	0	37	0	0	0	0	0	0	259	48	224	70	41	8	0	159	53
MOTU_000000199	97	1128754	Acartia margalefi	species	Eukaryota	Metazoa	Arthropoda	Hexanauplia	Calanoida	Acartiidae	Acartia	Acartia margalefi	830	0	0	0	0	0	0	0	0	0	0	0	0	0	0	0	0	0	0	0	0	0	0	0	0	0	0	0	256	8	178	0	0	0	0	0	0
MOTU_000000213	100	10212	Bugula neritina	species	Eukaryota	Metazoa	Bryozoa	Gymnolaemata	Cheilostomatida	Bugulidae	Bugula	Bugula neritina	1305	0	0	0	0	20	0	0	0	0	0	0	0	0	0	0	0	0	0	0	0	0	0	0	0	0	0	0	223	10	205	27	25	5	33	20	345
MOTU_000000224	100	30301	Botryllus schlosseri	species	Eukaryota	Metazoa	Chordata	Ascidiacea	Stolidobranchia	Styelidae	Botryllus	Botryllus schlosseri	10582	0	0	0	0	10	0	0	0	0	0	0	0	0	0	0	0	0	0	0	0	0	0	0	0	0	0	0	613	84	480	43	0	0	0	770	325
MOTU_000000226	100	252671	Clytia hemisphaerica	species	Eukaryota	Metazoa	Cnidaria	Hydrozoa	Leptothecata	Clytiidae	Clytia	Clytia hemisphaerica	2636973	48589	25151	33044	237	786	1520	3548	1955	560	2158	1068	93	352	125	1932	35486	8390	540996	97677	46587	230090	42190	66040	366003	255766	19437	578198	239	91	104	2164	277	113	8269	17402	16962
MOTU_000000234	80	41212	Harpacticoida	order	Eukaryota	Metazoa	Arthropoda	Hexanauplia	Harpacticoida	Unidentified	Unidentified	Unidentified	59087	0	0	0	0	5	0	0	0	0	0	0	0	0	0	0	0	0	0	0	0	70	0	0	0	0	10	0	196	11	318	13872	13923	3737	3215	4291	4797
MOTU_000000259	75	33317	Protostomia	kingdom	Eukaryota	Metazoa	Unidentified	Unidentified	Unidentified	Unidentified	Unidentified	Unidentified	7716	0	137	0	28	72	0	0	88	0	0	0	0	0	0	0	0	0	0	0	0	30	0	0	0	0	10	0	165	14	77	735	1156	47	923	324	475
MOTU_000000266	97	120448	Parvicardium exiguum	species	Eukaryota	Metazoa	Mollusca	Bivalvia	Cardiida	Cardiidae	Parvicardium	Parvicardium exiguum	27216	0	0	0	0	0	0	0	0	0	0	0	0	0	0	0	0	0	0	0	0	0	0	0	0	0	0	0	423	32	205	30	0	0	0	472	30
MOTU_000000283	97	6132	Octocorallia	subclass	Eukaryota	Metazoa	Cnidaria	Anthozoa	Unidentified	Unidentified	Unidentified	Unidentified	2434	0	0	0	176	0	0	0	0	0	0	0	0	0	0	0	0	0	0	0	0	0	0	0	0	0	590	0	140	23	710	0	0	0	0	178	38
MOTU_000000289	97	1400849	Elasmopus rapax	species	Eukaryota	Metazoa	Arthropoda	Malacostraca	Amphipoda	Maeridae	Elasmopus	Elasmopus rapax	6250	71	442	273	87	130	0	1326	0	0	0	0	0	0	0	0	0	0	0	0	0	0	0	0	101	0	28	0	136	0	0	236	0	0	1722	26	0
MOTU_000000294	80	6072	Eumetazoa	kingdom	Eukaryota	Metazoa	Unidentified	Unidentified	Unidentified	Unidentified	Unidentified	Unidentified	82967	19238	34890	9925	282	47	1715	0	0	0	225	75	47	567	134	213	342	97	286	54	0	56	170	71	0	8502	0	5626	250	0	80	0	0	6	28	0	0
MOTU_000000295	100	378361	Syllidia armata	species	Eukaryota	Metazoa	Annelida	Polychaeta	Phyllodocida	Hesionidae	Syllidia	Syllidia armata	45688	11587	641	721	114	838	18471	0	3948	0	1357	205	0	0	108	0	0	0	0	0	0	0	0	0	161	135	0	4367	134	97	1686	0	73	16	0	0	0
MOTU_000000299	70	72037	Hexanauplia	class	Eukaryota	Metazoa	Arthropoda	Hexanauplia	Unidentified	Unidentified	Unidentified	Unidentified	478	0	0	0	0	0	0	0	0	0	0	0	0	0	0	0	0	0	0	0	0	0	0	0	0	0	0	0	133	9	0	56	0	28	40	0	0
MOTU_000000313	97	76182	Eubranchus exiguus	species	Eukaryota	Metazoa	Mollusca	Gastropoda	Nudibranchia	Eubranchidae	Eubranchus	Eubranchus exiguus	415166	4730	683	2276	35	98	307	32	0	0	0	0	0	0	0	0	74	0	25572	1192	630	55146	20509	37994	1477	11771	0	234648	6141	7	355	117	969	5	2875	575	1709
MOTU_000000332	100	1123452	Paracartia grani	species	Eukaryota	Metazoa	Arthropoda	Hexanauplia	Calanoida	Acartiidae	Paracartia	Paracartia grani	880	0	162	0	0	0	0	0	0	0	0	0	0	0	0	0	0	0	0	0	0	0	0	0	0	0	0	0	201	0	0	13	0	0	27	0	0
MOTU_000000359	97	1920068	Tenellia adspersa	species	Eukaryota	Metazoa	Mollusca	Gastropoda	Nudibranchia	Trinchesiidae	Tenellia	Tenellia adspersa	8573	0	0	0	0	0	0	0	0	0	0	0	0	0	0	0	0	0	0	0	0	0	0	0	0	0	0	0	104	6	188	0	0	0	142	43	0
MOTU_000000368	97	-35635	Laticorophium baconi	species	Eukaryota	Metazoa	Arthropoda	Malacostraca	Amphipoda	Corophiidae	Laticorophium	Laticorophium baconi	121145	0	56	24	0	0	0	260	0	0	0	0	57	28	0	0	0	0	0	0	0	62	0	0	0	0	26	0	99	30	147	974	2804	529	1749	2509	2570
MOTU_000000383	75	116569	Neocopepoda	infraclass	Eukaryota	Metazoa	Arthropoda	Hexanauplia	Unidentified	Unidentified	Unidentified	Unidentified	537	0	0	0	0	0	0	31	0	0	0	0	0	0	0	0	0	0	0	0	0	0	0	0	0	0	0	0	94	16	90	46	53	0	158	0	0
MOTU_000000390	97	168738	Eudendrium racemosum	species	Eukaryota	Metazoa	Cnidaria	Hydrozoa	Anthoathecata	Eudendriidae	Eudendrium	Eudendrium racemosum	218	0	0	62	0	0	0	0	0	0	0	0	0	0	0	0	0	0	0	0	0	0	0	0	0	0	0	0	92	0	0	0	0	0	0	0	0
MOTU_000000394	70	6683	Decapoda	order	Eukaryota	Metazoa	Arthropoda	Malacostraca	Decapoda	Unidentified	Unidentified	Unidentified	4151	0	0	0	0	0	0	0	0	0	0	0	0	0	0	0	0	0	0	0	0	0	0	0	0	0	0	0	90	0	0	59	76	0	52	92	58
MOTU_000000411	75	33317	Protostomia	kingdom	Eukaryota	Metazoa	Unidentified	Unidentified	Unidentified	Unidentified	Unidentified	Unidentified	112	0	0	0	0	0	0	0	0	0	0	0	0	0	0	0	0	0	0	0	0	0	0	0	0	0	0	0	84	0	0	0	0	0	0	0	0
MOTU_000000420	90	1970207	Bugulina	genus	Eukaryota	Metazoa	Bryozoa	Gymnolaemata	Cheilostomatida	Bugulidae	Bugulina	Unidentified	1016	0	0	0	0	0	0	0	0	0	0	0	0	0	0	0	0	0	0	0	0	0	0	0	0	0	0	0	159	0	857	0	0	0	0	0	0
MOTU_000000446	100	97284	Schizoporella	genus	Eukaryota	Metazoa	Bryozoa	Gymnolaemata	Cheilostomatida	Schizoporellidae	Schizoporella	Unidentified	8489	0	0	0	0	0	0	0	0	0	0	0	0	0	0	0	0	0	0	0	0	0	0	0	0	0	24	0	72	7	0	44	0	5	0	0	0
MOTU_000000453	95	27800	Campanulariidae	family	Eukaryota	Metazoa	Cnidaria	Hydrozoa	Leptothecata	Campanulariidae	Unidentified	Unidentified	69	0	0	0	0	0	0	0	0	0	0	0	0	0	0	0	0	0	0	0	0	0	0	0	0	0	0	0	69	0	0	0	0	0	0	0	0
MOTU_000000455	85	32569	Obelia	genus	Eukaryota	Metazoa	Cnidaria	Hydrozoa	Leptothecata	Obeliidae	Obelia	Unidentified	76929	6706	118	628	36	5	117	0	0	0	156	0	34	179	23	16	30	17	0	167	26	76	1671	734	121	4990	405	33806	202	10	274	11	0	5	343	148	1051
MOTU_000000462	100	62806	Botrylloides	genus	Eukaryota	Metazoa	Chordata	Ascidiacea	Stolidobranchia	Styelidae	Botrylloides	Unidentified	88	0	0	0	0	0	0	0	0	0	0	0	0	0	0	22	0	0	0	0	0	0	0	0	0	0	0	0	66	0	0	0	0	0	0	0	0
MOTU_000000476	80	6833	Calanoida	order	Eukaryota	Metazoa	Arthropoda	Hexanauplia	Calanoida	Unidentified	Unidentified	Unidentified	547	0	0	0	0	0	0	0	0	0	0	0	0	0	0	0	0	0	0	0	0	0	0	0	0	0	0	0	64	0	0	29	79	0	96	27	96
MOTU_000000482	100	7726	Styela plicata	species	Eukaryota	Metazoa	Chordata	Ascidiacea	Stolidobranchia	Styelidae	Styela	Styela plicata	2659	0	263	0	0	0	0	0	0	0	0	0	0	0	0	0	0	0	0	0	0	0	0	0	0	0	0	0	62	0	0	0	12	0	178	0	0
MOTU_000000500	100	216498	Hydroides elegans	species	Eukaryota	Metazoa	Annelida	Polychaeta	Sabellida	Serpulidae	Hydroides	Hydroides elegans	893585	68	292	156	0	6	0	0	0	0	0	0	33	64	64	0	0	0	0	0	9	0	0	0	94	0	36	0	58	0	0	191	0	5	412	3478	3473
MOTU_000000505	80	116569	Neocopepoda	infraclass	Eukaryota	Metazoa	Arthropoda	Hexanauplia	Unidentified	Unidentified	Unidentified	Unidentified	350	57	0	0	0	6	0	0	0	0	23	0	0	0	0	0	0	0	0	0	0	0	0	0	0	0	0	0	58	6	0	18	28	5	0	0	87
MOTU_000000507	80	6072	Eumetazoa	kingdom	Eukaryota	Metazoa	Unidentified	Unidentified	Unidentified	Unidentified	Unidentified	Unidentified	57	0	0	0	0	0	0	0	0	0	0	0	0	0	0	0	0	0	0	0	0	0	0	0	0	0	0	0	57	0	0	0	0	0	0	0	0
MOTU_000000518	100	2608287	Clavularia crassa	species	Eukaryota	Metazoa	Cnidaria	Anthozoa	Malacalcyonacea	Clavulariidae	Clavularia	Clavularia crassa	128	0	0	0	0	0	0	0	0	0	0	0	0	0	0	0	0	0	0	0	0	0	0	0	0	0	69	0	0	0	0	0	0	0	0	0	0
MOTU_000000528	75	6656	Arthropoda	phylum	Eukaryota	Metazoa	Arthropoda	Unidentified	Unidentified	Unidentified	Unidentified	Unidentified	54	0	0	0	0	0	0	0	0	0	0	0	0	0	0	0	0	0	0	0	0	0	0	0	0	0	0	0	54	0	0	0	0	0	0	0	0
MOTU_000000538	75	2172821	Multicrustacea	superclass	Eukaryota	Metazoa	Arthropoda	Unidentified	Unidentified	Unidentified	Unidentified	Unidentified	1529	0	0	0	0	0	0	0	0	0	0	0	0	0	0	0	0	0	0	0	0	0	0	0	0	0	0	0	52	0	0	65	533	8	0	30	323
MOTU_000000548	100	1843197	Haliclystus inabai	species	Eukaryota	Metazoa	Cnidaria	Staurozoa	Stauromedusae	Haliclystidae	Haliclystus	Haliclystus inabai	6843	1892	3074	512	73	0	176	0	0	0	0	19	0	0	0	63	0	0	0	0	0	0	32	0	0	0	0	951	51	0	0	0	0	0	0	0	0
MOTU_000000561	75	116569	Neocopepoda	infraclass	Eukaryota	Metazoa	Arthropoda	Hexanauplia	Unidentified	Unidentified	Unidentified	Unidentified	950	0	78	0	59	6	0	33	188	84	0	32	0	0	0	0	0	0	0	0	0	0	0	0	0	0	0	0	129	6	52	78	55	5	25	0	0
MOTU_000000575	100	275430	Irciniidae	family	Eukaryota	Metazoa	Porifera	Demospongiae	Dictyoceratida	Irciniidae	Unidentified	Unidentified	815	458	0	0	0	0	0	0	0	0	0	0	0	0	0	0	0	0	0	0	0	0	0	0	310	0	0	0	47	0	0	0	0	0	0	0	0
MOTU_000000580	75	123763	Caryophylliina	suborder	Eukaryota	Metazoa	Cnidaria	Anthozoa	Scleractinia	Unidentified	Unidentified	Unidentified	10683	0	0	0	0	0	0	16	0	0	0	28	0	0	0	0	0	0	0	0	0	0	0	0	0	0	0	0	47	0	0	246	383	113	2244	2354	2931
MOTU_000000582	82	92068	Hydracarina	order	Eukaryota	Metazoa	Arthropoda	Arachnida	Trombidiformes	Unidentified	Unidentified	Unidentified	194	0	0	0	0	0	0	0	0	0	0	0	0	0	0	0	0	117	0	0	0	0	0	0	0	0	0	0	46	0	0	18	0	0	0	0	0
MOTU_000000590	85	500008	Leptothecata	order	Eukaryota	Metazoa	Cnidaria	Hydrozoa	Leptothecata	Unidentified	Unidentified	Unidentified	25418	65	471	613	283	164	1170	2049	441	1167	3116	800	689	591	1544	637	159	51	562	242	131	0	802	558	119	163	0	8142	46	0	71	173	48	25	0	0	0
MOTU_000000605	80	168761	Nausithoe	genus	Eukaryota	Metazoa	Cnidaria	Scyphozoa	Coronatae	Nausithoidae	Nausithoe	Unidentified	223	0	0	0	20	8	0	0	0	0	0	0	0	0	0	0	0	0	0	0	0	0	0	0	0	0	0	0	44	0	0	10	63	0	78	0	0
MOTU_000000607	75	117571	Euteleostomi	phylum	Eukaryota	Metazoa	Chordata	Unidentified	Unidentified	Unidentified	Unidentified	Unidentified	25597	0	0	0	0	0	0	0	0	0	0	0	0	0	0	0	0	0	0	0	0	0	0	0	0	0	0	0	44	0	0	0	0	0	150	27	104
MOTU_000000620	97	6072	Eumetazoa	species	Eukaryota	Metazoa	Cnidaria	Hydrozoa	Leptothecata	Campanulariidae	Campanularia	Campanularia hincksii	2227852	78104	66081	17151	0	38	45	40	0	42	6272	2721	59925	141093	44600	80734	83539	64256	125782	11219	7662	54734	257271	179886	30219	24756	5208	62555	89	66	334	33	18	30	57814	24155	17990
MOTU_000000630	75	33317	Protostomia	kingdom	Eukaryota	Metazoa	Unidentified	Unidentified	Unidentified	Unidentified	Unidentified	Unidentified	363	0	0	0	0	0	0	0	0	0	0	0	0	0	0	0	0	0	0	0	0	0	0	0	0	0	0	0	41	8	68	0	37	13	0	0	39
MOTU_000000662	70	186625	Clupeocephala	class	Eukaryota	Metazoa	Chordata	Actinopteri	Unidentified	Unidentified	Unidentified	Unidentified	118	0	0	0	0	0	0	0	0	0	0	0	0	0	0	0	28	0	0	0	0	0	0	0	0	0	0	0	38	0	0	0	11	0	25	0	0
MOTU_000000664	100	159417	Clavelina lepadiformis	species	Eukaryota	Metazoa	Chordata	Ascidiacea	Aplousobranchia	Clavelinidae	Clavelina	Clavelina lepadiformis	6030	0	0	0	0	22	0	0	0	0	0	0	0	0	0	0	0	0	0	0	0	0	0	0	0	0	0	0	38	110	1051	31	0	17	0	54	64
MOTU_000000697	75	2172821	Multicrustacea	superclass	Eukaryota	Metazoa	Arthropoda	Unidentified	Unidentified	Unidentified	Unidentified	Unidentified	12722	0	76	0	0	90	0	0	0	0	0	0	0	0	0	20	0	0	0	0	0	0	0	0	0	0	0	0	442	9	131	632	247	34	855	306	97
MOTU_000000719	97	756010	Haliclystus tenuis	species	Eukaryota	Metazoa	Cnidaria	Staurozoa	Stauromedusae	Haliclystidae	Haliclystus	Haliclystus tenuis	40	0	0	0	0	0	0	0	0	0	0	0	0	0	0	0	0	0	0	0	0	0	0	0	0	0	0	0	34	0	0	0	0	0	0	0	0
MOTU_000000753	70	72041	Eumalacostraca	subclass	Eukaryota	Metazoa	Arthropoda	Malacostraca	Unidentified	Unidentified	Unidentified	Unidentified	946	0	76	32	130	23	318	0	129	115	0	27	0	0	0	0	0	0	0	0	0	0	0	0	0	71	0	0	0	0	0	0	25	0	0	0	0
MOTU_000000766	80	6833	Calanoida	order	Eukaryota	Metazoa	Arthropoda	Hexanauplia	Calanoida	Unidentified	Unidentified	Unidentified	6370	0	0	0	26	7	221	73	346	33	0	40	50	131	119	31	0	0	0	0	0	0	0	0	72	0	0	0	0	0	0	321	264	83	1313	546	250
MOTU_000000789	75	116569	Neocopepoda	infraclass	Eukaryota	Metazoa	Arthropoda	Hexanauplia	Unidentified	Unidentified	Unidentified	Unidentified	1694410	61805	49904	19471	7801	1860	62118	4028	43903	11641	0	68	29	52	0	3252	7239	5060	3086	952	224	778	2912	7469	117	19911	17	1380649	0	0	0	0	11	7	0	0	23
MOTU_000000790	100	193289	Watersipora	genus	Eukaryota	Metazoa	Bryozoa	Gymnolaemata	Cheilostomatida	Watersiporidae	Watersipora	Unidentified	23826	0	920	761	0	5	0	0	0	0	0	0	23	0	0	0	0	0	0	0	0	0	0	0	42	0	0	0	0	8	0	2076	0	0	0	0	0
MOTU_000000808	75	116569	Neocopepoda	infraclass	Eukaryota	Metazoa	Arthropoda	Hexanauplia	Unidentified	Unidentified	Unidentified	Unidentified	470	0	0	0	0	0	0	0	0	0	0	0	0	0	0	0	0	0	0	0	0	0	0	0	0	0	0	0	0	0	0	0	32	0	24	0	0
MOTU_000000824	75	116569	Neocopepoda	infraclass	Eukaryota	Metazoa	Arthropoda	Hexanauplia	Unidentified	Unidentified	Unidentified	Unidentified	59	0	0	0	0	0	0	0	0	0	0	0	0	0	0	0	59	0	0	0	0	0	0	0	0	0	0	0	0	0	0	0	0	0	0	0	0
MOTU_000000836	75	116569	Neocopepoda	infraclass	Eukaryota	Metazoa	Arthropoda	Hexanauplia	Unidentified	Unidentified	Unidentified	Unidentified	92	0	0	0	0	0	0	0	0	0	0	0	0	0	0	0	0	0	0	0	0	0	0	0	0	0	0	0	0	0	0	0	0	0	0	0	0
MOTU_000000838	75	6833	Calanoida	order	Eukaryota	Metazoa	Arthropoda	Hexanauplia	Calanoida	Unidentified	Unidentified	Unidentified	284	0	0	0	0	8	0	0	0	0	0	0	0	0	0	0	0	0	0	0	0	0	0	0	0	0	0	0	0	0	0	0	42	0	66	0	23
MOTU_000000853	85	6217	Nemertea	phylum	Eukaryota	Metazoa	Nemertea	Unidentified	Unidentified	Unidentified	Unidentified	Unidentified	7622	0	0	0	0	0	0	0	0	0	692	0	0	0	0	0	0	0	0	0	0	0	0	0	0	0	33	0	61	10	202	82	155	0	60	88	22
MOTU_000000854	95	121495	Thorectidae	family	Eukaryota	Metazoa	Porifera	Demospongiae	Dictyoceratida	Thorectidae	Unidentified	Unidentified	360	0	0	0	0	0	0	181	0	0	0	0	0	0	0	0	0	0	0	0	0	0	0	0	0	0	12	0	0	0	0	75	0	0	0	0	53
MOTU_000000926	80	33317	Protostomia	kingdom	Eukaryota	Metazoa	Unidentified	Unidentified	Unidentified	Unidentified	Unidentified	Unidentified	6314	0	0	0	0	0	0	0	0	0	0	0	0	0	0	0	0	0	0	0	0	0	0	0	0	0	0	0	90	0	0	0	0	0	0	0	0
MOTU_000000935	80	116569	Neocopepoda	infraclass	Eukaryota	Metazoa	Arthropoda	Hexanauplia	Unidentified	Unidentified	Unidentified	Unidentified	300	0	0	0	0	59	0	0	0	0	0	0	0	0	0	0	0	0	0	0	0	0	0	0	0	0	0	0	0	0	0	0	0	0	156	18	0
MOTU_000000976	75	33317	Protostomia	kingdom	Eukaryota	Metazoa	Unidentified	Unidentified	Unidentified	Unidentified	Unidentified	Unidentified	20746	241	846	264	835	85	5305	155	3067	490	101	590	144	585	567	239	557	151	1185	252	35	45	169	448	522	212	0	3566	0	0	0	0	0	0	0	0	0
MOTU_000000988	75	6821	Amphipoda	order	Eukaryota	Metazoa	Arthropoda	Malacostraca	Amphipoda	Unidentified	Unidentified	Unidentified	12	0	0	0	0	0	0	0	0	0	0	0	0	0	0	0	0	0	0	0	0	0	0	0	0	0	0	0	0	0	0	0	12	0	0	0	0
MOTU_000001004	75	72041	Eumalacostraca	subclass	Eukaryota	Metazoa	Arthropoda	Malacostraca	Unidentified	Unidentified	Unidentified	Unidentified	72	0	0	0	0	0	0	0	0	0	0	0	0	0	0	0	0	0	0	0	0	0	0	0	0	0	0	0	0	0	0	0	0	0	0	0	0
MOTU_000001019	80	33317	Protostomia	kingdom	Eukaryota	Metazoa	Unidentified	Unidentified	Unidentified	Unidentified	Unidentified	Unidentified	64	0	0	0	0	0	0	0	0	0	0	0	0	0	0	0	0	0	0	0	0	0	0	0	0	0	0	0	0	0	0	0	0	6	0	0	0
MOTU_000001036	80	33208	Metazoa	kingdom	Eukaryota	Metazoa	Unidentified	Unidentified	Unidentified	Unidentified	Unidentified	Unidentified	215	0	0	0	0	0	0	0	0	0	0	0	0	0	0	20	0	0	0	0	0	0	0	0	0	0	0	0	0	0	0	18	33	10	38	41	50
MOTU_000001055	100	1582900	Monocorophium acherusicum	species	Eukaryota	Metazoa	Arthropoda	Malacostraca	Amphipoda	Corophiidae	Monocorophium	Monocorophium acherusicum	93580	0	0	0	0	0	0	16	0	0	0	0	0	340	0	0	0	0	0	0	0	0	0	0	0	0	9	0	0	12	0	521	1331	34	6700	6597	5228
MOTU_000001070	75	33317	Protostomia	kingdom	Eukaryota	Metazoa	Unidentified	Unidentified	Unidentified	Unidentified	Unidentified	Unidentified	24	0	0	0	0	0	0	0	0	0	0	0	0	0	0	0	0	0	0	0	0	0	0	0	0	0	0	0	0	0	0	0	18	6	0	0	0
MOTU_000001075	97	1795137	Eudactylopus spectabilis	species	Eukaryota	Metazoa	Arthropoda	Hexanauplia	Harpacticoida	Thalestridae	Eudactylopus	Eudactylopus spectabilis	1188	0	0	0	0	0	0	0	0	0	0	0	0	0	0	0	0	0	0	0	0	0	0	0	0	0	0	0	0	0	57	44	134	40	70	47	587
MOTU_000001081	75	2172821	Multicrustacea	superclass	Eukaryota	Metazoa	Arthropoda	Unidentified	Unidentified	Unidentified	Unidentified	Unidentified	95	0	0	0	0	0	0	0	0	0	0	0	0	0	0	0	0	0	0	0	0	0	0	0	0	0	0	0	0	0	0	59	11	0	25	0	0
MOTU_000001116	100	216498	Hydroides elegans	species	Eukaryota	Metazoa	Annelida	Polychaeta	Sabellida	Serpulidae	Hydroides	Hydroides elegans	299126	0	153	0	0	0	0	0	0	0	0	0	0	0	0	0	0	0	0	0	0	0	0	0	28	0	0	0	0	0	0	32	0	0	105	219	2376
MOTU_000001138	80	33208	Metazoa	kingdom	Eukaryota	Metazoa	Unidentified	Unidentified	Unidentified	Unidentified	Unidentified	Unidentified	817	0	0	0	0	0	0	0	0	0	0	0	0	0	0	0	0	0	0	0	0	0	0	0	0	91	0	0	0	0	468	118	54	8	0	0	0
MOTU_000001141	75	163477	Tortanidae	family	Eukaryota	Metazoa	Arthropoda	Hexanauplia	Calanoida	Tortanidae	Unidentified	Unidentified	93	0	0	0	0	0	0	0	0	0	0	0	0	0	0	0	0	0	0	0	0	0	0	0	0	0	0	0	0	0	0	0	0	0	0	0	0
MOTU_000001147	70	116569	Neocopepoda	infraclass	Eukaryota	Metazoa	Arthropoda	Hexanauplia	Unidentified	Unidentified	Unidentified	Unidentified	166	0	0	0	0	0	0	0	0	0	0	0	0	0	0	0	0	0	0	26	0	0	0	0	0	0	0	0	0	0	0	0	0	0	140	0	0
MOTU_000001178	80	116569	Neocopepoda	infraclass	Eukaryota	Metazoa	Arthropoda	Hexanauplia	Unidentified	Unidentified	Unidentified	Unidentified	903	0	0	0	12	0	0	0	0	0	0	0	0	0	0	0	0	0	0	0	0	0	0	0	0	0	0	0	0	0	0	19	0	5	42	0	34
MOTU_000001179	100	1232801	Amphibalanus amphitrite	species	Eukaryota	Metazoa	Arthropoda	Thecostraca	Balanomorpha	Balanidae	Amphibalanus	Amphibalanus amphitrite	5651	0	0	0	0	0	0	0	0	0	0	0	0	0	0	0	0	0	0	0	0	0	0	0	0	0	0	0	0	0	0	15	14	0	40	0	0
MOTU_000001189	75	33317	Protostomia	kingdom	Eukaryota	Metazoa	Unidentified	Unidentified	Unidentified	Unidentified	Unidentified	Unidentified	66424	0	126	0	22	7	0	359	1353	627	6920	4285	201	0	0	0	0	0	0	0	0	103	258	0	0	238	0	0	68	206	617	36	44	0	1704	2308	1644
MOTU_000001200	80	6821	Amphipoda	order	Eukaryota	Metazoa	Arthropoda	Malacostraca	Amphipoda	Unidentified	Unidentified	Unidentified	663	0	0	0	0	0	0	0	0	0	0	0	0	0	0	0	0	0	0	0	0	0	0	0	0	0	0	0	0	0	0	97	0	0	0	0	0
MOTU_000001203	80	32261	Terebellidae	family	Eukaryota	Metazoa	Annelida	Polychaeta	Terebellida	Terebellidae	Unidentified	Unidentified	851935	0	113	84	73	50	61	0	0	340	340	0	0	0	0	0	0	0	0	0	0	32	0	0	68	2073	0	848606	95	0	0	0	0	0	0	0	0
MOTU_000001204	100	94722	Cerastoderma glaucum	species	Eukaryota	Metazoa	Mollusca	Bivalvia	Cardiida	Cardiidae	Cerastoderma	Cerastoderma glaucum	392	0	0	0	0	0	0	0	0	0	0	0	0	0	0	0	0	0	0	0	0	0	0	0	0	0	0	0	0	0	0	0	0	0	0	0	0
MOTU_000001234	75	72041	Eumalacostraca	subclass	Eukaryota	Metazoa	Arthropoda	Malacostraca	Unidentified	Unidentified	Unidentified	Unidentified	117	0	0	0	0	0	0	0	0	0	0	0	0	0	0	0	0	0	0	0	0	0	0	0	0	0	0	0	0	0	0	0	0	0	0	47	0
MOTU_000001251	97	1131437	Terebella lapidaria	species	Eukaryota	Metazoa	Annelida	Polychaeta	Terebellida	Terebellidae	Terebella	Terebella lapidaria	67503	643	376	113	235	7	54	93	4243	420	1488	6006	0	0	0	27	0	0	0	0	0	0	0	0	42	0	10	53303	0	0	113	0	16	0	74	154	0
MOTU_000001258	75	6072	Eumetazoa	kingdom	Eukaryota	Metazoa	Unidentified	Unidentified	Unidentified	Unidentified	Unidentified	Unidentified	111	0	0	0	0	0	0	0	0	0	0	0	0	0	0	0	0	0	0	0	0	0	0	0	0	0	0	0	0	0	0	0	0	0	0	20	0
MOTU_000001262	100	308581	Antennella ansini	species	Eukaryota	Metazoa	Cnidaria	Hydrozoa	Leptothecata	Halopterididae	Antennella	Antennella ansini	1337	0	0	0	16	55	0	22	0	0	0	0	0	0	0	73	0	0	966	0	19	0	0	0	96	0	0	0	0	0	0	0	0	0	0	0	0
MOTU_000001277	75	116569	Neocopepoda	infraclass	Eukaryota	Metazoa	Arthropoda	Hexanauplia	Unidentified	Unidentified	Unidentified	Unidentified	21	0	0	0	0	0	0	0	0	0	0	0	0	0	0	0	0	0	0	0	0	0	0	0	0	0	0	0	0	0	0	0	0	0	0	21	0
MOTU_000001280	80	6820	Peracarida	superorder	Eukaryota	Metazoa	Arthropoda	Malacostraca	Unidentified	Unidentified	Unidentified	Unidentified	46	0	0	0	0	0	0	0	0	0	0	0	0	0	0	0	0	0	0	0	0	0	0	0	0	0	0	0	0	0	0	15	26	5	0	0	0
MOTU_000001306	70	42759	Siphonophorae	order	Eukaryota	Metazoa	Cnidaria	Hydrozoa	Siphonophorae	Unidentified	Unidentified	Unidentified	173	0	0	0	0	0	0	0	0	0	0	0	0	0	0	0	0	0	0	0	0	0	0	0	0	0	0	0	0	0	0	0	37	0	0	0	58
MOTU_000001338	97	1761719	Parasabella aberrans	species	Eukaryota	Metazoa	Annelida	Polychaeta	Sabellida	Sabellidae	Parasabella	Parasabella aberrans	45393	0	0	0	0	0	0	0	0	0	0	0	0	0	0	0	0	0	0	0	0	0	0	0	0	0	0	0	0	0	0	16	14	0	0	0	0
MOTU_000001346	75	72041	Eumalacostraca	subclass	Eukaryota	Metazoa	Arthropoda	Malacostraca	Unidentified	Unidentified	Unidentified	Unidentified	12	0	0	0	12	0	0	0	0	0	0	0	0	0	0	0	0	0	0	0	0	0	0	0	0	0	0	0	0	0	0	0	0	0	0	0	0
MOTU_000001354	75	6447	Mollusca	phylum	Eukaryota	Metazoa	Mollusca	Unidentified	Unidentified	Unidentified	Unidentified	Unidentified	346	0	197	0	0	15	0	0	0	0	0	0	0	0	0	0	0	0	0	0	0	0	0	0	0	0	32	0	0	0	0	13	0	5	68	0	0
MOTU_000001373	100	169120	Ophryotrocha labronica	species	Eukaryota	Metazoa	Annelida	Polychaeta	Eunicida	Dorvilleidae	Ophryotrocha	Ophryotrocha labronica	28	0	0	0	0	0	0	0	0	0	0	0	0	0	0	0	0	0	0	0	0	0	0	0	0	0	0	0	0	0	0	0	0	0	0	0	0
MOTU_000001379	75	2172821	Multicrustacea	superclass	Eukaryota	Metazoa	Arthropoda	Unidentified	Unidentified	Unidentified	Unidentified	Unidentified	547615	28011	21916	9595	3994	721	21138	1293	9911	5014	0	71	0	53	54	766	2556	2381	1958	310	181	253	1354	2098	92	5266	8	428616	0	0	0	0	0	5	0	0	0
MOTU_000001397	100	308574	Plumularia setacea	species	Eukaryota	Metazoa	Cnidaria	Hydrozoa	Leptothecata	Plumulariidae	Plumularia	Plumularia setacea	2174	78	0	109	0	0	0	0	1842	0	0	0	0	0	0	0	0	0	0	0	0	0	0	0	0	145	0	0	0	0	0	0	0	0	0	0	0
MOTU_000001437	100	116674	Caprellidira	parvorder	Eukaryota	Metazoa	Arthropoda	Malacostraca	Amphipoda	Unidentified	Unidentified	Unidentified	129	0	0	0	0	0	0	0	0	0	0	0	0	0	0	0	0	0	0	0	0	0	0	0	0	0	18	0	0	0	0	0	0	0	0	0	0
MOTU_000001447	75	33317	Protostomia	kingdom	Eukaryota	Metazoa	Unidentified	Unidentified	Unidentified	Unidentified	Unidentified	Unidentified	3982	0	0	0	0	0	0	0	0	0	0	0	0	0	0	0	0	0	0	0	0	0	0	0	0	0	0	0	0	0	0	0	37	0	0	94	123
MOTU_000001454	100	308583	Aglaophenia	genus	Eukaryota	Metazoa	Cnidaria	Hydrozoa	Leptothecata	Aglaopheniidae	Aglaophenia	Unidentified	21701	305	492	447	5747	286	524	191	391	0	0	39	0	0	0	54	0	0	311	0	0	500	156	9008	102	495	0	2648	0	0	0	0	0	0	0	0	0
MOTU_000001484	75	116569	Neocopepoda	infraclass	Eukaryota	Metazoa	Arthropoda	Hexanauplia	Unidentified	Unidentified	Unidentified	Unidentified	507	50	0	0	108	6	343	0	0	0	0	0	0	0	0	0	0	0	0	0	0	0	0	0	0	0	0	0	0	0	0	0	0	0	0	0	0
MOTU_000001493	75	46718	Poritidae	family	Eukaryota	Metazoa	Cnidaria	Anthozoa	Scleractinia	Poritidae	Unidentified	Unidentified	19	0	0	0	0	0	0	0	0	0	0	0	0	0	0	0	0	0	0	0	0	0	0	0	0	0	0	0	0	0	0	0	19	0	0	0	0
MOTU_000001496	75	33317	Protostomia	kingdom	Eukaryota	Metazoa	Unidentified	Unidentified	Unidentified	Unidentified	Unidentified	Unidentified	29	0	0	0	0	0	0	0	0	0	0	0	0	0	0	0	0	0	0	0	0	0	0	0	0	0	0	0	0	0	0	0	0	0	0	0	0
MOTU_000001500	75	41212	Harpacticoida	order	Eukaryota	Metazoa	Arthropoda	Hexanauplia	Harpacticoida	Unidentified	Unidentified	Unidentified	64	0	0	0	19	6	0	0	0	0	0	0	0	0	0	0	0	0	0	0	0	0	0	0	0	0	0	0	0	0	0	0	0	0	25	0	0
MOTU_000001503	75	88770	Panarthropoda	kingdom	Eukaryota	Metazoa	Unidentified	Unidentified	Unidentified	Unidentified	Unidentified	Unidentified	164	0	0	0	0	0	0	0	0	0	0	0	0	0	0	0	0	0	0	0	0	0	0	0	0	0	0	0	0	0	0	0	0	0	0	0	27
MOTU_000001508	75	6447	Mollusca	phylum	Eukaryota	Metazoa	Mollusca	Unidentified	Unidentified	Unidentified	Unidentified	Unidentified	106	0	0	0	0	0	0	0	0	0	0	0	0	0	0	0	0	0	0	0	0	0	0	0	0	0	0	0	0	0	0	0	0	0	81	25	0
MOTU_000001542	75	1206795	Lophotrochozoa	kingdom	Eukaryota	Metazoa	Unidentified	Unidentified	Unidentified	Unidentified	Unidentified	Unidentified	169	0	0	0	0	0	0	0	0	0	0	0	0	0	0	0	0	0	0	0	0	0	0	0	0	0	0	0	0	0	0	0	0	0	0	0	0
MOTU_000001548	75	6341	Polychaeta	class	Eukaryota	Metazoa	Annelida	Polychaeta	Unidentified	Unidentified	Unidentified	Unidentified	104	0	0	0	0	0	0	0	0	0	0	0	0	0	0	0	0	0	0	0	0	0	0	0	0	0	0	0	0	0	0	0	0	0	0	0	0
MOTU_000001562	75	33317	Protostomia	kingdom	Eukaryota	Metazoa	Unidentified	Unidentified	Unidentified	Unidentified	Unidentified	Unidentified	82	0	0	0	0	0	0	0	0	0	0	0	0	0	0	0	0	0	0	0	0	0	0	0	0	0	0	0	0	0	0	0	0	0	0	0	70
MOTU_000001578	100	29158	Mytilus galloprovincialis	species	Eukaryota	Metazoa	Mollusca	Bivalvia	Mytilida	Mytilidae	Mytilus	Mytilus galloprovincialis	4785	148	0	0	0	0	0	0	0	0	0	0	0	0	0	0	0	0	0	0	0	0	0	0	0	0	0	0	90	0	0	0	0	0	0	0	0
MOTU_000001594	80	72041	Eumalacostraca	subclass	Eukaryota	Metazoa	Arthropoda	Malacostraca	Unidentified	Unidentified	Unidentified	Unidentified	51	0	0	0	0	6	0	0	0	0	0	0	0	0	0	0	0	0	0	0	0	0	0	0	0	0	0	0	0	0	0	0	0	0	0	0	0
MOTU_000001611	75	197562	Pancrustacea	phylum	Eukaryota	Metazoa	Arthropoda	Unidentified	Unidentified	Unidentified	Unidentified	Unidentified	6776	0	0	0	21	0	0	203	181	155	22	39	19	0	0	0	0	59	0	0	0	328	77	34	0	896	0	0	0	0	0	114	150	30	663	397	369
MOTU_000001617	75	197562	Pancrustacea	phylum	Eukaryota	Metazoa	Arthropoda	Unidentified	Unidentified	Unidentified	Unidentified	Unidentified	73	0	0	0	0	0	0	0	0	0	0	0	0	0	0	0	0	0	0	0	0	0	28	45	0	0	0	0	0	0	0	0	0	0	0	0	0
MOTU_000001643	100	1131516	Paracerceis sculpta	species	Eukaryota	Metazoa	Arthropoda	Malacostraca	Isopoda	Sphaeromatidae	Paracerceis	Paracerceis sculpta	603	0	0	0	0	0	0	32	0	0	0	0	0	0	0	0	0	0	0	0	0	0	0	0	0	0	0	0	0	0	0	32	0	0	0	77	0
MOTU_000001701	85	168634	Diplosoma	genus	Eukaryota	Metazoa	Chordata	Ascidiacea	Aplousobranchia	Didemnidae	Diplosoma	Unidentified	360	0	0	0	0	0	0	0	0	0	0	0	0	0	0	0	0	0	0	0	0	0	0	0	0	0	0	0	0	0	0	0	0	0	0	0	281
MOTU_000001714	97	1795258	Zygomolgus dentatus	species	Eukaryota	Metazoa	Arthropoda	Hexanauplia	Poecilostomatoida	Lichomolgidae	Zygomolgus	Zygomolgus dentatus	105521	0	0	0	0	0	0	44	1502	176	22	224	0	0	0	0	0	0	0	0	0	0	0	0	0	0	0	0	0	18	0	440	29	40	29125	20473	14301
MOTU_000001721	100	942650	Phorbas dives	species	Eukaryota	Metazoa	Porifera	Demospongiae	Poecilosclerida	Hymedesmiidae	Phorbas	Phorbas dives	206	0	85	0	0	0	0	31	0	0	0	0	0	0	0	0	0	0	0	0	0	0	0	0	0	0	0	0	0	0	0	18	0	0	0	0	0
MOTU_000001725	75	33213	Bilateria	kingdom	Eukaryota	Metazoa	Unidentified	Unidentified	Unidentified	Unidentified	Unidentified	Unidentified	531	0	0	0	0	0	0	0	0	0	0	0	0	0	0	0	0	0	0	0	0	0	0	0	0	0	0	0	0	0	0	11	0	5	90	138	120
MOTU_000001762	75	2172821	Multicrustacea	superclass	Eukaryota	Metazoa	Arthropoda	Unidentified	Unidentified	Unidentified	Unidentified	Unidentified	6594	163	0	275	18	16	88	0	148	175	326	50	1826	669	2496	69	98	163	0	14	0	0	0	0	0	0	0	0	0	0	0	0	0	0	0	0	0
MOTU_000001784	85	168634	Diplosoma	genus	Eukaryota	Metazoa	Chordata	Ascidiacea	Aplousobranchia	Didemnidae	Diplosoma	Unidentified	14123	0	0	0	0	7	0	367	83	53	86	39	181	0	0	0	0	0	0	0	0	0	0	0	0	0	0	0	0	10	0	0	0	0	0	142	618
MOTU_000001798	75	120490	Eupulmonata	superorder	Eukaryota	Metazoa	Mollusca	Gastropoda	Unidentified	Unidentified	Unidentified	Unidentified	31	0	0	0	0	0	0	0	0	0	0	0	0	0	0	0	0	0	0	0	0	0	0	0	0	0	0	0	0	0	0	25	0	6	0	0	0
MOTU_000001800	75	33317	Protostomia	kingdom	Eukaryota	Metazoa	Unidentified	Unidentified	Unidentified	Unidentified	Unidentified	Unidentified	104	0	0	0	0	0	0	0	0	0	0	0	0	0	0	0	0	0	0	0	0	0	0	0	0	0	0	0	0	0	0	60	33	11	0	0	0
MOTU_000001811	100	7685	Holothuria tubulosa	species	Eukaryota	Metazoa	Echinodermata	Holothuroidea	Aspidochirotida	Holothuriidae	Holothuria	Holothuria tubulosa	4260	0	0	0	0	0	0	0	0	0	0	0	0	0	0	0	0	0	2521	882	337	0	265	255	0	0	0	0	0	0	0	0	0	0	0	0	0
MOTU_000001817	97	399303	Abra alba	species	Eukaryota	Metazoa	Mollusca	Bivalvia	Cardiida	Semelidae	Abra	Abra alba	628	0	0	0	0	0	0	0	0	0	0	0	0	0	0	0	0	0	0	0	0	0	0	0	0	0	0	0	0	0	0	0	0	0	165	26	0
MOTU_000001830	75	1206795	Lophotrochozoa	kingdom	Eukaryota	Metazoa	Unidentified	Unidentified	Unidentified	Unidentified	Unidentified	Unidentified	11	0	0	0	0	0	0	0	0	0	0	0	0	0	0	0	0	0	0	0	0	0	0	0	0	0	0	0	0	0	0	0	0	0	0	0	0
MOTU_000001832	75	72041	Eumalacostraca	subclass	Eukaryota	Metazoa	Arthropoda	Malacostraca	Unidentified	Unidentified	Unidentified	Unidentified	1504	0	0	0	0	0	0	0	0	0	0	0	0	0	0	0	0	0	0	0	0	0	0	0	0	0	0	0	0	0	0	23	38	0	0	36	130
MOTU_000001856	100	1440455	Aplidium accarense	species	Eukaryota	Metazoa	Chordata	Ascidiacea	Aplousobranchia	Polyclinidae	Aplidium	Aplidium accarense	85	0	0	0	0	0	0	0	0	0	0	0	0	0	0	0	0	0	0	0	0	0	0	0	0	0	17	0	0	0	0	0	15	0	0	0	0
MOTU_000001868	75	116569	Neocopepoda	infraclass	Eukaryota	Metazoa	Arthropoda	Hexanauplia	Unidentified	Unidentified	Unidentified	Unidentified	1471009	7109	3859	3641	2593	1069	7653	1256	6542	6970	334	423	1125	876	1353	1442	869	1904	1902	185	80	579	1693	3394	295	3750	0	1410096	0	0	0	0	0	0	0	0	0
MOTU_000001869	75	6072	Eumetazoa	kingdom	Eukaryota	Metazoa	Unidentified	Unidentified	Unidentified	Unidentified	Unidentified	Unidentified	11	0	0	0	0	0	0	0	0	0	0	0	0	0	0	0	0	0	0	0	0	0	0	0	0	0	0	0	0	0	0	0	0	0	0	0	0
MOTU_000001872	90	119425	Darwinellidae	family	Eukaryota	Metazoa	Porifera	Demospongiae	Dendroceratida	Darwinellidae	Unidentified	Unidentified	525	0	509	0	0	0	0	0	0	0	0	0	0	0	0	0	0	0	0	0	0	0	0	0	0	0	0	0	0	0	0	0	11	5	0	0	0
MOTU_000001897	75	2172821	Multicrustacea	superclass	Eukaryota	Metazoa	Arthropoda	Unidentified	Unidentified	Unidentified	Unidentified	Unidentified	98	0	0	0	0	0	0	0	0	0	0	0	0	0	0	0	0	0	98	0	0	0	0	0	0	0	0	0	0	0	0	0	0	0	0	0	0
MOTU_000001898	85	500008	Leptothecata	order	Eukaryota	Metazoa	Cnidaria	Hydrozoa	Leptothecata	Unidentified	Unidentified	Unidentified	11225	0	54	0	15	0	0	0	0	0	760	51	1918	1445	2261	167	216	283	1114	318	40	0	286	486	0	0	0	0	0	0	0	0	0	0	0	0	0
MOTU_000001919	80	72041	Eumalacostraca	subclass	Eukaryota	Metazoa	Arthropoda	Malacostraca	Unidentified	Unidentified	Unidentified	Unidentified	706	0	0	0	0	0	0	0	0	0	0	0	0	0	0	0	0	0	0	0	0	0	0	0	0	0	0	0	0	0	0	17	90	7	0	51	33
MOTU_000001937	100	475381	Myriapora truncata	species	Eukaryota	Metazoa	Bryozoa	Gymnolaemata	Cheilostomatida	Myriaporidae	Myriapora	Myriapora truncata	932	0	0	0	0	0	630	0	0	0	0	0	0	0	0	0	0	0	0	0	0	0	0	0	0	0	0	0	0	0	0	0	0	25	0	0	0
MOTU_000001963	80	1206795	Lophotrochozoa	kingdom	Eukaryota	Metazoa	Unidentified	Unidentified	Unidentified	Unidentified	Unidentified	Unidentified	185	0	0	0	0	0	0	0	0	0	0	21	0	0	0	0	0	0	0	0	0	0	0	0	0	0	0	0	0	0	0	0	0	0	0	0	0
MOTU_000001965	80	216366	Helicina	order	Eukaryota	Metazoa	Mollusca	Gastropoda	Stylommatophora	Unidentified	Unidentified	Unidentified	254	0	0	0	0	0	0	0	0	0	0	0	0	0	0	0	0	0	0	0	0	0	0	0	0	0	0	0	0	0	0	14	42	6	53	28	54
MOTU_000001970	80	116571	Podoplea	superorder	Eukaryota	Metazoa	Arthropoda	Hexanauplia	Unidentified	Unidentified	Unidentified	Unidentified	51	0	0	0	0	0	0	0	0	0	0	0	0	0	0	0	0	0	0	0	0	0	0	0	0	0	0	0	0	0	0	0	0	0	0	0	0
MOTU_000001974	70	551347	Myopsida	order	Eukaryota	Metazoa	Mollusca	Cephalopoda	Myopsida	Unidentified	Unidentified	Unidentified	50	0	0	0	0	0	0	0	0	0	0	0	0	0	0	0	0	0	0	0	0	0	0	0	0	0	0	0	0	0	0	17	33	0	0	0	0
MOTU_000001979	75	116569	Neocopepoda	infraclass	Eukaryota	Metazoa	Arthropoda	Hexanauplia	Unidentified	Unidentified	Unidentified	Unidentified	8412	1511	2861	1096	49	28	113	31	218	60	80	53	24	56	193	541	640	530	0	45	21	0	0	0	0	174	0	0	0	0	0	21	67	0	0	0	0
MOTU_000001990	80	6072	Eumetazoa	kingdom	Eukaryota	Metazoa	Unidentified	Unidentified	Unidentified	Unidentified	Unidentified	Unidentified	2773	0	0	0	0	0	0	0	0	0	1875	835	0	0	0	0	0	0	0	0	0	0	63	0	0	0	0	0	0	0	0	0	0	0	0	0	0
MOTU_000001999	80	1206795	Lophotrochozoa	kingdom	Eukaryota	Metazoa	Unidentified	Unidentified	Unidentified	Unidentified	Unidentified	Unidentified	756	0	740	0	0	0	0	0	0	0	0	0	0	0	0	0	0	0	0	0	0	0	0	0	0	0	0	0	0	0	0	0	0	0	0	0	0
MOTU_000002004	75	84348	Squillidae	family	Eukaryota	Metazoa	Arthropoda	Malacostraca	Stomatopoda	Squillidae	Unidentified	Unidentified	51	0	0	0	0	0	0	0	0	0	0	0	0	0	0	0	0	0	0	0	0	0	0	0	0	0	0	0	0	0	0	0	0	0	0	0	0
MOTU_000002015	75	33317	Protostomia	kingdom	Eukaryota	Metazoa	Unidentified	Unidentified	Unidentified	Unidentified	Unidentified	Unidentified	121	0	0	0	0	6	0	0	0	0	0	0	0	0	0	0	0	0	0	0	0	33	37	0	45	0	0	0	0	0	0	0	0	0	0	0	0
MOTU_000002019	100	149009	Clausocalanus pergens	species	Eukaryota	Metazoa	Arthropoda	Hexanauplia	Calanoida	Clausocalanidae	Clausocalanus	Clausocalanus pergens	211	0	0	0	0	0	0	0	0	0	0	0	0	0	0	0	0	0	0	0	0	0	49	58	99	0	0	0	0	5	0	0	0	0	0	0	0
MOTU_000002035	75	33213	Bilateria	kingdom	Eukaryota	Metazoa	Unidentified	Unidentified	Unidentified	Unidentified	Unidentified	Unidentified	107048	0	0	0	0	0	0	0	0	0	0	116	666	0	0	0	0	0	0	0	0	0	0	0	0	0	0	0	0	0	0	0	0	0	145	34	237
MOTU_000002041	80	1489341	Osteoglossocephalai	class	Eukaryota	Metazoa	Chordata	Actinopteri	Unidentified	Unidentified	Unidentified	Unidentified	39	0	0	0	0	0	0	0	0	0	0	0	0	0	0	0	0	0	0	0	0	0	0	0	0	0	0	0	0	0	0	0	39	0	0	0	0
MOTU_000002058	75	6833	Calanoida	order	Eukaryota	Metazoa	Arthropoda	Hexanauplia	Calanoida	Unidentified	Unidentified	Unidentified	43	0	0	0	0	0	0	0	0	0	0	0	0	0	0	0	0	0	0	0	0	0	0	0	0	0	0	0	0	0	0	0	0	0	0	0	0
MOTU_000002065	75	1206795	Lophotrochozoa	kingdom	Eukaryota	Metazoa	Unidentified	Unidentified	Unidentified	Unidentified	Unidentified	Unidentified	11939	0	0	0	0	0	0	0	0	0	0	0	270	813	459	2395	536	1463	5108	217	81	125	236	206	0	0	0	0	0	0	0	0	0	0	0	0	0
MOTU_000002091	100	385027	Jassa marmorata	species	Eukaryota	Metazoa	Arthropoda	Malacostraca	Amphipoda	Ischyroceridae	Jassa	Jassa marmorata	40	0	0	0	0	0	0	0	0	0	0	0	0	0	0	0	0	0	0	0	0	0	0	0	0	0	0	0	0	0	0	0	40	0	0	0	0
MOTU_000002105	75	2172821	Multicrustacea	superclass	Eukaryota	Metazoa	Arthropoda	Unidentified	Unidentified	Unidentified	Unidentified	Unidentified	327	0	0	0	0	0	0	0	0	0	0	0	0	0	0	0	0	0	0	0	0	0	0	0	0	0	0	0	0	0	0	0	30	0	0	0	0
MOTU_000002120	80	69555	Caenogastropoda	subclass	Eukaryota	Metazoa	Mollusca	Gastropoda	Unidentified	Unidentified	Unidentified	Unidentified	66584	3518	10025	1153	16	0	137	2464	18985	2514	574	5273	56	583	97	1690	982	188	5766	1692	103	196	172	195	211	1523	0	8355	0	0	0	0	0	0	0	19	0
MOTU_000002134	100	324873	Oithona similis	species	Eukaryota	Metazoa	Arthropoda	Hexanauplia	Cyclopoida	Oithonidae	Oithona	Oithona similis	8028	306	479	101	0	0	107	0	0	0	0	0	0	0	0	0	0	0	0	0	0	46	69	127	37	228	0	6475	0	0	0	0	0	0	0	0	0
MOTU_000002135	85	500008	Leptothecata	order	Eukaryota	Metazoa	Cnidaria	Hydrozoa	Leptothecata	Unidentified	Unidentified	Unidentified	15536	5423	659	671	0	9	0	0	0	0	41	0	0	0	0	0	0	0	0	0	6	496	597	6423	752	155	0	0	0	0	0	0	0	0	0	0	0
MOTU_000002138	75	116569	Neocopepoda	infraclass	Eukaryota	Metazoa	Arthropoda	Hexanauplia	Unidentified	Unidentified	Unidentified	Unidentified	294	0	0	34	71	5	184	0	0	0	0	0	0	0	0	0	0	0	0	0	0	0	0	0	0	0	0	0	0	0	0	0	0	0	0	0	0
MOTU_000002147	75	33213	Bilateria	kingdom	Eukaryota	Metazoa	Unidentified	Unidentified	Unidentified	Unidentified	Unidentified	Unidentified	42	0	0	0	0	0	0	0	0	0	0	0	0	0	0	0	0	0	0	0	0	0	0	0	0	0	0	0	0	0	0	0	0	0	0	0	0
MOTU_000002150	85	500008	Leptothecata	order	Eukaryota	Metazoa	Cnidaria	Hydrozoa	Leptothecata	Unidentified	Unidentified	Unidentified	55689	1449	4421	1103	39	77	440	0	197	0	25860	15538	899	1474	800	319	1763	161	126	185	31	0	108	124	211	310	0	0	0	0	0	0	0	0	0	0	0
MOTU_000002155	80	197562	Pancrustacea	phylum	Eukaryota	Metazoa	Arthropoda	Unidentified	Unidentified	Unidentified	Unidentified	Unidentified	53128	364	1001	327	1290	1215	5147	4174	29041	5961	462	1683	0	0	25	71	37	22	0	25	0	285	187	112	0	125	0	1574	0	0	0	0	0	0	0	0	0
MOTU_000002167	75	6657	Crustacea	subphylum	Eukaryota	Metazoa	Arthropoda	Unidentified	Unidentified	Unidentified	Unidentified	Unidentified	6	0	0	0	0	0	0	0	0	0	0	0	0	0	0	0	0	0	0	0	0	0	0	0	0	0	0	0	0	0	0	0	0	6	0	0	0
MOTU_000002177	75	33317	Protostomia	kingdom	Eukaryota	Metazoa	Unidentified	Unidentified	Unidentified	Unidentified	Unidentified	Unidentified	5445	178	154	0	19	17	212	0	529	0	0	0	0	0	0	0	0	0	0	0	0	0	0	0	0	0	0	0	0	116	0	260	280	78	0	1178	0
MOTU_000002181	100	324873	Oithona similis	species	Eukaryota	Metazoa	Arthropoda	Hexanauplia	Cyclopoida	Oithonidae	Oithona	Oithona similis	2627	86	62	0	0	6	142	0	136	0	0	0	0	0	0	0	0	0	0	0	0	0	0	0	0	0	0	0	0	73	0	196	45	26	0	460	0
MOTU_000002191	75	33317	Protostomia	kingdom	Eukaryota	Metazoa	Unidentified	Unidentified	Unidentified	Unidentified	Unidentified	Unidentified	725	0	0	0	0	8	152	0	138	0	0	0	0	0	0	0	0	0	0	0	0	0	0	0	0	0	0	0	0	22	0	106	0	0	66	119	0
MOTU_000002205	80	32261	Terebellidae	family	Eukaryota	Metazoa	Annelida	Polychaeta	Terebellida	Terebellidae	Unidentified	Unidentified	2021	0	1963	0	0	0	0	0	0	0	0	0	0	0	0	0	0	0	0	0	0	0	0	0	0	0	0	0	0	17	0	0	0	0	0	41	0
MOTU_000002208	100	7656	Paracentrotus lividus	species	Eukaryota	Metazoa	Echinodermata	Echinoidea	Camarodonta	Echinidae	Paracentrotus	Paracentrotus lividus	4506	0	0	0	84	112	610	142	998	51	39	0	21	0	0	0	0	0	0	51	16	949	0	1051	278	0	0	0	0	17	0	0	11	14	35	0	0
MOTU_000002214	75	197562	Pancrustacea	phylum	Eukaryota	Metazoa	Arthropoda	Unidentified	Unidentified	Unidentified	Unidentified	Unidentified	62	0	0	0	0	0	0	0	0	0	0	0	0	0	0	0	0	0	0	0	0	0	0	0	0	0	0	0	0	15	0	10	0	8	0	0	0
MOTU_000002215	75	7600	Asteriidae	family	Eukaryota	Metazoa	Echinodermata	Asteroidea	Forcipulatida	Asteriidae	Unidentified	Unidentified	227	0	0	0	0	0	0	0	0	0	0	0	0	0	0	0	0	0	0	0	0	0	0	0	0	0	0	0	0	15	0	0	0	0	0	31	0
MOTU_000002229	80	33213	Bilateria	kingdom	Eukaryota	Metazoa	Unidentified	Unidentified	Unidentified	Unidentified	Unidentified	Unidentified	26	0	0	0	0	0	0	0	0	0	0	0	0	0	0	0	0	0	0	0	0	0	0	0	0	0	0	0	0	11	0	15	0	0	0	0	0
MOTU_000002232	75	6072	Eumetazoa	kingdom	Eukaryota	Metazoa	Unidentified	Unidentified	Unidentified	Unidentified	Unidentified	Unidentified	133	0	0	0	0	0	0	0	0	0	0	0	0	0	0	0	0	0	0	0	0	0	0	0	0	0	0	0	0	11	0	0	0	0	0	0	0
MOTU_000002247	75	1206795	Lophotrochozoa	kingdom	Eukaryota	Metazoa	Unidentified	Unidentified	Unidentified	Unidentified	Unidentified	Unidentified	9	0	0	0	0	0	0	0	0	0	0	0	0	0	0	0	0	0	0	0	0	0	0	0	0	0	0	0	0	9	0	0	0	0	0	0	0
MOTU_000002253	100	27804	Cyanea capillata	species	Eukaryota	Metazoa	Cnidaria	Scyphozoa	Semaeostomeae	Cyaneidae	Cyanea	Cyanea capillata	166	0	0	0	0	0	0	0	0	0	0	0	0	0	0	0	0	0	0	0	0	0	0	0	0	0	0	0	0	9	0	20	0	6	0	27	0
MOTU_000002255	75	33208	Metazoa	kingdom	Eukaryota	Metazoa	Unidentified	Unidentified	Unidentified	Unidentified	Unidentified	Unidentified	252	0	0	0	0	0	0	0	0	0	0	0	0	0	0	0	0	0	0	0	0	0	0	0	0	0	0	0	0	14	0	20	0	0	0	0	0
MOTU_000002258	90	116569	Neocopepoda	infraclass	Eukaryota	Metazoa	Arthropoda	Hexanauplia	Unidentified	Unidentified	Unidentified	Unidentified	34	0	0	0	0	0	0	0	0	0	0	0	0	0	0	0	0	0	0	0	0	0	0	0	0	0	0	0	0	8	0	10	0	0	0	0	0
MOTU_000002261	75	33317	Protostomia	kingdom	Eukaryota	Metazoa	Unidentified	Unidentified	Unidentified	Unidentified	Unidentified	Unidentified	1238	0	1217	0	0	0	0	0	0	0	0	0	0	0	0	0	0	0	0	0	0	0	0	0	0	0	0	0	0	8	0	13	0	0	0	0	0
MOTU_000002287	70	30001	Collembola	class	Eukaryota	Metazoa	Arthropoda	Collembola	Unidentified	Unidentified	Unidentified	Unidentified	7	0	0	0	0	0	0	0	0	0	0	0	0	0	0	0	0	0	0	0	0	0	0	0	0	0	0	0	0	7	0	0	0	0	0	0	0
MOTU_000002291	75	33213	Bilateria	kingdom	Eukaryota	Metazoa	Unidentified	Unidentified	Unidentified	Unidentified	Unidentified	Unidentified	194	0	0	0	0	0	0	0	0	0	0	0	0	0	0	0	0	0	0	0	0	0	0	0	0	0	0	0	0	15	0	10	0	0	0	24	0
MOTU_000002295	100	2724810	Neanthes kerguelensis	species	Eukaryota	Metazoa	Annelida	Polychaeta	Phyllodocida	Nereididae	Neanthes	Neanthes kerguelensis	9092	0	8883	0	11	8	0	0	0	0	0	0	0	0	0	0	0	0	0	0	0	0	0	0	0	0	0	0	0	24	0	73	0	6	0	56	0
MOTU_000002308	80	6821	Amphipoda	order	Eukaryota	Metazoa	Arthropoda	Malacostraca	Amphipoda	Unidentified	Unidentified	Unidentified	6	0	0	0	0	0	0	0	0	0	0	0	0	0	0	0	0	0	0	0	0	0	0	0	0	0	0	0	0	6	0	0	0	0	0	0	0
MOTU_000002318	75	33208	Metazoa	kingdom	Eukaryota	Metazoa	Unidentified	Unidentified	Unidentified	Unidentified	Unidentified	Unidentified	6	0	0	0	0	0	0	0	0	0	0	0	0	0	0	0	0	0	0	0	0	0	0	0	0	0	0	0	0	6	0	0	0	0	0	0	0
MOTU_000002325	97	428146	Acesta excavata	species	Eukaryota	Metazoa	Mollusca	Bivalvia	Limoida	Limidae	Acesta	Acesta excavata	6	0	0	0	0	0	0	0	0	0	0	0	0	0	0	0	0	0	0	0	0	0	0	0	0	0	0	0	0	6	0	0	0	0	0	0	0
MOTU_000002341	75	33317	Protostomia	kingdom	Eukaryota	Metazoa	Unidentified	Unidentified	Unidentified	Unidentified	Unidentified	Unidentified	6	0	0	0	0	0	0	0	0	0	0	0	0	0	0	0	0	0	0	0	0	0	0	0	0	0	0	0	0	6	0	0	0	0	0	0	0
MOTU_000002342	100	187802	Parborlasia corrugatus	species	Eukaryota	Metazoa	Nemertea	Pilidiophora	Heteronemertea	Lineidae	Parborlasia	Parborlasia corrugatus	1026	0	986	0	0	0	0	0	0	0	0	0	0	0	0	0	0	0	0	0	0	0	0	0	0	0	0	0	0	5	0	0	21	0	0	0	0
MOTU_000002355	100	141403	Evadne nordmanni	species	Eukaryota	Metazoa	Arthropoda	Branchiopoda	Diplostraca	Podonidae	Evadne	Evadne nordmanni	16	0	0	0	0	0	0	0	0	0	0	0	0	0	0	0	0	0	0	0	0	0	0	0	0	0	0	0	0	5	0	11	0	0	0	0	0
MOTU_000002376	75	116569	Neocopepoda	infraclass	Eukaryota	Metazoa	Arthropoda	Hexanauplia	Unidentified	Unidentified	Unidentified	Unidentified	426	0	56	0	58	5	247	0	0	0	0	0	0	0	0	0	0	0	0	0	0	0	0	0	55	0	0	0	0	5	0	0	0	0	0	0	0
MOTU_000002402	90	116569	Neocopepoda	infraclass	Eukaryota	Metazoa	Arthropoda	Hexanauplia	Unidentified	Unidentified	Unidentified	Unidentified	5	0	0	0	0	0	0	0	0	0	0	0	0	0	0	0	0	0	0	0	0	0	0	0	0	0	0	0	0	5	0	0	0	0	0	0	0
MOTU_000002407	80	33208	Metazoa	kingdom	Eukaryota	Metazoa	Unidentified	Unidentified	Unidentified	Unidentified	Unidentified	Unidentified	5	0	0	0	0	0	0	0	0	0	0	0	0	0	0	0	0	0	0	0	0	0	0	0	0	0	0	0	0	5	0	0	0	0	0	0	0
MOTU_000002412	85	197563	Mandibulata	phylum	Eukaryota	Metazoa	Arthropoda	Unidentified	Unidentified	Unidentified	Unidentified	Unidentified	4678	0	0	0	0	0	0	0	0	0	0	0	0	0	0	0	0	0	0	0	0	0	0	0	0	0	0	0	0	5	0	30	53	0	0	46	24
MOTU_000002417	75	33317	Protostomia	kingdom	Eukaryota	Metazoa	Unidentified	Unidentified	Unidentified	Unidentified	Unidentified	Unidentified	88	0	0	0	0	0	0	0	0	0	0	0	0	0	0	0	0	0	0	0	0	0	0	0	0	0	0	0	0	16	0	30	0	0	0	26	0
MOTU_000002422	100	1658065	Tedania oxeata	species	Eukaryota	Metazoa	Porifera	Demospongiae	Poecilosclerida	Tedaniidae	Tedania	Tedania oxeata	406	0	387	0	0	0	0	0	0	0	0	0	0	0	0	0	0	0	0	0	0	0	0	0	0	0	0	0	0	0	0	0	0	0	0	19	0
MOTU_000002439	80	6348	Phyllodocida	order	Eukaryota	Metazoa	Annelida	Polychaeta	Phyllodocida	Unidentified	Unidentified	Unidentified	20501	133	0	0	31	0	0	0	0	0	0	0	0	0	0	0	0	0	0	0	0	0	0	0	0	0	0	20272	0	0	0	0	0	0	0	0	0
MOTU_000002457	80	1206795	Lophotrochozoa	kingdom	Eukaryota	Metazoa	Unidentified	Unidentified	Unidentified	Unidentified	Unidentified	Unidentified	12	0	0	0	12	0	0	0	0	0	0	0	0	0	0	0	0	0	0	0	0	0	0	0	0	0	0	0	0	0	0	0	0	0	0	0	0
MOTU_000002470	75	1489341	Osteoglossocephalai	class	Eukaryota	Metazoa	Chordata	Actinopteri	Unidentified	Unidentified	Unidentified	Unidentified	323	0	285	0	0	0	0	0	0	0	0	0	0	0	0	0	0	0	0	0	0	0	0	0	0	0	0	0	0	0	0	0	0	0	0	0	0
MOTU_000002480	85	33213	Bilateria	kingdom	Eukaryota	Metazoa	Unidentified	Unidentified	Unidentified	Unidentified	Unidentified	Unidentified	115	0	0	0	0	0	0	0	0	0	0	0	0	0	0	0	0	0	0	0	0	0	0	0	0	0	0	0	0	0	0	26	0	0	0	17	0
MOTU_000002490	100	6359	Platynereis dumerilii	species	Eukaryota	Metazoa	Annelida	Polychaeta	Phyllodocida	Nereididae	Platynereis	Platynereis dumerilii	673911	391	1074	29760	462	809	2348	2002	5674	5404	11027	6015	47950	62573	62663	17822	37401	27206	56017	13310	5572	321	13089	755	2914	706	59	253556	0	0	0	38	0	33	55	0	0
MOTU_000002501	85	33213	Bilateria	kingdom	Eukaryota	Metazoa	Unidentified	Unidentified	Unidentified	Unidentified	Unidentified	Unidentified	72	0	0	0	0	0	0	0	0	0	0	0	0	0	0	0	0	0	0	0	0	0	0	0	0	0	0	0	0	0	0	10	0	0	0	24	0
MOTU_000002503	85	98848	Amathia	genus	Eukaryota	Metazoa	Bryozoa	Gymnolaemata	Ctenostomatida	Vesiculariidae	Amathia	Unidentified	2291	0	0	0	0	0	0	0	0	0	0	0	0	0	0	0	0	0	0	0	0	0	0	0	0	0	0	0	0	0	0	0	0	0	0	0	0
MOTU_000002504	75	122242	Spirastrellidae	family	Eukaryota	Metazoa	Porifera	Demospongiae	Clionaida	Spirastrellidae	Unidentified	Unidentified	13	0	0	0	0	0	0	0	0	0	0	0	0	0	0	0	0	0	0	0	0	0	0	0	0	0	0	0	0	0	0	0	0	0	0	0	0
MOTU_000002506	75	33317	Protostomia	kingdom	Eukaryota	Metazoa	Unidentified	Unidentified	Unidentified	Unidentified	Unidentified	Unidentified	979	0	963	0	0	0	0	0	0	0	0	0	0	0	0	0	0	0	0	0	0	0	0	0	0	0	0	0	0	0	0	16	0	0	0	0	0
MOTU_000002528	75	33213	Bilateria	kingdom	Eukaryota	Metazoa	Unidentified	Unidentified	Unidentified	Unidentified	Unidentified	Unidentified	54	0	0	0	0	0	0	0	0	0	0	0	0	0	0	0	0	0	0	0	0	0	0	0	0	0	0	0	0	5	0	0	0	0	0	0	0
MOTU_000002559	85	33213	Bilateria	kingdom	Eukaryota	Metazoa	Unidentified	Unidentified	Unidentified	Unidentified	Unidentified	Unidentified	17	0	0	0	0	0	0	0	0	0	0	0	0	0	0	0	0	0	0	0	0	0	0	0	0	0	0	0	0	0	0	0	17	0	0	0	0
MOTU_000002561	100	1325598	Mycale acerata	species	Eukaryota	Metazoa	Porifera	Demospongiae	Poecilosclerida	Mycalidae	Mycale	Mycale acerata	396	0	396	0	0	0	0	0	0	0	0	0	0	0	0	0	0	0	0	0	0	0	0	0	0	0	0	0	0	0	0	0	0	0	0	0	0
MOTU_000002568	70	33208	Metazoa	kingdom	Eukaryota	Metazoa	Unidentified	Unidentified	Unidentified	Unidentified	Unidentified	Unidentified	36	0	0	0	0	0	0	0	0	0	0	0	0	0	0	0	0	0	0	0	0	0	0	0	0	0	0	0	0	0	0	0	12	9	0	0	0
MOTU_000002576	75	216307	Euthyneura	class	Eukaryota	Metazoa	Mollusca	Gastropoda	Unidentified	Unidentified	Unidentified	Unidentified	135	0	0	0	0	0	0	0	0	0	0	0	0	0	0	0	0	0	0	0	0	0	0	0	124	0	0	0	0	0	0	0	11	0	0	0	0
MOTU_000002595	80	72041	Eumalacostraca	subclass	Eukaryota	Metazoa	Arthropoda	Malacostraca	Unidentified	Unidentified	Unidentified	Unidentified	4231	0	0	0	0	0	0	0	0	0	0	0	0	0	0	0	0	0	0	0	0	0	0	0	0	0	0	0	0	0	0	12	0	0	45	57	58
MOTU_000002601	75	33213	Bilateria	kingdom	Eukaryota	Metazoa	Unidentified	Unidentified	Unidentified	Unidentified	Unidentified	Unidentified	26	0	0	0	0	0	0	0	0	0	0	0	0	0	0	0	0	0	0	0	0	0	0	0	0	0	0	0	0	0	0	0	0	0	0	0	0
MOTU_000002610	100	53479	Sterechinus neumayeri	species	Eukaryota	Metazoa	Echinodermata	Echinoidea	Camarodonta	Echinidae	Sterechinus	Sterechinus neumayeri	349	0	349	0	0	0	0	0	0	0	0	0	0	0	0	0	0	0	0	0	0	0	0	0	0	0	0	0	0	0	0	0	0	0	0	0	0
MOTU_000002620	75	85771	Agelasidae	family	Eukaryota	Metazoa	Porifera	Demospongiae	Agelasida	Agelasidae	Unidentified	Unidentified	1201	0	0	0	0	0	0	0	0	0	0	0	0	0	0	0	0	0	0	0	0	0	0	0	0	0	0	0	0	51	0	125	11	20	0	88	0
MOTU_000002624	75	197562	Pancrustacea	phylum	Eukaryota	Metazoa	Arthropoda	Unidentified	Unidentified	Unidentified	Unidentified	Unidentified	386	0	386	0	0	0	0	0	0	0	0	0	0	0	0	0	0	0	0	0	0	0	0	0	0	0	0	0	0	0	0	0	0	0	0	0	0
MOTU_000002652	75	33317	Protostomia	kingdom	Eukaryota	Metazoa	Unidentified	Unidentified	Unidentified	Unidentified	Unidentified	Unidentified	16	0	0	0	0	0	0	0	0	0	0	0	0	0	0	0	0	0	0	0	0	0	0	0	0	0	0	0	0	0	0	0	0	0	0	0	0
MOTU_000002655	75	72041	Eumalacostraca	subclass	Eukaryota	Metazoa	Arthropoda	Malacostraca	Unidentified	Unidentified	Unidentified	Unidentified	182	0	0	0	0	0	0	0	0	0	0	0	0	0	0	0	0	0	0	0	0	0	0	0	0	0	0	0	0	0	0	0	12	0	0	0	24
MOTU_000002664	80	69555	Caenogastropoda	subclass	Eukaryota	Metazoa	Mollusca	Gastropoda	Unidentified	Unidentified	Unidentified	Unidentified	17	0	0	0	0	0	0	0	0	0	0	0	0	0	0	0	0	0	0	0	0	0	0	0	0	0	0	0	0	17	0	0	0	0	0	0	0
MOTU_000002671	75	33208	Metazoa	kingdom	Eukaryota	Metazoa	Unidentified	Unidentified	Unidentified	Unidentified	Unidentified	Unidentified	24	0	0	0	0	0	0	0	0	0	0	0	0	0	0	0	0	0	0	0	0	0	0	0	0	0	0	0	0	0	0	0	0	0	0	0	0
MOTU_000002678	100	2793144	Polycirrus aurantiacus	species	Eukaryota	Metazoa	Annelida	Polychaeta	Terebellida	Terebellidae	Polycirrus	Polycirrus aurantiacus	166484	162	89	127	18	0	0	1795	6832	1236	1514	3527	0	45	0	0	0	0	0	0	0	0	0	0	93	0	0	150933	0	0	0	20	0	0	0	53	34
MOTU_000002706	90	6042	Demospongiae	class	Eukaryota	Metazoa	Porifera	Demospongiae	Unidentified	Unidentified	Unidentified	Unidentified	128	0	0	0	0	0	0	0	0	0	0	0	0	0	0	0	0	0	0	0	0	0	0	0	0	0	0	0	0	0	73	0	0	0	0	0	0
MOTU_000002714	97	195879	Asterina phylactica	species	Eukaryota	Metazoa	Echinodermata	Asteroidea	Valvatida	Asterinidae	Asterina	Asterina phylactica	112	0	0	0	0	0	0	0	0	0	0	0	0	0	0	0	0	0	0	0	0	0	0	0	0	0	0	0	0	0	60	0	12	0	0	0	0
MOTU_000002731	100	121494	Oscarella lobularis	species	Eukaryota	Metazoa	Porifera	Homoscleromorpha	Homosclerophorida	Oscarellidae	Oscarella	Oscarella lobularis	189	0	0	0	0	0	0	0	0	0	0	0	0	26	0	0	32	0	0	0	0	0	0	0	0	0	0	0	0	0	0	0	13	0	0	0	0
MOTU_000002733	85	37516	Hydroidolina	subclass	Eukaryota	Metazoa	Cnidaria	Hydrozoa	Unidentified	Unidentified	Unidentified	Unidentified	97	0	0	0	50	0	0	0	0	0	0	0	0	0	0	0	0	0	0	0	0	0	0	0	0	0	0	0	0	0	0	0	0	0	0	22	0
MOTU_000002739	90	119428	Dictyoceratida	order	Eukaryota	Metazoa	Porifera	Demospongiae	Dictyoceratida	Unidentified	Unidentified	Unidentified	48	0	0	0	0	0	0	0	0	0	0	0	0	0	0	0	0	0	0	0	0	0	0	0	0	0	0	0	0	0	0	0	0	0	0	0	0
MOTU_000002742	80	116569	Neocopepoda	infraclass	Eukaryota	Metazoa	Arthropoda	Hexanauplia	Unidentified	Unidentified	Unidentified	Unidentified	2113	676	260	311	0	0	0	0	0	0	0	0	0	0	0	32	0	0	0	0	0	0	0	0	0	299	0	0	0	0	0	81	100	42	75	36	192
MOTU_000002743	80	33208	Metazoa	kingdom	Eukaryota	Metazoa	Unidentified	Unidentified	Unidentified	Unidentified	Unidentified	Unidentified	41	0	0	0	0	0	0	0	0	0	0	0	0	0	0	0	0	0	0	0	0	0	0	0	0	0	0	0	0	0	0	29	12	0	0	0	0
MOTU_000002764	80	1489341	Osteoglossocephalai	class	Eukaryota	Metazoa	Chordata	Actinopteri	Unidentified	Unidentified	Unidentified	Unidentified	92	0	0	0	0	0	0	0	0	0	0	0	0	0	0	0	0	0	0	0	0	0	0	0	0	0	0	0	0	0	0	0	0	0	0	0	0
MOTU_000002784	80	552058	Alloteuthis	genus	Eukaryota	Metazoa	Mollusca	Cephalopoda	Myopsida	Loliginidae	Alloteuthis	Unidentified	48	0	0	0	0	0	0	48	0	0	0	0	0	0	0	0	0	0	0	0	0	0	0	0	0	0	0	0	0	0	0	0	0	0	0	0	0
MOTU_000002790	80	512227	Harpacticus	genus	Eukaryota	Metazoa	Arthropoda	Hexanauplia	Harpacticoida	Harpacticidae	Harpacticus	Unidentified	75	0	0	0	0	0	0	0	0	0	0	0	0	0	0	0	0	0	0	0	0	0	0	0	0	0	0	0	0	0	0	22	0	5	0	0	48
MOTU_000002804	80	33317	Protostomia	kingdom	Eukaryota	Metazoa	Unidentified	Unidentified	Unidentified	Unidentified	Unidentified	Unidentified	26	0	0	0	0	0	0	0	0	0	0	0	0	0	0	0	0	0	0	0	0	0	0	0	0	0	0	0	0	0	0	0	0	0	26	0	0
MOTU_000002815	97	509997	Talochlamys multistriata	species	Eukaryota	Metazoa	Mollusca	Bivalvia	Pectinida	Pectinidae	Talochlamys	Talochlamys multistriata	19035	0	123	0	105	95	1714	146	1298	571	0	0	0	0	0	0	0	0	0	0	0	0	50	0	0	0	0	14619	0	0	0	0	0	0	0	245	0
MOTU_000002816	75	116569	Neocopepoda	infraclass	Eukaryota	Metazoa	Arthropoda	Hexanauplia	Unidentified	Unidentified	Unidentified	Unidentified	27268	1203	816	672	851	156	2012	711	3654	2323	138	655	82	66	299	18	0	30	0	0	0	28	36	38	0	598	0	12882	0	0	0	0	0	0	0	0	0
MOTU_000002821	75	6527	Stylommatophora	order	Eukaryota	Metazoa	Mollusca	Gastropoda	Stylommatophora	Unidentified	Unidentified	Unidentified	26	0	0	0	0	0	0	0	0	0	0	0	0	0	0	0	0	0	0	0	0	0	0	0	0	0	0	0	0	0	0	0	0	0	26	0	0
MOTU_000002825	85	500008	Leptothecata	order	Eukaryota	Metazoa	Cnidaria	Hydrozoa	Leptothecata	Unidentified	Unidentified	Unidentified	992	0	0	0	0	0	0	0	0	0	0	0	0	0	0	136	0	0	248	0	0	30	102	412	0	0	0	0	0	0	0	0	0	0	0	0	0
MOTU_000002838	97	115833	Chrysopetalum debile	species	Eukaryota	Metazoa	Annelida	Polychaeta	Phyllodocida	Chrysopetalidae	Chrysopetalum	Chrysopetalum debile	114087	93	79	0	16	21	98	0	3496	267	0	0	0	86	80	218	0	60	77	30	0	0	103	183	1265	20437	8	87465	0	0	0	0	0	5	0	0	0
MOTU_000002845	80	33317	Protostomia	kingdom	Eukaryota	Metazoa	Unidentified	Unidentified	Unidentified	Unidentified	Unidentified	Unidentified	39592	163	71	86	0	33	45	0	0	0	0	0	0	0	0	0	0	0	0	0	0	89	214	493	385	401	0	37514	0	0	0	10	0	0	0	0	0
MOTU_000002862	100	2652724	Exaiptasia diaphana	species	Eukaryota	Metazoa	Cnidaria	Anthozoa	Actiniaria	Aiptasiidae	Exaiptasia	Exaiptasia diaphana	345	0	0	0	0	0	0	40	0	0	0	0	0	82	0	0	0	0	132	55	0	0	0	0	0	0	0	0	0	0	0	10	0	0	0	0	0
MOTU_000002870	80	69555	Caenogastropoda	subclass	Eukaryota	Metazoa	Mollusca	Gastropoda	Unidentified	Unidentified	Unidentified	Unidentified	8396	177	121	0	0	0	0	0	0	0	0	0	0	0	0	0	0	0	0	0	0	0	45	46	67	1359	939	5433	0	0	0	0	0	0	180	0	29
MOTU_000002876	97	6049	Haplosclerida	order	Eukaryota	Metazoa	Porifera	Demospongiae	Haplosclerida	Unidentified	Unidentified	Unidentified	34	0	0	0	0	0	0	0	0	0	0	0	0	0	0	0	0	0	0	0	0	0	0	0	0	0	0	0	0	0	0	0	0	0	0	0	0
MOTU_000002893	75	116569	Neocopepoda	infraclass	Eukaryota	Metazoa	Arthropoda	Hexanauplia	Unidentified	Unidentified	Unidentified	Unidentified	2066	0	97	0	0	26	0	357	0	0	0	0	0	0	0	0	0	0	0	0	0	0	0	0	0	0	0	0	0	0	0	488	0	0	0	0	0
MOTU_000002909	75	33317	Protostomia	kingdom	Eukaryota	Metazoa	Unidentified	Unidentified	Unidentified	Unidentified	Unidentified	Unidentified	17093	0	0	0	59	27	574	34	435	252	0	0	0	0	0	0	0	0	0	0	0	110	0	0	0	0	0	15573	0	0	0	20	0	9	0	0	0
MOTU_000002915	75	977775	Panpulmonata	class	Eukaryota	Metazoa	Mollusca	Gastropoda	Unidentified	Unidentified	Unidentified	Unidentified	21	0	0	0	0	0	0	0	0	0	0	0	0	0	0	0	0	0	0	0	0	0	0	0	0	0	0	0	0	0	0	0	0	0	0	0	0
MOTU_000002916	75	2172821	Multicrustacea	superclass	Eukaryota	Metazoa	Arthropoda	Unidentified	Unidentified	Unidentified	Unidentified	Unidentified	11487	4379	3617	3474	0	0	0	0	0	0	0	0	0	0	0	0	0	0	0	0	0	0	0	0	0	0	0	0	0	0	0	0	17	0	0	0	0
MOTU_000002939	80	116571	Podoplea	superorder	Eukaryota	Metazoa	Arthropoda	Hexanauplia	Unidentified	Unidentified	Unidentified	Unidentified	490	100	109	281	0	0	0	0	0	0	0	0	0	0	0	0	0	0	0	0	0	0	0	0	0	0	0	0	0	0	0	0	0	0	0	0	0
MOTU_000002955	75	2172821	Multicrustacea	superclass	Eukaryota	Metazoa	Arthropoda	Unidentified	Unidentified	Unidentified	Unidentified	Unidentified	238	0	0	0	0	0	0	0	0	0	0	0	0	0	0	0	0	0	0	0	0	0	0	0	0	0	0	0	0	0	0	70	87	0	0	0	0
MOTU_000003002	97	37520	Obelia dichotoma	species	Eukaryota	Metazoa	Cnidaria	Hydrozoa	Leptothecata	Obeliidae	Obelia	Obelia dichotoma	22611	0	57	0	0	0	0	0	0	0	0	209	0	0	0	0	0	0	0	0	0	0	0	34	0	5137	0	6794	0	0	0	0	0	0	0	0	0
MOTU_000003012	97	1162741	Acanthodendrilla australis	species	Eukaryota	Metazoa	Porifera	Demospongiae	Dendroceratida	Dictyodendrillidae	Acanthodendrilla	Acanthodendrilla australis	210	0	0	0	13	0	0	0	0	0	0	0	0	0	0	0	0	0	0	0	0	0	0	0	0	0	73	0	0	0	0	0	0	0	0	0	98
MOTU_000003027	75	2172821	Multicrustacea	superclass	Eukaryota	Metazoa	Arthropoda	Unidentified	Unidentified	Unidentified	Unidentified	Unidentified	64	0	0	0	0	0	0	0	0	0	0	0	0	0	0	0	0	0	0	0	0	0	0	0	0	0	0	0	0	0	0	0	64	0	0	0	0
MOTU_000003028	75	33317	Protostomia	kingdom	Eukaryota	Metazoa	Unidentified	Unidentified	Unidentified	Unidentified	Unidentified	Unidentified	148	0	0	0	0	0	0	0	0	0	0	0	0	0	0	0	0	0	0	0	0	0	0	0	0	0	0	0	0	0	0	13	28	0	0	0	40
MOTU_000003036	85	500008	Leptothecata	order	Eukaryota	Metazoa	Cnidaria	Hydrozoa	Leptothecata	Unidentified	Unidentified	Unidentified	4593	1304	2706	0	0	0	0	16	0	0	0	0	83	78	0	0	0	0	126	69	0	0	0	0	0	87	124	0	0	0	0	0	0	0	0	0	0
MOTU_000003047	80	72041	Eumalacostraca	subclass	Eukaryota	Metazoa	Arthropoda	Malacostraca	Unidentified	Unidentified	Unidentified	Unidentified	44868	943	1227	167	1307	92	2148	2998	15446	5746	63	284	137	2841	35	641	1403	3217	383	94	305	385	1255	0	0	240	0	3511	0	0	0	0	0	0	0	0	0
MOTU_000003053	75	2172821	Multicrustacea	superclass	Eukaryota	Metazoa	Arthropoda	Unidentified	Unidentified	Unidentified	Unidentified	Unidentified	54	0	0	0	0	0	0	0	0	0	0	0	0	0	0	0	0	0	0	0	0	0	0	0	0	0	0	0	0	0	0	54	0	0	0	0	0
MOTU_000003055	100	3023905	Aiptasiogeton eruptaurantia	species	Eukaryota	Metazoa	Cnidaria	Anthozoa	Actiniaria	Aiptasiidae	Aiptasiogeton	Aiptasiogeton eruptaurantia	45	0	0	0	0	0	0	0	0	0	0	0	0	45	0	0	0	0	0	0	0	0	0	0	0	0	0	0	0	0	0	0	0	0	0	0	0
MOTU_000003056	100	252666	Clytia paulensis	species	Eukaryota	Metazoa	Cnidaria	Hydrozoa	Leptothecata	Clytiidae	Clytia	Clytia paulensis	5971	48	0	0	0	0	0	0	0	0	0	0	0	0	0	0	0	0	0	0	0	0	0	0	45	142	0	1530	0	0	0	0	0	0	0	0	0
MOTU_000003060	80	184746	Undinula	genus	Eukaryota	Metazoa	Arthropoda	Hexanauplia	Calanoida	Calanidae	Undinula	Unidentified	23447	799	1672	656	612	211	1478	1567	8086	3305	210	653	164	260	274	53	0	29	0	0	7	39	31	32	0	420	0	2889	0	0	0	0	0	0	0	0	0
MOTU_000003061	80	371451	Corophiidae	family	Eukaryota	Metazoa	Arthropoda	Malacostraca	Amphipoda	Corophiidae	Unidentified	Unidentified	460	0	0	0	0	0	0	0	0	0	0	0	0	0	0	0	0	0	0	0	0	0	0	0	0	0	0	0	0	0	0	0	0	0	27	24	26
MOTU_000003070	97	252669	Clytia gracilis	species	Eukaryota	Metazoa	Cnidaria	Hydrozoa	Leptothecata	Clytiidae	Clytia	Clytia gracilis	118921	0	0	31	0	0	0	0	0	0	60	203	0	0	0	1483	19613	4079	81036	8546	3836	0	0	0	0	0	0	0	0	0	0	0	0	0	0	0	0
MOTU_000003087	75	116569	Neocopepoda	infraclass	Eukaryota	Metazoa	Arthropoda	Hexanauplia	Unidentified	Unidentified	Unidentified	Unidentified	121917	1721	2599	1984	1060	301	6107	1685	21388	3052	2879	5702	3407	12687	7810	6603	8124	4054	14598	2081	1160	500	1084	1698	89	0	0	9544	0	0	0	0	0	0	0	0	0
MOTU_000003110	100	184585	Engraulis encrasicolus	species	Eukaryota	Metazoa	Chordata	Actinopteri	Clupeiformes	Engraulidae	Engraulis	Engraulis encrasicolus	203	0	0	0	0	162	0	0	0	0	0	0	0	0	0	0	0	0	0	0	0	0	0	0	0	0	0	0	0	0	0	0	0	0	41	0	0
MOTU_000003112	90	2750049	Obeliida	order	Eukaryota	Metazoa	Cnidaria	Hydrozoa	Leptothecata	Unidentified	Unidentified	Unidentified	151285	0	0	0	0	0	0	0	0	0	145	0	19088	13084	35371	11506	32018	19364	16839	1229	750	515	277	987	0	0	0	0	0	0	0	0	0	0	0	0	0
MOTU_000003118	70	197562	Pancrustacea	phylum	Eukaryota	Metazoa	Arthropoda	Unidentified	Unidentified	Unidentified	Unidentified	Unidentified	23431	0	0	0	0	0	0	0	219	0	0	0	0	0	0	0	0	0	0	0	0	0	0	0	0	0	0	0	0	0	0	0	0	0	246	181	51
MOTU_000003135	80	33213	Bilateria	kingdom	Eukaryota	Metazoa	Unidentified	Unidentified	Unidentified	Unidentified	Unidentified	Unidentified	173	0	0	0	0	0	0	0	0	0	0	0	0	0	0	0	0	0	0	0	0	0	0	0	0	0	0	0	0	0	0	0	0	0	0	0	0
MOTU_000003147	85	32569	Obelia	genus	Eukaryota	Metazoa	Cnidaria	Hydrozoa	Leptothecata	Obeliidae	Obelia	Unidentified	98	0	0	0	0	0	0	0	0	0	0	0	0	0	0	0	32	0	0	0	0	0	31	0	0	0	0	0	0	0	0	0	0	0	0	0	0
MOTU_000003156	70	33317	Protostomia	kingdom	Eukaryota	Metazoa	Unidentified	Unidentified	Unidentified	Unidentified	Unidentified	Unidentified	2277	0	0	0	0	0	0	0	0	0	0	0	0	0	0	0	0	0	0	0	0	0	0	0	0	0	0	0	0	0	0	0	0	0	0	0	0
MOTU_000003164	97	401970	Halopteris diaphana	species	Eukaryota	Metazoa	Cnidaria	Hydrozoa	Leptothecata	Halopterididae	Halopteris	Halopteris diaphana	37393	137	3446	5446	24	0	0	40	0	0	834	236	418	788	636	476	152	121	1610	401	35	0	314	139	84	0	0	22056	0	0	0	0	0	0	0	0	0
MOTU_000003171	80	6072	Eumetazoa	kingdom	Eukaryota	Metazoa	Unidentified	Unidentified	Unidentified	Unidentified	Unidentified	Unidentified	58	0	0	0	0	0	0	0	0	0	0	0	0	0	0	0	0	0	0	0	0	0	0	0	0	0	0	0	0	0	0	0	0	0	0	58	0
MOTU_000003173	97	283505	Pione velans	species	Eukaryota	Metazoa	Porifera	Demospongiae	Clionaida	Clionaidae	Pione	Pione velans	7	0	0	0	0	0	0	0	0	0	0	0	0	0	0	0	0	0	0	0	0	0	0	0	0	0	0	0	0	0	0	0	0	0	0	0	0
MOTU_000003181	75	2172821	Multicrustacea	superclass	Eukaryota	Metazoa	Arthropoda	Unidentified	Unidentified	Unidentified	Unidentified	Unidentified	4515	223	158	47	144	16	934	76	1030	145	22	100	57	88	152	128	232	50	457	54	9	0	166	172	55	0	0	0	0	0	0	0	0	0	0	0	0
MOTU_000003199	97	259563	Haminoea hydatis	species	Eukaryota	Metazoa	Mollusca	Gastropoda	Cephalaspidea	Haminoeidae	Haminoea	Haminoea hydatis	88	0	0	41	12	13	0	0	0	0	0	22	0	0	0	0	0	0	0	0	0	0	0	0	0	0	0	0	0	0	0	0	0	0	0	0	0
MOTU_000003205	80	1732196	Senticaudata	suborder	Eukaryota	Metazoa	Arthropoda	Malacostraca	Amphipoda	Unidentified	Unidentified	Unidentified	437	0	0	0	0	0	79	0	0	0	0	0	0	0	0	0	0	0	0	0	0	0	0	0	0	0	0	0	0	0	0	82	244	6	26	0	0
MOTU_000003206	100	576236	Thoralus cranchii	species	Eukaryota	Metazoa	Arthropoda	Malacostraca	Decapoda	Hippolytidae	Thoralus	Thoralus cranchii	3289	0	0	0	0	0	0	26	0	0	0	98	928	1313	924	0	0	0	0	0	0	0	0	0	0	0	0	0	0	0	0	0	0	0	0	0	0
MOTU_000003212	80	6821	Amphipoda	order	Eukaryota	Metazoa	Arthropoda	Malacostraca	Amphipoda	Unidentified	Unidentified	Unidentified	50671	0	111	81	113	13	1034	122	16776	4731	721	1383	107	0	0	56	0	69	0	0	0	85	0	0	82	4640	0	20539	0	0	0	0	0	8	0	0	0
MOTU_000003225	80	32261	Terebellidae	family	Eukaryota	Metazoa	Annelida	Polychaeta	Terebellida	Terebellidae	Unidentified	Unidentified	154	0	0	0	0	0	0	0	0	0	0	0	0	0	0	0	0	0	113	23	18	0	0	0	0	0	0	0	0	0	0	0	0	0	0	0	0
MOTU_000003232	80	41212	Harpacticoida	order	Eukaryota	Metazoa	Arthropoda	Hexanauplia	Harpacticoida	Unidentified	Unidentified	Unidentified	67706	305	144	74	339	43	1358	149	1062	744	0	29	0	0	0	28	31	18	0	0	0	0	224	526	64	268	0	62281	0	0	0	0	0	0	0	0	0
MOTU_000003233	85	500008	Leptothecata	order	Eukaryota	Metazoa	Cnidaria	Hydrozoa	Leptothecata	Unidentified	Unidentified	Unidentified	29	0	0	0	0	0	0	0	0	0	0	0	0	0	0	0	0	0	0	0	0	0	0	0	0	0	0	0	0	0	0	0	0	0	0	0	0
MOTU_000003237	80	136199	Austropallene	genus	Eukaryota	Metazoa	Arthropoda	Pycnogonida	Pantopoda	Callipallenidae	Austropallene	Unidentified	3874	0	0	0	44	27	0	102	252	83	124	94	423	174	635	127	0	0	0	0	31	0	0	0	0	1308	450	0	0	0	0	0	0	0	0	0	0
MOTU_000003250	90	500008	Leptothecata	order	Eukaryota	Metazoa	Cnidaria	Hydrozoa	Leptothecata	Unidentified	Unidentified	Unidentified	1879	0	0	24	0	0	0	0	0	0	0	0	0	0	0	32	0	0	0	0	0	0	39	0	0	0	0	0	0	0	0	0	0	0	0	25	0
MOTU_000003262	85	190526	Dysidea	genus	Eukaryota	Metazoa	Porifera	Demospongiae	Dictyoceratida	Dysideidae	Dysidea	Unidentified	186	0	64	40	0	0	0	0	0	0	0	0	0	0	0	0	0	0	0	0	0	0	0	0	0	0	0	0	0	0	0	44	0	0	0	0	0
MOTU_000003274	75	33208	Metazoa	kingdom	Eukaryota	Metazoa	Unidentified	Unidentified	Unidentified	Unidentified	Unidentified	Unidentified	19	0	0	0	0	0	0	0	0	0	0	0	0	0	0	0	0	0	0	0	0	0	0	0	0	0	0	0	0	0	0	0	19	0	0	0	0
MOTU_000003286	80	116569	Neocopepoda	infraclass	Eukaryota	Metazoa	Arthropoda	Hexanauplia	Unidentified	Unidentified	Unidentified	Unidentified	7201	140	234	37	324	61	807	50	1151	525	146	3501	0	0	52	0	0	0	0	0	0	48	38	0	52	0	0	0	0	0	0	0	0	6	29	0	0
MOTU_000003288	80	977775	Panpulmonata	class	Eukaryota	Metazoa	Mollusca	Gastropoda	Unidentified	Unidentified	Unidentified	Unidentified	3007	53	1419	323	0	0	171	44	0	997	0	0	0	0	0	0	0	0	0	0	0	0	0	0	0	0	0	0	0	0	0	0	0	0	0	0	0
MOTU_000003303	70	6125	Scleractinia	order	Eukaryota	Metazoa	Cnidaria	Anthozoa	Scleractinia	Unidentified	Unidentified	Unidentified	956	0	0	0	0	0	0	0	0	0	0	0	0	0	0	0	0	0	0	0	0	0	0	0	0	0	0	0	0	0	0	25	0	0	0	931	0
MOTU_000003377	100	48171	Chelon labrosus	species	Eukaryota	Metazoa	Chordata	Actinopteri	Mugiliformes	Mugilidae	Chelon	Chelon labrosus	77	0	0	0	0	0	0	0	0	0	0	0	0	0	0	0	0	0	0	0	0	0	0	0	0	0	0	0	0	0	0	0	0	0	0	0	0
MOTU_000003397	80	977775	Panpulmonata	class	Eukaryota	Metazoa	Mollusca	Gastropoda	Unidentified	Unidentified	Unidentified	Unidentified	7	0	0	0	0	0	0	0	0	0	0	0	0	0	0	0	0	0	0	0	0	0	0	0	0	0	0	0	0	0	0	0	0	0	0	0	0
MOTU_000003420	75	33208	Metazoa	kingdom	Eukaryota	Metazoa	Unidentified	Unidentified	Unidentified	Unidentified	Unidentified	Unidentified	24	0	0	0	0	0	0	0	0	0	0	0	0	0	0	0	0	0	0	0	0	0	0	0	0	0	0	0	0	0	0	0	0	0	0	0	0
MOTU_000003458	75	6340	Annelida	phylum	Eukaryota	Metazoa	Annelida	Unidentified	Unidentified	Unidentified	Unidentified	Unidentified	21	0	0	0	0	0	0	0	0	0	0	0	0	0	0	0	0	0	0	0	0	0	0	0	0	0	0	0	0	0	0	21	0	0	0	0	0
MOTU_000003624	85	1779146	Heteroscleromorpha	subclass	Eukaryota	Metazoa	Porifera	Demospongiae	Unidentified	Unidentified	Unidentified	Unidentified	59	0	0	0	0	0	0	0	0	0	0	0	0	0	0	0	0	0	0	0	0	0	0	0	0	0	59	0	0	0	0	0	0	0	0	0	0
MOTU_000003740	80	6049	Haplosclerida	order	Eukaryota	Metazoa	Porifera	Demospongiae	Haplosclerida	Unidentified	Unidentified	Unidentified	213	0	120	0	0	0	0	0	0	0	0	0	0	0	0	0	0	0	0	0	0	0	29	0	0	0	0	0	0	0	0	0	0	0	29	0	0
MOTU_000003759	97	76785	Cliona	genus	Eukaryota	Metazoa	Porifera	Demospongiae	Clionaida	Clionaidae	Cliona	Unidentified	17	0	0	0	0	0	0	0	0	0	0	0	0	0	0	0	0	0	0	0	0	0	0	0	0	0	0	0	0	0	0	0	0	0	0	17	0
MOTU_000003761	80	6072	Eumetazoa	kingdom	Eukaryota	Metazoa	Unidentified	Unidentified	Unidentified	Unidentified	Unidentified	Unidentified	113	0	0	0	0	0	0	0	0	0	0	0	0	0	0	0	0	0	0	0	0	0	0	0	0	0	0	0	0	0	0	0	26	0	29	26	32
MOTU_000003771	75	116569	Neocopepoda	infraclass	Eukaryota	Metazoa	Arthropoda	Hexanauplia	Unidentified	Unidentified	Unidentified	Unidentified	6134	74	142	0	470	105	2773	0	0	0	0	0	0	0	0	0	0	0	0	0	0	0	0	0	70	71	0	2429	0	0	0	0	0	0	0	0	0
MOTU_000003773	75	6682	Eucarida	superorder	Eukaryota	Metazoa	Arthropoda	Malacostraca	Unidentified	Unidentified	Unidentified	Unidentified	529	129	290	80	0	0	0	0	0	0	0	0	0	0	0	0	0	22	0	0	8	0	0	0	0	0	0	0	0	0	0	0	0	0	0	0	0
MOTU_000003786	100	48170	Chelon	genus	Eukaryota	Metazoa	Chordata	Actinopteri	Mugiliformes	Mugilidae	Chelon	Unidentified	376	0	0	0	0	0	0	0	0	0	0	0	0	0	0	0	0	0	0	0	0	0	0	0	0	0	0	0	0	0	0	0	0	0	0	0	0
MOTU_000003807	75	33317	Protostomia	kingdom	Eukaryota	Metazoa	Unidentified	Unidentified	Unidentified	Unidentified	Unidentified	Unidentified	39	0	0	0	0	0	0	0	0	0	0	0	0	0	0	0	0	0	0	0	0	0	0	0	0	0	0	0	0	0	0	17	22	0	0	0	0
MOTU_000003842	75	6072	Eumetazoa	kingdom	Eukaryota	Metazoa	Unidentified	Unidentified	Unidentified	Unidentified	Unidentified	Unidentified	245	0	0	0	11	0	0	0	0	0	0	0	0	0	0	0	0	0	0	0	0	0	0	0	0	0	0	0	0	0	0	12	0	0	222	0	0
MOTU_000003856	75	33317	Protostomia	kingdom	Eukaryota	Metazoa	Unidentified	Unidentified	Unidentified	Unidentified	Unidentified	Unidentified	46	0	0	0	0	0	0	0	0	0	0	0	0	0	32	0	0	0	0	0	0	0	0	0	0	0	0	0	0	0	0	0	14	0	0	0	0
MOTU_000003879	80	98848	Amathia	genus	Eukaryota	Metazoa	Bryozoa	Gymnolaemata	Ctenostomatida	Vesiculariidae	Amathia	Unidentified	166863	0	0	0	0	0	0	0	0	0	0	0	0	0	0	0	0	0	0	0	0	0	0	0	0	0	0	0	0	0	0	11	0	0	0	0	0
MOTU_000003880	80	977775	Panpulmonata	class	Eukaryota	Metazoa	Mollusca	Gastropoda	Unidentified	Unidentified	Unidentified	Unidentified	7	0	0	0	0	0	0	0	0	0	0	0	0	0	0	0	0	0	0	0	0	0	0	0	0	0	0	0	0	0	0	0	0	0	0	0	0
MOTU_000003884	80	6527	Stylommatophora	order	Eukaryota	Metazoa	Mollusca	Gastropoda	Stylommatophora	Unidentified	Unidentified	Unidentified	124	0	112	0	0	0	0	0	0	0	0	0	0	0	0	0	0	0	0	0	0	0	0	0	0	0	0	0	0	0	0	0	0	0	0	0	0
MOTU_000003889	100	1440457	Styela canopus	species	Eukaryota	Metazoa	Chordata	Ascidiacea	Stolidobranchia	Styelidae	Styela	Styela canopus	4919	0	0	0	0	0	0	0	0	0	0	0	0	0	0	0	0	0	0	0	0	0	0	0	0	0	0	0	0	0	0	0	0	0	0	0	0
MOTU_000003898	85	500008	Leptothecata	order	Eukaryota	Metazoa	Cnidaria	Hydrozoa	Leptothecata	Unidentified	Unidentified	Unidentified	8300	0	0	0	0	0	0	0	0	0	0	0	0	0	0	46	5183	0	922	2127	17	0	0	0	0	0	0	0	0	0	0	0	0	0	0	0	0
MOTU_000003900	80	37516	Hydroidolina	subclass	Eukaryota	Metazoa	Cnidaria	Hydrozoa	Unidentified	Unidentified	Unidentified	Unidentified	1160	0	0	0	0	0	0	0	0	0	0	0	768	0	29	0	0	0	0	101	0	0	59	0	0	0	0	0	0	0	0	0	0	0	0	0	0
MOTU_000003913	80	6381	Oligochaeta	subclass	Eukaryota	Metazoa	Annelida	Clitellata	Unidentified	Unidentified	Unidentified	Unidentified	3415	0	0	0	0	0	0	0	0	0	0	0	0	0	0	0	0	0	0	0	0	0	0	0	0	0	0	947	327	0	0	798	0	0	0	0	143
MOTU_000003914	75	33317	Protostomia	kingdom	Eukaryota	Metazoa	Unidentified	Unidentified	Unidentified	Unidentified	Unidentified	Unidentified	123	0	0	0	0	0	0	0	0	0	0	0	0	0	0	0	0	0	0	0	0	0	0	0	0	0	0	0	0	0	0	0	0	0	100	0	0
MOTU_000003929	80	298494	Lernaeopodidae	family	Eukaryota	Metazoa	Arthropoda	Hexanauplia	Siphonostomatoida	Lernaeopodidae	Unidentified	Unidentified	311675	1266	3627	1380	10469	2838	75524	3926	47857	15874	5340	6059	3741	16626	21936	5845	3137	4621	11656	863	650	325	366	1138	143	2361	0	63893	0	0	0	0	12	13	189	0	0
MOTU_000003932	75	1206795	Lophotrochozoa	kingdom	Eukaryota	Metazoa	Unidentified	Unidentified	Unidentified	Unidentified	Unidentified	Unidentified	56907	431	393	85	12	13	0	88	92	72	111	40	0	0	0	0	0	0	0	0	0	76	73	217	0	0	0	55204	0	0	0	0	0	0	0	0	0
MOTU_000003955	75	33317	Protostomia	kingdom	Eukaryota	Metazoa	Unidentified	Unidentified	Unidentified	Unidentified	Unidentified	Unidentified	7	0	0	0	0	0	0	0	0	0	0	0	0	0	0	0	0	0	0	0	0	0	0	0	0	0	0	0	0	0	0	0	0	0	0	0	0
MOTU_000004008	80	32436	Aplousobranchia	order	Eukaryota	Metazoa	Chordata	Ascidiacea	Aplousobranchia	Unidentified	Unidentified	Unidentified	234119	0	0	0	0	59	583	40850	72765	91220	14946	13127	20	0	0	0	0	0	0	0	0	0	0	0	0	503	0	0	0	0	0	0	0	0	0	0	0
MOTU_000004022	90	190526	Dysidea	genus	Eukaryota	Metazoa	Porifera	Demospongiae	Dictyoceratida	Dysideidae	Dysidea	Unidentified	30	0	0	0	0	0	0	0	0	0	0	0	0	0	0	0	0	0	0	0	30	0	0	0	0	0	0	0	0	0	0	0	0	0	0	0	0
MOTU_000004024	100	2714564	Barrukia cristata	species	Eukaryota	Metazoa	Annelida	Polychaeta	Phyllodocida	Polynoidae	Barrukia	Barrukia cristata	2354	0	2322	0	0	0	0	0	0	0	0	0	0	0	0	0	0	0	0	0	0	0	0	0	0	0	0	0	0	0	0	10	0	0	0	22	0
MOTU_000004038	97	2716581	Thelepus antarcticus	species	Eukaryota	Metazoa	Annelida	Polychaeta	Terebellida	Terebellidae	Thelepus	Thelepus antarcticus	269	0	258	0	0	0	0	0	0	0	0	0	0	0	0	0	0	0	0	0	0	0	0	0	0	0	0	0	0	11	0	0	0	0	0	0	0
MOTU_000004043	100	27697	Sardina pilchardus	species	Eukaryota	Metazoa	Chordata	Actinopteri	Clupeiformes	Clupeidae	Sardina	Sardina pilchardus	265	0	0	0	0	0	0	0	0	0	0	0	0	0	0	0	0	0	0	0	0	0	0	0	0	0	0	0	0	0	0	0	30	0	0	0	0
MOTU_000004047	80	308572	Plumulariidae	family	Eukaryota	Metazoa	Cnidaria	Hydrozoa	Leptothecata	Plumulariidae	Unidentified	Unidentified	171	0	0	0	0	0	0	0	0	0	0	0	0	0	0	0	0	0	0	0	0	0	0	0	0	0	0	0	0	16	0	24	0	0	0	0	0
MOTU_000004053	80	221269	Gomphiocephalus	genus	Eukaryota	Metazoa	Arthropoda	Collembola	Poduromorpha	Hypogastruridae	Gomphiocephalus	Unidentified	58	0	0	0	0	0	0	0	0	0	0	0	0	0	0	0	0	0	0	0	0	0	0	0	0	0	0	0	0	0	0	17	0	0	0	0	0
MOTU_000004112	97	2528329	Dynamene edwardsi	species	Eukaryota	Metazoa	Arthropoda	Malacostraca	Isopoda	Sphaeromatidae	Dynamene	Dynamene edwardsi	19	0	0	0	0	0	0	0	0	0	0	0	0	0	0	0	0	0	0	0	0	0	0	0	0	0	0	0	0	0	0	0	0	0	0	0	0
MOTU_000004149	100	660630	Odontaster roseus	species	Eukaryota	Metazoa	Echinodermata	Asteroidea	Valvatida	Odontasteridae	Odontaster	Odontaster roseus	565	0	540	0	0	0	0	0	0	0	0	0	0	0	0	0	0	0	0	0	0	0	0	0	0	0	0	0	0	0	0	0	0	0	0	25	0
MOTU_000004155	75	33317	Protostomia	kingdom	Eukaryota	Metazoa	Unidentified	Unidentified	Unidentified	Unidentified	Unidentified	Unidentified	130	0	0	0	0	0	0	0	0	0	0	0	0	0	0	0	0	0	0	0	0	0	0	0	0	0	0	0	0	0	0	15	13	0	0	24	0
MOTU_000004185	100	187406	Paracalanus parvus	species	Eukaryota	Metazoa	Arthropoda	Hexanauplia	Calanoida	Paracalanidae	Paracalanus	Paracalanus parvus	201	0	0	0	0	0	0	0	0	0	0	0	0	0	0	0	0	0	0	0	0	0	0	0	0	0	0	0	0	0	0	19	13	0	0	0	0
MOTU_000004229	75	1206795	Lophotrochozoa	kingdom	Eukaryota	Metazoa	Unidentified	Unidentified	Unidentified	Unidentified	Unidentified	Unidentified	86	0	86	0	0	0	0	0	0	0	0	0	0	0	0	0	0	0	0	0	0	0	0	0	0	0	0	0	0	0	0	0	0	0	0	0	0
MOTU_000004252	75	6820	Peracarida	superorder	Eukaryota	Metazoa	Arthropoda	Malacostraca	Unidentified	Unidentified	Unidentified	Unidentified	70	0	70	0	0	0	0	0	0	0	0	0	0	0	0	0	0	0	0	0	0	0	0	0	0	0	0	0	0	0	0	0	0	0	0	0	0
MOTU_000004265	75	33208	Metazoa	kingdom	Eukaryota	Metazoa	Unidentified	Unidentified	Unidentified	Unidentified	Unidentified	Unidentified	31	0	0	0	0	0	0	0	0	0	0	0	0	0	0	0	0	0	0	0	0	0	0	0	0	0	0	0	0	0	0	0	0	0	0	0	0
MOTU_000004327	75	33208	Metazoa	kingdom	Eukaryota	Metazoa	Unidentified	Unidentified	Unidentified	Unidentified	Unidentified	Unidentified	11	0	0	0	0	0	0	0	0	0	0	0	0	0	0	0	0	0	0	0	0	0	0	0	0	0	0	0	0	0	0	0	11	0	0	0	0
MOTU_000004381	75	6072	Eumetazoa	kingdom	Eukaryota	Metazoa	Unidentified	Unidentified	Unidentified	Unidentified	Unidentified	Unidentified	45	0	0	0	0	0	0	0	0	0	0	0	0	0	0	0	0	0	0	0	0	0	0	0	0	0	0	0	0	0	0	0	0	0	0	0	0
MOTU_000004535	90	116569	Neocopepoda	infraclass	Eukaryota	Metazoa	Arthropoda	Hexanauplia	Unidentified	Unidentified	Unidentified	Unidentified	104	0	0	0	0	0	0	0	0	0	0	0	0	0	0	0	0	0	0	0	0	0	0	0	0	0	0	0	0	0	0	37	0	0	0	0	0
MOTU_000004553	100	2714551	Harmothoe crosetensis	species	Eukaryota	Metazoa	Annelida	Polychaeta	Phyllodocida	Polynoidae	Harmothoe	Harmothoe crosetensis	61	0	61	0	0	0	0	0	0	0	0	0	0	0	0	0	0	0	0	0	0	0	0	0	0	0	0	0	0	0	0	0	0	0	0	0	0
MOTU_000004565	97	6837	Calanus finmarchicus	species	Eukaryota	Metazoa	Arthropoda	Hexanauplia	Calanoida	Calanidae	Calanus	Calanus finmarchicus	44	0	0	0	0	0	0	0	0	0	0	0	0	0	0	0	0	0	0	0	0	0	0	0	0	0	0	0	0	0	0	0	0	0	0	28	0
MOTU_000004584	97	6063	Halichondria panicea	species	Eukaryota	Metazoa	Porifera	Demospongiae	Suberitida	Halichondriidae	Halichondria	Halichondria panicea	420	0	420	0	0	0	0	0	0	0	0	0	0	0	0	0	0	0	0	0	0	0	0	0	0	0	0	0	0	0	0	0	0	0	0	0	0
MOTU_000004652	100	6145	Aurelia aurita	species	Eukaryota	Metazoa	Cnidaria	Scyphozoa	Semaeostomeae	Ulmaridae	Aurelia	Aurelia aurita	18	0	0	0	0	0	0	0	0	0	0	0	0	0	0	0	0	0	0	0	0	0	0	0	0	0	0	0	0	0	0	0	0	0	0	0	0
MOTU_000004678	97	252957	Phorbas	genus	Eukaryota	Metazoa	Porifera	Demospongiae	Poecilosclerida	Hymedesmiidae	Phorbas	Unidentified	325	0	0	0	0	0	0	0	0	0	0	0	0	0	0	0	0	0	0	0	0	0	0	0	0	0	206	0	0	0	0	0	0	0	0	119	0
MOTU_000004685	85	37516	Hydroidolina	subclass	Eukaryota	Metazoa	Cnidaria	Hydrozoa	Unidentified	Unidentified	Unidentified	Unidentified	15496	0	0	0	0	0	0	0	0	0	0	0	0	0	0	0	0	0	0	0	0	0	0	0	0	0	0	0	0	0	0	29	0	0	0	0	0
MOTU_000004700	85	6821	Amphipoda	order	Eukaryota	Metazoa	Arthropoda	Malacostraca	Amphipoda	Unidentified	Unidentified	Unidentified	943	0	0	0	0	0	0	0	0	0	0	0	0	0	0	0	0	0	0	0	0	0	0	0	0	0	0	0	0	0	0	122	488	60	201	0	0
MOTU_000004764	75	6072	Eumetazoa	kingdom	Eukaryota	Metazoa	Unidentified	Unidentified	Unidentified	Unidentified	Unidentified	Unidentified	115	0	0	0	0	0	0	0	0	0	0	0	0	0	0	0	0	0	0	0	0	0	0	0	0	0	0	0	0	0	0	19	17	5	0	43	31
MOTU_000004768	90	6065	Hymeniacidon	genus	Eukaryota	Metazoa	Porifera	Demospongiae	Suberitida	Halichondriidae	Hymeniacidon	Unidentified	8	0	0	0	0	0	0	0	0	0	0	0	0	0	0	0	0	0	0	0	0	0	0	0	0	0	8	0	0	0	0	0	0	0	0	0	0
MOTU_000004774	75	6685	Penaeidae	family	Eukaryota	Metazoa	Arthropoda	Malacostraca	Decapoda	Penaeidae	Unidentified	Unidentified	786	0	0	32	0	0	0	0	0	0	0	0	0	0	0	0	0	0	0	0	0	0	0	0	0	0	606	0	0	0	0	37	14	20	0	0	0
MOTU_000004788	75	1206795	Lophotrochozoa	kingdom	Eukaryota	Metazoa	Unidentified	Unidentified	Unidentified	Unidentified	Unidentified	Unidentified	13	0	0	0	0	0	0	0	0	0	0	0	0	0	0	0	0	0	0	0	0	0	0	0	0	0	0	0	0	0	0	13	0	0	0	0	0
MOTU_000004790	100	581059	Polyandrocarpa zorritensis	species	Eukaryota	Metazoa	Chordata	Ascidiacea	Stolidobranchia	Styelidae	Polyandrocarpa	Polyandrocarpa zorritensis	47	0	0	47	0	0	0	0	0	0	0	0	0	0	0	0	0	0	0	0	0	0	0	0	0	0	0	0	0	0	0	0	0	0	0	0	0
MOTU_000004794	75	33317	Protostomia	kingdom	Eukaryota	Metazoa	Unidentified	Unidentified	Unidentified	Unidentified	Unidentified	Unidentified	82	0	0	0	0	0	0	0	0	0	0	0	0	0	0	0	0	0	0	0	0	0	0	0	0	0	0	0	0	0	0	0	0	0	0	0	0
MOTU_000004829	100	622417	Alpheus bellulus	species	Eukaryota	Metazoa	Arthropoda	Malacostraca	Decapoda	Alpheidae	Alpheus	Alpheus bellulus	42	0	0	0	0	0	0	0	0	0	0	0	0	0	0	0	0	0	0	0	0	0	0	0	31	0	0	0	0	0	0	0	0	0	0	0	0
MOTU_000004830	75	33317	Protostomia	kingdom	Eukaryota	Metazoa	Unidentified	Unidentified	Unidentified	Unidentified	Unidentified	Unidentified	58	0	58	0	0	0	0	0	0	0	0	0	0	0	0	0	0	0	0	0	0	0	0	0	0	0	0	0	0	0	0	0	0	0	0	0	0
MOTU_000004844	80	33208	Metazoa	kingdom	Eukaryota	Metazoa	Unidentified	Unidentified	Unidentified	Unidentified	Unidentified	Unidentified	5	0	0	0	0	0	0	0	0	0	0	0	0	0	0	0	0	0	0	0	0	0	0	0	0	0	0	0	0	0	0	0	0	5	0	0	0
MOTU_000004857	80	216307	Euthyneura	class	Eukaryota	Metazoa	Mollusca	Gastropoda	Unidentified	Unidentified	Unidentified	Unidentified	22	0	0	0	0	0	0	0	0	0	0	0	0	0	0	0	0	0	0	0	0	0	0	0	0	0	0	0	0	0	0	0	0	0	0	0	0
MOTU_000004874	80	6833	Calanoida	order	Eukaryota	Metazoa	Arthropoda	Hexanauplia	Calanoida	Unidentified	Unidentified	Unidentified	14137	0	0	0	130	23	762	0	0	0	0	0	0	0	0	1088	1340	2019	2920	531	463	817	0	490	0	0	0	3554	0	0	0	0	0	0	0	0	0
MOTU_000004906	75	33317	Protostomia	kingdom	Eukaryota	Metazoa	Unidentified	Unidentified	Unidentified	Unidentified	Unidentified	Unidentified	106	0	0	0	0	0	0	0	0	0	0	0	0	0	0	0	0	0	0	0	0	0	0	0	0	0	0	0	0	0	0	19	17	0	0	19	0
MOTU_000004910	97	119425	Darwinellidae	family	Eukaryota	Metazoa	Porifera	Demospongiae	Dendroceratida	Darwinellidae	Unidentified	Unidentified	110	0	0	0	0	0	0	0	0	0	0	0	0	0	0	0	0	0	0	0	0	0	0	0	0	0	0	0	0	0	0	34	0	0	0	0	0
MOTU_000004917	90	160504	Leptochelia	genus	Eukaryota	Metazoa	Arthropoda	Malacostraca	Tanaidacea	Leptocheliidae	Leptochelia	Unidentified	110	0	0	0	0	0	0	0	88	0	0	0	0	0	22	0	0	0	0	0	0	0	0	0	0	0	0	0	0	0	0	0	0	0	0	0	0
MOTU_000004943	75	1779146	Heteroscleromorpha	subclass	Eukaryota	Metazoa	Porifera	Demospongiae	Unidentified	Unidentified	Unidentified	Unidentified	119	0	0	0	0	0	0	0	0	0	0	0	0	0	0	0	74	23	0	0	0	0	0	0	0	0	0	0	0	0	0	0	0	0	0	0	0
MOTU_000004950	75	6657	Crustacea	subphylum	Eukaryota	Metazoa	Arthropoda	Unidentified	Unidentified	Unidentified	Unidentified	Unidentified	13	0	0	0	0	0	0	0	0	0	0	0	0	0	0	0	0	0	0	0	0	0	0	0	0	0	0	0	0	0	0	0	13	0	0	0	0
MOTU_000004951	80	72041	Eumalacostraca	subclass	Eukaryota	Metazoa	Arthropoda	Malacostraca	Unidentified	Unidentified	Unidentified	Unidentified	536	0	0	0	0	38	95	0	291	0	0	45	31	0	0	0	36	0	0	0	0	0	0	0	0	0	0	0	0	0	0	0	0	0	0	0	0
MOTU_000004963	75	116569	Neocopepoda	infraclass	Eukaryota	Metazoa	Arthropoda	Hexanauplia	Unidentified	Unidentified	Unidentified	Unidentified	138	0	0	0	0	0	0	0	0	0	0	0	0	0	0	0	0	0	0	0	0	0	0	0	0	0	0	0	0	0	0	36	0	0	0	0	0
MOTU_000004972	70	33208	Metazoa	kingdom	Eukaryota	Metazoa	Unidentified	Unidentified	Unidentified	Unidentified	Unidentified	Unidentified	64	0	0	0	0	0	0	0	0	0	0	0	0	0	0	0	0	0	0	0	0	0	0	0	0	0	0	0	0	0	0	0	0	0	0	0	0
MOTU_000004977	85	1287635	Fionoidea	superfamily	Eukaryota	Metazoa	Mollusca	Gastropoda	Nudibranchia	Unidentified	Unidentified	Unidentified	4907	0	0	43	0	0	0	0	86	0	471	447	331	412	1956	85	0	0	0	31	22	0	137	44	66	736	0	0	0	0	0	0	0	0	0	0	0
MOTU_000005248	90	371451	Corophiidae	family	Eukaryota	Metazoa	Arthropoda	Malacostraca	Amphipoda	Corophiidae	Unidentified	Unidentified	69	0	0	0	0	0	0	0	0	0	0	0	0	0	0	0	0	0	0	0	0	0	0	0	0	0	0	0	0	0	0	14	38	8	0	0	0
MOTU_000005252	97	529286	Glycera tesselata	species	Eukaryota	Metazoa	Annelida	Polychaeta	Phyllodocida	Glyceridae	Glycera	Glycera tesselata	2388	0	0	0	0	0	0	855	0	0	0	0	0	0	0	0	0	0	0	0	0	120	0	56	1357	0	0	0	0	0	0	0	0	0	0	0	0
MOTU_000005270	75	33317	Protostomia	kingdom	Eukaryota	Metazoa	Unidentified	Unidentified	Unidentified	Unidentified	Unidentified	Unidentified	31	0	0	0	0	0	0	0	0	0	0	0	0	0	0	0	0	0	0	0	0	0	0	0	0	0	0	0	0	0	0	13	18	0	0	0	0
MOTU_000005271	75	33317	Protostomia	kingdom	Eukaryota	Metazoa	Unidentified	Unidentified	Unidentified	Unidentified	Unidentified	Unidentified	11448	632	418	421	25	23	254	42	212	159	2295	797	599	207	791	63	343	83	223	0	0	0	0	0	0	71	0	3790	0	0	0	0	0	0	0	0	0
MOTU_000005272	80	116569	Neocopepoda	infraclass	Eukaryota	Metazoa	Arthropoda	Hexanauplia	Unidentified	Unidentified	Unidentified	Unidentified	134	0	0	0	0	0	0	0	0	0	0	0	0	0	0	0	0	0	0	0	0	0	0	0	0	0	0	0	0	0	0	0	0	0	0	0	0
MOTU_000005279	75	6448	Gastropoda	class	Eukaryota	Metazoa	Mollusca	Gastropoda	Unidentified	Unidentified	Unidentified	Unidentified	513	0	0	0	0	0	0	0	0	0	0	0	0	0	0	0	0	0	0	0	0	0	0	0	0	0	0	0	0	0	0	0	0	0	381	30	24
MOTU_000005280	80	116569	Neocopepoda	infraclass	Eukaryota	Metazoa	Arthropoda	Hexanauplia	Unidentified	Unidentified	Unidentified	Unidentified	303	0	0	0	75	0	69	0	0	0	0	100	0	28	0	0	0	0	0	0	0	31	0	0	0	0	0	0	0	0	0	0	0	0	0	0	0
MOTU_000005291	100	-207	Oxydromus pallidus	species	Eukaryota	Metazoa	Annelida	Polychaeta	Phyllodocida	Hesionidae	Oxydromus	Oxydromus pallidus	28489	0	0	0	231	66	0	0	4031	0	2561	13463	520	549	757	103	110	642	0	0	0	0	0	227	59	0	9	5097	0	0	0	0	0	0	0	0	0
MOTU_000005310	75	1206795	Lophotrochozoa	kingdom	Eukaryota	Metazoa	Unidentified	Unidentified	Unidentified	Unidentified	Unidentified	Unidentified	70	0	0	0	0	0	0	0	0	0	0	0	0	0	0	0	0	0	0	0	0	0	0	0	0	0	0	0	0	0	0	0	0	0	0	0	0
MOTU_000005320	85	37516	Hydroidolina	subclass	Eukaryota	Metazoa	Cnidaria	Hydrozoa	Unidentified	Unidentified	Unidentified	Unidentified	10	0	0	0	0	0	0	0	0	0	0	0	0	0	0	0	0	0	0	0	0	0	0	0	0	0	0	0	0	0	0	0	0	0	0	0	0
MOTU_000005324	80	133551	Eleutherozoa	phylum	Eukaryota	Metazoa	Echinodermata	Unidentified	Unidentified	Unidentified	Unidentified	Unidentified	55	0	0	0	0	0	0	0	0	0	0	0	0	0	0	0	0	0	0	0	0	0	55	0	0	0	0	0	0	0	0	0	0	0	0	0	0
MOTU_000005346	80	6351	Nereis	genus	Eukaryota	Metazoa	Annelida	Polychaeta	Phyllodocida	Nereididae	Nereis	Unidentified	86800	60795	0	0	0	0	0	0	0	1053	0	25	56	84	104	0	0	0	0	0	0	0	82	0	0	13011	0	0	0	0	0	21	0	8	0	0	0
MOTU_000005352	75	33317	Protostomia	kingdom	Eukaryota	Metazoa	Unidentified	Unidentified	Unidentified	Unidentified	Unidentified	Unidentified	120350	4323	12307	8458	59	89	349	49	96	160	196	0	0	0	0	0	0	0	0	0	0	0	0	0	0	1123	0	93141	0	0	0	0	0	0	0	0	0
MOTU_000005354	97	1843197	Haliclystus inabai	species	Eukaryota	Metazoa	Cnidaria	Staurozoa	Stauromedusae	Haliclystidae	Haliclystus	Haliclystus inabai	30155	6833	17143	3495	258	18	655	0	0	0	167	37	0	237	29	0	66	0	0	0	0	0	77	43	0	1056	0	0	41	0	0	0	0	0	0	0	0
MOTU_000005364	85	500008	Leptothecata	order	Eukaryota	Metazoa	Cnidaria	Hydrozoa	Leptothecata	Unidentified	Unidentified	Unidentified	186870	1695	15113	7927	0	0	0	0	0	0	0	0	0	0	0	0	0	0	0	0	0	0	0	0	383	25423	21508	114454	0	0	0	0	0	15	0	0	0
MOTU_000005369	75	33213	Bilateria	kingdom	Eukaryota	Metazoa	Unidentified	Unidentified	Unidentified	Unidentified	Unidentified	Unidentified	97680	2365	6653	3000	2481	704	16206	7375	22394	18114	775	1650	159	564	230	84	540	525	400	71	156	150	2320	298	109	530	0	9816	0	0	0	0	0	0	0	0	0
MOTU_000005372	100	1981577	Subadyte pellucida	species	Eukaryota	Metazoa	Annelida	Polychaeta	Phyllodocida	Polynoidae	Subadyte	Subadyte pellucida	197601	1543	627	949	2197	53	1786	795	241	0	26	85	0	0	0	0	0	0	2326	0	79	256	4710	1668	628	63050	1683	105216	0	0	0	33	0	35	0	0	0
MOTU_000005374	75	33213	Bilateria	kingdom	Eukaryota	Metazoa	Unidentified	Unidentified	Unidentified	Unidentified	Unidentified	Unidentified	46418	1668	2387	1629	615	1068	4277	1994	4781	1664	1660	608	79	75	26	195	88	255	118	41	0	236	160	49	0	210	0	22535	0	0	0	0	0	0	0	0	0
MOTU_000005375	75	197562	Pancrustacea	phylum	Eukaryota	Metazoa	Arthropoda	Unidentified	Unidentified	Unidentified	Unidentified	Unidentified	43977	3481	2690	1737	40	24	45	0	0	0	0	0	0	0	0	0	0	0	0	34	0	35	605	568	106	2219	0	32307	0	0	0	0	0	0	0	0	0
MOTU_000005378	75	6833	Calanoida	order	Eukaryota	Metazoa	Arthropoda	Hexanauplia	Calanoida	Unidentified	Unidentified	Unidentified	120075	3547	5783	3558	1102	553	7662	1750	14194	5807	2755	1451	13517	20229	20839	1771	743	636	345	110	6	0	45	31	0	1571	0	12064	0	0	0	0	0	0	0	0	0
MOTU_000005381	75	2172821	Multicrustacea	superclass	Eukaryota	Metazoa	Arthropoda	Unidentified	Unidentified	Unidentified	Unidentified	Unidentified	31405	1379	1838	597	14	6	110	96	801	281	30	0	0	0	0	0	0	0	129	0	10	0	0	0	0	810	0	25254	0	0	0	0	0	0	50	0	0
MOTU_000005390	80	33317	Protostomia	kingdom	Eukaryota	Metazoa	Unidentified	Unidentified	Unidentified	Unidentified	Unidentified	Unidentified	82768	1951	4252	700	0	5	90	0	0	0	0	0	0	0	0	0	0	0	0	0	0	108	48	97	0	0	0	75517	0	0	0	0	0	0	0	0	0
MOTU_000005399	85	500008	Leptothecata	order	Eukaryota	Metazoa	Cnidaria	Hydrozoa	Leptothecata	Unidentified	Unidentified	Unidentified	53018	1006	5207	844	35	0	188	105	286	254	241	0	0	0	329	0	364	57	211	0	6	0	0	678	51	28125	468	14442	0	0	0	0	0	16	0	0	0
MOTU_000005401	85	500008	Leptothecata	order	Eukaryota	Metazoa	Cnidaria	Hydrozoa	Leptothecata	Unidentified	Unidentified	Unidentified	770	770	0	0	0	0	0	0	0	0	0	0	0	0	0	0	0	0	0	0	0	0	0	0	0	0	0	0	0	0	0	0	0	0	0	0	0
MOTU_000005402	85	37516	Hydroidolina	subclass	Eukaryota	Metazoa	Cnidaria	Hydrozoa	Unidentified	Unidentified	Unidentified	Unidentified	13851	942	114	1032	26	14	127	0	0	77	57	21	0	0	0	0	0	0	0	0	0	0	0	39	0	0	0	11391	0	11	0	0	0	0	0	0	0
MOTU_000005403	75	33317	Protostomia	kingdom	Eukaryota	Metazoa	Unidentified	Unidentified	Unidentified	Unidentified	Unidentified	Unidentified	2604	1038	669	897	0	0	0	0	0	0	0	0	0	0	0	0	0	0	0	0	0	0	0	0	0	0	0	0	0	0	0	0	0	0	0	0	0
MOTU_000005416	85	500008	Leptothecata	order	Eukaryota	Metazoa	Cnidaria	Hydrozoa	Leptothecata	Unidentified	Unidentified	Unidentified	16533	784	634	249	0	0	0	0	0	0	0	0	0	0	0	0	0	0	0	0	0	0	0	0	0	77	0	14789	0	0	0	0	0	0	0	0	0
MOTU_000005426	85	500008	Leptothecata	order	Eukaryota	Metazoa	Cnidaria	Hydrozoa	Leptothecata	Unidentified	Unidentified	Unidentified	2547	1095	1074	378	0	0	0	0	0	0	0	0	0	0	0	0	0	0	0	0	0	0	0	0	0	0	0	0	0	0	0	0	0	0	0	0	0
MOTU_000005434	75	33317	Protostomia	kingdom	Eukaryota	Metazoa	Unidentified	Unidentified	Unidentified	Unidentified	Unidentified	Unidentified	49486	2120	6988	1051	1220	116	1053	395	1617	874	2010	4088	0	0	0	0	0	0	313	0	0	38	48	93	0	523	0	26933	0	0	0	0	0	0	0	0	0
MOTU_000005438	80	116569	Neocopepoda	infraclass	Eukaryota	Metazoa	Arthropoda	Hexanauplia	Unidentified	Unidentified	Unidentified	Unidentified	10119	529	814	232	121	47	494	621	2838	520	0	0	0	0	0	0	0	0	0	0	0	0	0	0	0	396	0	3507	0	0	0	0	0	0	0	0	0
MOTU_000005450	85	500008	Leptothecata	order	Eukaryota	Metazoa	Cnidaria	Hydrozoa	Leptothecata	Unidentified	Unidentified	Unidentified	21173	616	0	26	37	0	0	0	0	0	0	0	0	0	0	0	0	0	0	0	0	0	0	0	0	6439	0	14055	0	0	0	0	0	0	0	0	0
MOTU_000005452	85	37516	Hydroidolina	subclass	Eukaryota	Metazoa	Cnidaria	Hydrozoa	Unidentified	Unidentified	Unidentified	Unidentified	436	436	0	0	0	0	0	0	0	0	0	0	0	0	0	0	0	0	0	0	0	0	0	0	0	0	0	0	0	0	0	0	0	0	0	0	0
MOTU_000005461	70	33317	Protostomia	kingdom	Eukaryota	Metazoa	Unidentified	Unidentified	Unidentified	Unidentified	Unidentified	Unidentified	1159514	401	240	116	280	182	5193	1163	18201	1382	308	104	37	174	532	45	215	331	284	160	23	93	326	1136	985	25571	1058	1100917	0	0	0	0	0	13	0	0	0
MOTU_000005469	100	418363	Syllis columbretensis	species	Eukaryota	Metazoa	Annelida	Polychaeta	Phyllodocida	Syllidae	Syllis	Syllis columbretensis	18199	368	201	159	18	11	46	25	220	0	0	0	0	0	0	0	0	0	0	0	0	0	0	0	0	0	0	17151	0	0	0	0	0	0	0	0	0
MOTU_000005477	80	72041	Eumalacostraca	subclass	Eukaryota	Metazoa	Arthropoda	Malacostraca	Unidentified	Unidentified	Unidentified	Unidentified	24461	413	289	38	41	5	0	297	1089	358	29	34	190	341	146	124	97	0	251	80	0	2252	4397	678	0	10003	0	3304	0	0	0	0	0	0	0	0	0
MOTU_000005488	80	37516	Hydroidolina	subclass	Eukaryota	Metazoa	Cnidaria	Hydrozoa	Unidentified	Unidentified	Unidentified	Unidentified	1041	458	446	137	0	0	0	0	0	0	0	0	0	0	0	0	0	0	0	0	0	0	0	0	0	0	0	0	0	0	0	0	0	0	0	0	0
MOTU_000005493	80	2803884	Crassiclitellata	order	Eukaryota	Metazoa	Annelida	Clitellata	Crassiclitellata	Unidentified	Unidentified	Unidentified	1902	293	271	433	0	5	0	0	0	100	0	21	0	68	317	0	0	0	0	40	29	55	0	270	0	0	0	0	0	0	0	0	0	0	0	0	0
MOTU_000005494	75	116569	Neocopepoda	infraclass	Eukaryota	Metazoa	Arthropoda	Hexanauplia	Unidentified	Unidentified	Unidentified	Unidentified	25114	290	421	302	505	110	461	111	303	791	0	0	0	0	62	108	223	184	142	22	6	77	178	55	0	0	0	20763	0	0	0	0	0	0	0	0	0
MOTU_000005495	75	6448	Gastropoda	class	Eukaryota	Metazoa	Mollusca	Gastropoda	Unidentified	Unidentified	Unidentified	Unidentified	15897	492	1422	1609	194	6	253	0	0	152	51	0	24	47	63	149	329	172	581	363	267	1893	235	452	0	947	604	5592	0	0	0	0	0	0	0	0	0
MOTU_000005501	85	2053500	Eumonostilifera	suborder	Eukaryota	Metazoa	Nemertea	Enopla	Monostilifera	Unidentified	Unidentified	Unidentified	5406	280	0	0	46	45	800	186	378	188	0	0	0	0	0	27	0	0	0	0	0	0	53	49	480	0	0	2874	0	0	0	0	0	0	0	0	0
MOTU_000005512	97	134544	Aoridae	family	Eukaryota	Metazoa	Arthropoda	Malacostraca	Amphipoda	Aoridae	Unidentified	Unidentified	181375	266	599	281	7133	593	1253	11538	78841	14651	0	68	0	746	3580	0	46	1233	299	0	7	4381	0	97	0	0	0	55763	0	0	0	0	0	0	0	0	0
MOTU_000005520	97	30301	Botryllus schlosseri	species	Eukaryota	Metazoa	Chordata	Ascidiacea	Stolidobranchia	Styelidae	Botryllus	Botryllus schlosseri	297	256	0	41	0	0	0	0	0	0	0	0	0	0	0	0	0	0	0	0	0	0	0	0	0	0	0	0	0	0	0	0	0	0	0	0	0
MOTU_000005522	80	6821	Amphipoda	order	Eukaryota	Metazoa	Arthropoda	Malacostraca	Amphipoda	Unidentified	Unidentified	Unidentified	2646	331	129	164	18	17	0	272	428	742	76	27	66	81	136	0	0	63	0	0	11	0	0	0	0	85	0	0	0	0	0	0	0	0	0	0	0
MOTU_000005527	75	6833	Calanoida	order	Eukaryota	Metazoa	Arthropoda	Hexanauplia	Calanoida	Unidentified	Unidentified	Unidentified	64421	517	972	201	392	90	792	0	274	0	0	0	0	0	0	0	0	0	0	0	0	151	262	323	133	5529	0	54785	0	0	0	0	0	0	0	0	0
MOTU_000005530	80	6833	Calanoida	order	Eukaryota	Metazoa	Arthropoda	Hexanauplia	Calanoida	Unidentified	Unidentified	Unidentified	228370	456	1055	313	5745	710	31685	12489	87724	23379	538	3974	835	3544	2342	587	537	364	158	46	29	183	190	186	503	3931	0	46634	0	0	0	0	198	9	26	0	0
MOTU_000005546	100	329437	Pterocirrus macroceros	species	Eukaryota	Metazoa	Annelida	Polychaeta	Phyllodocida	Phyllodocidae	Pterocirrus	Pterocirrus macroceros	34438	231	0	0	54	0	734	0	1449	94	120	544	286	555	1390	0	1619	0	187	27	93	0	32	0	0	0	0	27023	0	0	0	0	0	0	0	0	0
MOTU_000005548	75	33317	Protostomia	kingdom	Eukaryota	Metazoa	Unidentified	Unidentified	Unidentified	Unidentified	Unidentified	Unidentified	8996	447	314	563	0	13	314	0	0	45	191	0	0	0	42	86	124	200	0	89	24	510	49	0	0	0	0	5985	0	0	0	0	0	0	0	0	0
MOTU_000005561	80	6692	Pleocyemata	suborder	Eukaryota	Metazoa	Arthropoda	Malacostraca	Decapoda	Unidentified	Unidentified	Unidentified	6356	270	252	29	57	13	61	0	0	0	77	109	0	0	0	0	0	0	0	0	0	0	0	42	48	0	0	5398	0	0	0	0	0	0	0	0	0
MOTU_000005563	90	500008	Leptothecata	order	Eukaryota	Metazoa	Cnidaria	Hydrozoa	Leptothecata	Unidentified	Unidentified	Unidentified	4059	646	183	176	0	0	0	0	0	0	0	0	0	0	0	0	0	0	0	0	0	0	0	0	2813	0	241	0	0	0	0	0	0	0	0	0	0
MOTU_000005577	70	33213	Bilateria	kingdom	Eukaryota	Metazoa	Unidentified	Unidentified	Unidentified	Unidentified	Unidentified	Unidentified	13065	193	801	39	425	233	2429	262	3366	709	130	367	45	0	0	61	0	0	0	67	0	0	0	130	0	661	0	3147	0	0	0	0	0	0	0	0	0
MOTU_000005578	80	33317	Protostomia	kingdom	Eukaryota	Metazoa	Unidentified	Unidentified	Unidentified	Unidentified	Unidentified	Unidentified	412	192	0	38	0	5	0	34	0	0	25	0	0	0	0	0	0	0	0	0	0	0	118	0	0	0	0	0	0	0	0	0	0	0	0	0	0
MOTU_000005580	85	32569	Obelia	genus	Eukaryota	Metazoa	Cnidaria	Hydrozoa	Leptothecata	Obeliidae	Obelia	Unidentified	762	191	0	0	0	0	0	0	0	0	0	0	0	0	0	0	0	0	0	0	0	0	0	0	0	0	0	0	0	0	0	0	0	0	0	0	34
MOTU_000005584	80	1206795	Lophotrochozoa	kingdom	Eukaryota	Metazoa	Unidentified	Unidentified	Unidentified	Unidentified	Unidentified	Unidentified	296	186	110	0	0	0	0	0	0	0	0	0	0	0	0	0	0	0	0	0	0	0	0	0	0	0	0	0	0	0	0	0	0	0	0	0	0
MOTU_000005596	75	197562	Pancrustacea	phylum	Eukaryota	Metazoa	Arthropoda	Unidentified	Unidentified	Unidentified	Unidentified	Unidentified	563	177	234	152	0	0	0	0	0	0	0	0	0	0	0	0	0	0	0	0	0	0	0	0	0	0	0	0	0	0	0	0	0	0	0	0	0
MOTU_000005599	80	116569	Neocopepoda	infraclass	Eukaryota	Metazoa	Arthropoda	Hexanauplia	Unidentified	Unidentified	Unidentified	Unidentified	1103	175	176	116	315	67	191	0	0	63	0	0	0	0	0	0	0	0	0	0	0	0	0	0	0	0	0	0	0	0	0	0	0	0	0	0	0
MOTU_000005608	75	30001	Collembola	class	Eukaryota	Metazoa	Arthropoda	Collembola	Unidentified	Unidentified	Unidentified	Unidentified	3347	168	335	87	50	14	119	27	0	0	0	0	0	0	0	22	0	0	206	30	13	55	34	67	0	0	0	2120	0	0	0	0	0	0	0	0	0
MOTU_000005628	80	6821	Amphipoda	order	Eukaryota	Metazoa	Arthropoda	Malacostraca	Amphipoda	Unidentified	Unidentified	Unidentified	324	208	0	0	0	0	0	0	0	0	0	0	0	0	0	0	0	0	0	0	0	0	0	0	0	116	0	0	0	0	0	0	0	0	0	0	0
MOTU_000005650	75	197562	Pancrustacea	phylum	Eukaryota	Metazoa	Arthropoda	Unidentified	Unidentified	Unidentified	Unidentified	Unidentified	10031	144	340	95	39	29	554	0	0	0	0	0	0	0	0	0	0	0	0	0	0	0	0	0	0	0	0	8830	0	0	0	0	0	0	0	0	0
MOTU_000005673	85	500008	Leptothecata	order	Eukaryota	Metazoa	Cnidaria	Hydrozoa	Leptothecata	Unidentified	Unidentified	Unidentified	958	363	0	0	0	0	0	0	0	0	0	0	0	0	0	0	0	0	0	0	0	0	43	552	0	0	0	0	0	0	0	0	0	0	0	0	0
MOTU_000005676	85	32569	Obelia	genus	Eukaryota	Metazoa	Cnidaria	Hydrozoa	Leptothecata	Obeliidae	Obelia	Unidentified	1195	344	93	414	0	0	0	0	0	0	221	0	0	0	0	86	0	30	0	0	7	0	0	0	0	0	0	0	0	0	0	0	0	0	0	0	0
MOTU_000005690	80	33317	Protostomia	kingdom	Eukaryota	Metazoa	Unidentified	Unidentified	Unidentified	Unidentified	Unidentified	Unidentified	155	127	0	0	0	0	0	0	0	0	0	0	0	0	0	0	0	0	0	0	0	0	28	0	0	0	0	0	0	0	0	0	0	0	0	0	0
MOTU_000005693	85	500008	Leptothecata	order	Eukaryota	Metazoa	Cnidaria	Hydrozoa	Leptothecata	Unidentified	Unidentified	Unidentified	279	126	0	0	0	0	0	0	0	0	0	0	0	0	0	0	0	0	0	0	0	0	95	58	0	0	0	0	0	0	0	0	0	0	0	0	0
MOTU_000005711	85	500008	Leptothecata	order	Eukaryota	Metazoa	Cnidaria	Hydrozoa	Leptothecata	Unidentified	Unidentified	Unidentified	810	119	0	691	0	0	0	0	0	0	0	0	0	0	0	0	0	0	0	0	0	0	0	0	0	0	0	0	0	0	0	0	0	0	0	0	0
MOTU_000005717	70	72037	Hexanauplia	class	Eukaryota	Metazoa	Arthropoda	Hexanauplia	Unidentified	Unidentified	Unidentified	Unidentified	645	115	122	92	42	12	62	0	87	0	0	25	36	32	20	0	0	0	0	0	0	0	0	0	0	0	0	0	0	0	0	0	0	0	0	0	0
MOTU_000005720	100	885933	Myrianida edwarsi	species	Eukaryota	Metazoa	Annelida	Polychaeta	Phyllodocida	Syllidae	Myrianida	Myrianida edwarsi	393	114	0	0	0	0	0	0	0	0	0	0	0	0	0	0	0	0	0	0	0	0	0	279	0	0	0	0	0	0	0	0	0	0	0	0	0
MOTU_000005748	75	33317	Protostomia	kingdom	Eukaryota	Metazoa	Unidentified	Unidentified	Unidentified	Unidentified	Unidentified	Unidentified	51287	104	0	0	0	369	0	0	0	0	0	0	0	0	0	0	0	0	0	0	15	0	0	3363	0	0	0	47436	0	0	0	0	0	0	0	0	0
MOTU_000005750	90	500008	Leptothecata	order	Eukaryota	Metazoa	Cnidaria	Hydrozoa	Leptothecata	Unidentified	Unidentified	Unidentified	182	154	0	0	0	0	0	0	0	0	0	0	0	0	0	0	0	0	0	0	0	0	0	0	28	0	0	0	0	0	0	0	0	0	0	0	0
MOTU_000005753	75	33317	Protostomia	kingdom	Eukaryota	Metazoa	Unidentified	Unidentified	Unidentified	Unidentified	Unidentified	Unidentified	1954	102	86	37	64	10	73	43	519	716	25	90	44	0	145	0	0	0	0	0	0	0	0	0	0	0	0	0	0	0	0	0	0	0	0	0	0
MOTU_000005756	75	6072	Eumetazoa	kingdom	Eukaryota	Metazoa	Unidentified	Unidentified	Unidentified	Unidentified	Unidentified	Unidentified	367	102	130	0	20	17	98	0	0	0	0	0	0	0	0	0	0	0	0	0	0	0	0	0	0	0	0	0	0	0	0	0	0	0	0	0	0
MOTU_000005762	85	500008	Leptothecata	order	Eukaryota	Metazoa	Cnidaria	Hydrozoa	Leptothecata	Unidentified	Unidentified	Unidentified	525	248	253	24	0	0	0	0	0	0	0	0	0	0	0	0	0	0	0	0	0	0	0	0	0	0	0	0	0	0	0	0	0	0	0	0	0
MOTU_000005765	75	197563	Mandibulata	phylum	Eukaryota	Metazoa	Arthropoda	Unidentified	Unidentified	Unidentified	Unidentified	Unidentified	336556	477	886	383	2249	811	8022	5215	21958	4842	664	911	403	547	176	828	178	726	1467	119	38	0	3076	4250	549	962	0	276819	0	0	0	0	0	0	0	0	0
MOTU_000005767	80	6381	Oligochaeta	subclass	Eukaryota	Metazoa	Annelida	Clitellata	Unidentified	Unidentified	Unidentified	Unidentified	124699	207	0	0	59	5	137	30	3510	402	0	0	0	0	0	0	29	0	0	0	15	0	0	0	0	131	0	120174	0	0	0	0	0	0	0	0	0
MOTU_000005771	85	500008	Leptothecata	order	Eukaryota	Metazoa	Cnidaria	Hydrozoa	Leptothecata	Unidentified	Unidentified	Unidentified	244	99	145	0	0	0	0	0	0	0	0	0	0	0	0	0	0	0	0	0	0	0	0	0	0	0	0	0	0	0	0	0	0	0	0	0	0
MOTU_000005802	75	1206795	Lophotrochozoa	kingdom	Eukaryota	Metazoa	Unidentified	Unidentified	Unidentified	Unidentified	Unidentified	Unidentified	342	91	85	54	0	9	49	0	0	54	0	0	0	0	0	0	0	0	0	0	0	0	0	0	0	0	0	0	0	0	0	0	0	0	0	0	0
MOTU_000005811	80	116571	Podoplea	superorder	Eukaryota	Metazoa	Arthropoda	Hexanauplia	Unidentified	Unidentified	Unidentified	Unidentified	423	89	103	0	44	11	89	0	0	0	0	0	0	0	0	0	0	0	0	0	0	0	51	36	0	0	0	0	0	0	0	0	0	0	0	0	0
MOTU_000005819	100	308579	Turritopsis dohrnii	species	Eukaryota	Metazoa	Cnidaria	Hydrozoa	Anthoathecata	Oceaniidae	Turritopsis	Turritopsis dohrnii	45297	86	0	0	0	0	0	0	0	0	21	20	42560	0	593	104	773	93	630	370	10	0	37	0	0	0	0	0	0	0	0	0	0	0	0	0	0
MOTU_000005822	85	500008	Leptothecata	order	Eukaryota	Metazoa	Cnidaria	Hydrozoa	Leptothecata	Unidentified	Unidentified	Unidentified	2518	154	450	89	0	0	0	0	0	0	0	0	0	0	22	0	0	0	75	0	0	0	0	124	0	0	0	1604	0	0	0	0	0	0	0	0	0
MOTU_000005830	80	72041	Eumalacostraca	subclass	Eukaryota	Metazoa	Arthropoda	Malacostraca	Unidentified	Unidentified	Unidentified	Unidentified	214092	170	747	62	1654	739	2149	10664	105315	27217	452	131	0	30	0	0	0	0	0	0	0	268	0	0	0	12161	111	52200	0	0	0	11	0	5	0	0	0
MOTU_000005842	75	33317	Protostomia	kingdom	Eukaryota	Metazoa	Unidentified	Unidentified	Unidentified	Unidentified	Unidentified	Unidentified	1349	81	489	137	50	59	145	79	99	0	41	68	0	0	0	0	0	56	0	0	0	0	0	0	45	0	0	0	0	0	0	0	0	0	0	0	0
MOTU_000005858	80	6072	Eumetazoa	kingdom	Eukaryota	Metazoa	Unidentified	Unidentified	Unidentified	Unidentified	Unidentified	Unidentified	79	79	0	0	0	0	0	0	0	0	0	0	0	0	0	0	0	0	0	0	0	0	0	0	0	0	0	0	0	0	0	0	0	0	0	0	0
MOTU_000005860	97	884653	Myrianida langerhansi	species	Eukaryota	Metazoa	Annelida	Polychaeta	Phyllodocida	Syllidae	Myrianida	Myrianida langerhansi	968	79	0	0	0	0	0	0	0	0	0	0	0	0	0	0	0	0	0	0	0	0	0	0	558	0	331	0	0	0	0	0	0	0	0	0	0
MOTU_000005902	70	116569	Neocopepoda	infraclass	Eukaryota	Metazoa	Arthropoda	Hexanauplia	Unidentified	Unidentified	Unidentified	Unidentified	1070	74	0	0	0	0	0	0	0	0	0	0	0	0	0	62	31	0	0	0	0	0	0	0	0	0	0	903	0	0	0	0	0	0	0	0	0
MOTU_000005929	75	116569	Neocopepoda	infraclass	Eukaryota	Metazoa	Arthropoda	Hexanauplia	Unidentified	Unidentified	Unidentified	Unidentified	4574	70	0	31	0	0	44	0	0	0	0	0	0	0	0	0	0	0	0	0	0	0	0	0	0	0	0	4429	0	0	0	0	0	0	0	0	0
MOTU_000005936	75	116569	Neocopepoda	infraclass	Eukaryota	Metazoa	Arthropoda	Hexanauplia	Unidentified	Unidentified	Unidentified	Unidentified	307	69	128	39	20	5	46	0	0	0	0	0	0	0	0	0	0	0	0	0	0	0	0	0	0	0	0	0	0	0	0	0	0	0	0	0	0
MOTU_000005958	97	418324	Nudisyllis pulligera	species	Eukaryota	Metazoa	Annelida	Polychaeta	Phyllodocida	Syllidae	Nudisyllis	Nudisyllis pulligera	86846	67	181	79	141	108	1919	182	1682	245	143	302	46	111	166	112	390	396	535	164	32	101	368	94	34	730	1049	77469	0	0	0	0	0	0	0	0	0
MOTU_000006025	80	37516	Hydroidolina	subclass	Eukaryota	Metazoa	Cnidaria	Hydrozoa	Unidentified	Unidentified	Unidentified	Unidentified	355	177	152	26	0	0	0	0	0	0	0	0	0	0	0	0	0	0	0	0	0	0	0	0	0	0	0	0	0	0	0	0	0	0	0	0	0
MOTU_000006045	80	33317	Protostomia	kingdom	Eukaryota	Metazoa	Unidentified	Unidentified	Unidentified	Unidentified	Unidentified	Unidentified	229	58	0	106	0	14	0	0	0	0	25	26	0	0	0	0	0	0	0	0	0	0	0	0	0	0	0	0	0	0	0	0	0	0	0	0	0
MOTU_000006054	75	1206795	Lophotrochozoa	kingdom	Eukaryota	Metazoa	Unidentified	Unidentified	Unidentified	Unidentified	Unidentified	Unidentified	154	57	65	0	32	0	0	0	0	0	0	0	0	0	0	0	0	0	0	0	0	0	0	0	0	0	0	0	0	0	0	0	0	0	0	0	0
MOTU_000006061	100	2268707	Lembos websteri	species	Eukaryota	Metazoa	Arthropoda	Malacostraca	Amphipoda	Aoridae	Lembos	Lembos websteri	37186	57	0	32	105	18	175	52	1860	743	112	454	75	186	122	24	0	41	0	0	0	271	174	110	0	1161	0	31414	0	0	0	0	0	0	0	0	0
MOTU_000006080	80	116569	Neocopepoda	infraclass	Eukaryota	Metazoa	Arthropoda	Hexanauplia	Unidentified	Unidentified	Unidentified	Unidentified	33114	459	191	221	1476	392	5138	371	2367	1931	65	79	79	769	409	507	347	620	1466	57	37	33	30	540	0	0	0	15530	0	0	0	0	0	0	0	0	0
MOTU_000006089	95	1843197	Haliclystus inabai	species	Eukaryota	Metazoa	Cnidaria	Staurozoa	Stauromedusae	Haliclystidae	Haliclystus	Haliclystus inabai	303	55	217	31	0	0	0	0	0	0	0	0	0	0	0	0	0	0	0	0	0	0	0	0	0	0	0	0	0	0	0	0	0	0	0	0	0
MOTU_000006102	80	2803884	Crassiclitellata	order	Eukaryota	Metazoa	Annelida	Clitellata	Crassiclitellata	Unidentified	Unidentified	Unidentified	2798	53	0	0	26	6	470	0	0	0	0	0	0	0	0	0	0	0	0	0	0	0	0	0	0	0	0	2211	0	0	0	0	0	0	0	0	0
MOTU_000006112	75	33317	Protostomia	kingdom	Eukaryota	Metazoa	Unidentified	Unidentified	Unidentified	Unidentified	Unidentified	Unidentified	11034	53	0	63	0	0	0	0	0	0	0	0	0	0	0	0	0	0	0	0	0	0	0	0	0	0	0	10918	0	0	0	0	0	0	0	0	0
MOTU_000006114	75	33317	Protostomia	kingdom	Eukaryota	Metazoa	Unidentified	Unidentified	Unidentified	Unidentified	Unidentified	Unidentified	546	52	0	36	0	19	0	22	172	152	28	0	27	38	0	0	0	0	0	0	0	0	0	0	0	0	0	0	0	0	0	0	0	0	0	0	0
MOTU_000006127	80	33317	Protostomia	kingdom	Eukaryota	Metazoa	Unidentified	Unidentified	Unidentified	Unidentified	Unidentified	Unidentified	544	51	60	24	0	0	0	0	0	0	0	27	40	113	23	51	0	0	0	0	8	0	47	100	0	0	0	0	0	0	0	0	0	0	0	0	0
MOTU_000006156	85	37516	Hydroidolina	subclass	Eukaryota	Metazoa	Cnidaria	Hydrozoa	Unidentified	Unidentified	Unidentified	Unidentified	410	49	62	108	0	0	0	0	0	0	0	43	0	0	0	0	30	0	118	0	0	0	0	0	0	0	0	0	0	0	0	0	0	0	0	0	0
MOTU_000006164	80	85594	Bathypolypus	genus	Eukaryota	Metazoa	Mollusca	Cephalopoda	Octopoda	Octopodidae	Bathypolypus	Unidentified	5074	49	80	0	94	36	998	57	1207	244	95	107	0	32	0	110	0	65	0	29	0	42	0	0	0	107	0	1722	0	0	0	0	0	0	0	0	0
MOTU_000006173	85	500008	Leptothecata	order	Eukaryota	Metazoa	Cnidaria	Hydrozoa	Leptothecata	Unidentified	Unidentified	Unidentified	75	48	0	27	0	0	0	0	0	0	0	0	0	0	0	0	0	0	0	0	0	0	0	0	0	0	0	0	0	0	0	0	0	0	0	0	0
MOTU_000006175	75	33317	Protostomia	kingdom	Eukaryota	Metazoa	Unidentified	Unidentified	Unidentified	Unidentified	Unidentified	Unidentified	48	48	0	0	0	0	0	0	0	0	0	0	0	0	0	0	0	0	0	0	0	0	0	0	0	0	0	0	0	0	0	0	0	0	0	0	0
MOTU_000006190	97	199474	Virchowia clavata	species	Eukaryota	Metazoa	Annelida	Polychaeta	Phyllodocida	Syllidae	Virchowia	Virchowia clavata	1101	0	57	0	16	10	84	47	312	304	87	58	0	0	0	0	0	0	0	0	23	0	0	0	103	0	0	0	0	0	0	0	0	0	0	0	0
MOTU_000006211	80	72041	Eumalacostraca	subclass	Eukaryota	Metazoa	Arthropoda	Malacostraca	Unidentified	Unidentified	Unidentified	Unidentified	163	0	139	0	0	0	0	0	0	0	0	0	0	0	0	0	0	0	0	0	0	0	0	0	0	0	0	0	0	0	0	0	0	0	0	0	0
MOTU_000006227	70	6072	Eumetazoa	kingdom	Eukaryota	Metazoa	Unidentified	Unidentified	Unidentified	Unidentified	Unidentified	Unidentified	36	0	0	36	0	0	0	0	0	0	0	0	0	0	0	0	0	0	0	0	0	0	0	0	0	0	0	0	0	0	0	0	0	0	0	0	0
MOTU_000006243	75	6657	Crustacea	subphylum	Eukaryota	Metazoa	Arthropoda	Unidentified	Unidentified	Unidentified	Unidentified	Unidentified	149	0	0	36	51	0	0	0	0	0	0	22	29	0	0	0	0	0	0	0	11	0	0	0	0	0	0	0	0	0	0	0	0	0	0	0	0
MOTU_000006245	75	6340	Annelida	phylum	Eukaryota	Metazoa	Annelida	Unidentified	Unidentified	Unidentified	Unidentified	Unidentified	12565	0	244	0	61	13	322	0	241	0	0	0	0	0	0	0	0	0	0	0	0	0	0	0	0	230	0	11454	0	0	0	0	0	0	0	0	0
MOTU_000006246	80	6072	Eumetazoa	kingdom	Eukaryota	Metazoa	Unidentified	Unidentified	Unidentified	Unidentified	Unidentified	Unidentified	26	0	0	26	0	0	0	0	0	0	0	0	0	0	0	0	0	0	0	0	0	0	0	0	0	0	0	0	0	0	0	0	0	0	0	0	0
MOTU_000006275	80	116569	Neocopepoda	infraclass	Eukaryota	Metazoa	Arthropoda	Hexanauplia	Unidentified	Unidentified	Unidentified	Unidentified	21225	53	70	0	87	34	454	16	414	0	0	0	0	0	75	48	0	0	0	0	0	0	0	53	0	180	0	19678	0	0	0	19	11	0	0	0	0
MOTU_000006277	75	6833	Calanoida	order	Eukaryota	Metazoa	Arthropoda	Hexanauplia	Calanoida	Unidentified	Unidentified	Unidentified	5670	59	79	72	48	22	106	0	0	0	0	0	0	0	0	0	0	0	0	0	0	0	0	31	0	0	0	5253	0	0	0	0	0	0	0	0	0
MOTU_000006282	80	6692	Pleocyemata	suborder	Eukaryota	Metazoa	Arthropoda	Malacostraca	Decapoda	Unidentified	Unidentified	Unidentified	5064	0	66	41	0	0	0	0	0	150	89	0	864	347	1563	450	491	598	349	0	20	36	0	0	0	0	0	0	0	0	0	0	0	0	0	0	0
MOTU_000006286	75	33317	Protostomia	kingdom	Eukaryota	Metazoa	Unidentified	Unidentified	Unidentified	Unidentified	Unidentified	Unidentified	11037	0	0	62	0	14	0	0	0	35	0	0	19	0	0	0	0	0	0	0	8	0	0	0	0	0	0	10899	0	0	0	0	0	0	0	0	0
MOTU_000006296	80	105391	Canalipalpata	infraclass	Eukaryota	Metazoa	Annelida	Polychaeta	Unidentified	Unidentified	Unidentified	Unidentified	552015	133	99	128	163	69	3033	413	1398	1176	0	310	0	0	0	0	0	0	0	0	0	0	0	0	5340	1424	11	537971	0	0	0	0	0	0	0	0	0
MOTU_000006305	70	33213	Bilateria	kingdom	Eukaryota	Metazoa	Unidentified	Unidentified	Unidentified	Unidentified	Unidentified	Unidentified	30	0	0	30	0	0	0	0	0	0	0	0	0	0	0	0	0	0	0	0	0	0	0	0	0	0	0	0	0	0	0	0	0	0	0	0	0
MOTU_000006323	85	33317	Protostomia	kingdom	Eukaryota	Metazoa	Unidentified	Unidentified	Unidentified	Unidentified	Unidentified	Unidentified	5805	0	70	31	11	9	0	108	293	76	168	109	170	247	114	629	590	698	266	42	48	404	620	247	91	764	0	0	0	0	0	0	0	0	0	0	0
MOTU_000006325	75	33317	Protostomia	kingdom	Eukaryota	Metazoa	Unidentified	Unidentified	Unidentified	Unidentified	Unidentified	Unidentified	133	0	0	27	37	29	0	0	0	0	0	0	0	0	0	0	0	0	0	0	0	0	0	0	0	0	0	0	0	0	0	0	40	0	0	0	0
MOTU_000006328	75	2172821	Multicrustacea	superclass	Eukaryota	Metazoa	Arthropoda	Unidentified	Unidentified	Unidentified	Unidentified	Unidentified	1013	0	0	24	0	0	0	0	0	0	0	0	0	0	0	0	0	0	0	0	0	0	0	0	0	0	0	989	0	0	0	0	0	0	0	0	0
MOTU_000006331	80	2172821	Multicrustacea	superclass	Eukaryota	Metazoa	Arthropoda	Unidentified	Unidentified	Unidentified	Unidentified	Unidentified	3429	0	0	0	118	42	865	0	0	0	0	0	0	0	0	162	341	374	448	93	30	538	75	193	150	0	0	0	0	0	0	0	0	0	0	0	0
MOTU_000006339	80	37516	Hydroidolina	subclass	Eukaryota	Metazoa	Cnidaria	Hydrozoa	Unidentified	Unidentified	Unidentified	Unidentified	17067	0	1509	0	50	33	271	385	158	0	23	880	237	791	5561	478	182	80	3509	436	505	0	64	345	0	0	0	1570	0	0	0	0	0	0	0	0	0
MOTU_000006360	75	33317	Protostomia	kingdom	Eukaryota	Metazoa	Unidentified	Unidentified	Unidentified	Unidentified	Unidentified	Unidentified	116	0	78	38	0	0	0	0	0	0	0	0	0	0	0	0	0	0	0	0	0	0	0	0	0	0	0	0	0	0	0	0	0	0	0	0	0
MOTU_000006372	90	13436	Clytia	genus	Eukaryota	Metazoa	Cnidaria	Hydrozoa	Leptothecata	Clytiidae	Clytia	Unidentified	7187	0	0	0	0	0	0	0	0	0	0	0	0	0	0	0	0	0	228	0	24	46	0	82	0	0	0	6807	0	0	0	0	0	0	0	0	0
MOTU_000006376	80	33317	Protostomia	kingdom	Eukaryota	Metazoa	Unidentified	Unidentified	Unidentified	Unidentified	Unidentified	Unidentified	1254	0	0	0	94	14	102	0	0	0	0	0	0	0	0	38	44	214	517	104	15	112	0	0	0	0	0	0	0	0	0	0	0	0	0	0	0
MOTU_000006378	80	32261	Terebellidae	family	Eukaryota	Metazoa	Annelida	Polychaeta	Terebellida	Terebellidae	Unidentified	Unidentified	45383	0	140	0	0	0	0	0	209	0	0	0	0	0	0	0	0	0	0	0	0	0	0	0	0	120	0	44914	0	0	0	0	0	0	0	0	0
MOTU_000006405	85	500008	Leptothecata	order	Eukaryota	Metazoa	Cnidaria	Hydrozoa	Leptothecata	Unidentified	Unidentified	Unidentified	50	0	0	35	0	0	0	0	0	0	0	0	0	0	0	15	0	0	0	0	0	0	0	0	0	0	0	0	0	0	0	0	0	0	0	0	0
MOTU_000006408	90	2750049	Obeliida	order	Eukaryota	Metazoa	Cnidaria	Hydrozoa	Leptothecata	Unidentified	Unidentified	Unidentified	1721	0	81	143	0	0	0	0	0	0	0	0	0	0	0	0	0	0	0	0	0	0	0	0	0	0	0	1497	0	0	0	0	0	0	0	0	0
MOTU_000006445	80	61896	Callipallenidae	family	Eukaryota	Metazoa	Arthropoda	Pycnogonida	Pantopoda	Callipallenidae	Unidentified	Unidentified	24790	0	0	31	0	0	0	0	0	0	0	81	0	51	0	349	95	133	88	14	16	224	354	105	489	20442	0	2310	0	0	0	0	0	8	0	0	0
MOTU_000006448	75	41212	Harpacticoida	order	Eukaryota	Metazoa	Arthropoda	Hexanauplia	Harpacticoida	Unidentified	Unidentified	Unidentified	3489	0	0	0	100	11	93	0	0	0	0	0	0	60	143	78	246	270	0	16	12	30	50	66	0	511	0	1803	0	0	0	0	0	0	0	0	0
MOTU_000006449	75	33317	Protostomia	kingdom	Eukaryota	Metazoa	Unidentified	Unidentified	Unidentified	Unidentified	Unidentified	Unidentified	50	0	0	0	0	0	0	0	0	50	0	0	0	0	0	0	0	0	0	0	0	0	0	0	0	0	0	0	0	0	0	0	0	0	0	0	0
MOTU_000006473	75	1206795	Lophotrochozoa	kingdom	Eukaryota	Metazoa	Unidentified	Unidentified	Unidentified	Unidentified	Unidentified	Unidentified	2420	0	0	33	120	111	554	147	462	154	0	24	123	204	229	59	53	24	0	0	16	44	33	0	0	0	0	0	0	0	0	0	0	0	0	0	0
MOTU_000006475	75	116569	Neocopepoda	infraclass	Eukaryota	Metazoa	Arthropoda	Hexanauplia	Unidentified	Unidentified	Unidentified	Unidentified	2897	0	0	0	21	0	77	0	87	0	0	0	0	0	0	0	0	0	0	0	0	0	33	0	0	0	0	2679	0	0	0	0	0	0	0	0	0
MOTU_000006476	75	2172821	Multicrustacea	superclass	Eukaryota	Metazoa	Arthropoda	Unidentified	Unidentified	Unidentified	Unidentified	Unidentified	1055	0	0	0	0	13	0	0	0	0	0	0	0	31	0	0	0	0	0	15	0	0	0	0	0	0	0	996	0	0	0	0	0	0	0	0	0
MOTU_000006537	75	2172821	Multicrustacea	superclass	Eukaryota	Metazoa	Arthropoda	Unidentified	Unidentified	Unidentified	Unidentified	Unidentified	1048	306	61	483	0	0	0	0	0	0	0	0	0	0	0	0	0	0	0	0	0	0	0	0	0	198	0	0	0	0	0	0	0	0	0	0	0
MOTU_000006539	80	2172821	Multicrustacea	superclass	Eukaryota	Metazoa	Arthropoda	Unidentified	Unidentified	Unidentified	Unidentified	Unidentified	727	0	0	0	71	11	159	73	191	153	0	37	0	0	32	0	0	0	0	0	0	0	0	0	0	0	0	0	0	0	0	0	0	0	0	0	0
MOTU_000006564	75	72033	Siphonostomatoida	order	Eukaryota	Metazoa	Arthropoda	Hexanauplia	Siphonostomatoida	Unidentified	Unidentified	Unidentified	398	0	67	27	45	14	77	0	0	0	0	32	23	49	64	0	0	0	0	0	0	0	0	0	0	0	0	0	0	0	0	0	0	0	0	0	0
MOTU_000006580	80	72041	Eumalacostraca	subclass	Eukaryota	Metazoa	Arthropoda	Malacostraca	Unidentified	Unidentified	Unidentified	Unidentified	140	0	0	0	0	0	0	0	0	58	0	0	0	0	0	0	0	0	0	0	0	82	0	0	0	0	0	0	0	0	0	0	0	0	0	0	0
MOTU_000006658	75	6448	Gastropoda	class	Eukaryota	Metazoa	Mollusca	Gastropoda	Unidentified	Unidentified	Unidentified	Unidentified	301	0	0	0	0	6	0	0	0	0	0	0	53	121	102	19	0	0	0	0	0	0	0	0	0	0	0	0	0	0	0	0	0	0	0	0	0
MOTU_000006675	85	98848	Amathia	genus	Eukaryota	Metazoa	Bryozoa	Gymnolaemata	Ctenostomatida	Vesiculariidae	Amathia	Unidentified	2707	0	139	0	64	0	1040	0	0	122	76	149	0	91	68	25	0	135	0	0	0	216	543	39	0	0	0	0	0	0	0	0	0	0	0	0	0
MOTU_000006680	75	33317	Protostomia	kingdom	Eukaryota	Metazoa	Unidentified	Unidentified	Unidentified	Unidentified	Unidentified	Unidentified	4728	0	0	0	297	78	969	172	2115	125	37	246	85	172	344	38	50	0	0	0	0	0	0	0	0	0	0	0	0	0	0	0	0	0	0	0	0
MOTU_000006686	80	116569	Neocopepoda	infraclass	Eukaryota	Metazoa	Arthropoda	Hexanauplia	Unidentified	Unidentified	Unidentified	Unidentified	318	0	0	26	24	12	0	23	111	122	0	0	0	0	0	0	0	0	0	0	0	0	0	0	0	0	0	0	0	0	0	0	0	0	0	0	0
MOTU_000006691	80	6340	Annelida	phylum	Eukaryota	Metazoa	Annelida	Unidentified	Unidentified	Unidentified	Unidentified	Unidentified	509	0	0	0	0	0	0	66	284	0	25	0	0	0	0	0	0	0	0	0	0	0	0	0	0	0	0	0	0	0	0	0	18	0	116	0	0
MOTU_000006702	80	41212	Harpacticoida	order	Eukaryota	Metazoa	Arthropoda	Hexanauplia	Harpacticoida	Unidentified	Unidentified	Unidentified	15	0	0	0	15	0	0	0	0	0	0	0	0	0	0	0	0	0	0	0	0	0	0	0	0	0	0	0	0	0	0	0	0	0	0	0	0
MOTU_000006719	70	72033	Siphonostomatoida	order	Eukaryota	Metazoa	Arthropoda	Hexanauplia	Siphonostomatoida	Unidentified	Unidentified	Unidentified	4814	0	0	0	12	6	0	116	4675	0	0	0	0	0	0	0	0	0	0	0	0	0	0	0	0	0	0	0	0	0	0	0	0	5	0	0	0
MOTU_000006723	85	500008	Leptothecata	order	Eukaryota	Metazoa	Cnidaria	Hydrozoa	Leptothecata	Unidentified	Unidentified	Unidentified	28	0	0	28	0	0	0	0	0	0	0	0	0	0	0	0	0	0	0	0	0	0	0	0	0	0	0	0	0	0	0	0	0	0	0	0	0
MOTU_000006730	75	33317	Protostomia	kingdom	Eukaryota	Metazoa	Unidentified	Unidentified	Unidentified	Unidentified	Unidentified	Unidentified	29565	0	160	133	31	12	0	22	0	0	0	0	0	0	0	0	0	0	0	0	0	0	0	56	0	0	0	29151	0	0	0	0	0	0	0	0	0
MOTU_000006739	80	6833	Calanoida	order	Eukaryota	Metazoa	Arthropoda	Hexanauplia	Calanoida	Unidentified	Unidentified	Unidentified	80	0	0	0	15	0	65	0	0	0	0	0	0	0	0	0	0	0	0	0	0	0	0	0	0	0	0	0	0	0	0	0	0	0	0	0	0
MOTU_000006751	80	6448	Gastropoda	class	Eukaryota	Metazoa	Mollusca	Gastropoda	Unidentified	Unidentified	Unidentified	Unidentified	22297	0	64	0	27	0	67	0	0	0	0	0	0	0	0	200	380	82	488	131	25	139	584	626	494	13785	211	4987	0	0	0	0	0	7	0	0	0
MOTU_000006755	85	1732196	Senticaudata	suborder	Eukaryota	Metazoa	Arthropoda	Malacostraca	Amphipoda	Unidentified	Unidentified	Unidentified	219	0	0	0	0	0	0	0	0	36	0	0	0	62	0	0	0	0	0	0	0	121	0	0	0	0	0	0	0	0	0	0	0	0	0	0	0
MOTU_000006784	97	252667	Clytia linearis	species	Eukaryota	Metazoa	Cnidaria	Hydrozoa	Leptothecata	Clytiidae	Clytia	Clytia linearis	8895	0	0	0	0	0	0	0	0	0	159	2593	0	0	101	886	690	27	3818	195	190	0	0	75	127	0	0	0	0	0	0	0	0	0	0	0	0
MOTU_000006809	75	6072	Eumetazoa	kingdom	Eukaryota	Metazoa	Unidentified	Unidentified	Unidentified	Unidentified	Unidentified	Unidentified	176	0	176	0	0	0	0	0	0	0	0	0	0	0	0	0	0	0	0	0	0	0	0	0	0	0	0	0	0	0	0	0	0	0	0	0	0
MOTU_000006810	75	6683	Decapoda	order	Eukaryota	Metazoa	Arthropoda	Malacostraca	Decapoda	Unidentified	Unidentified	Unidentified	66	0	0	0	0	0	0	0	0	0	0	0	0	0	27	25	0	0	0	0	0	0	0	0	0	0	0	0	0	0	0	0	0	0	0	0	0
MOTU_000006816	97	6358	Platynereis	genus	Eukaryota	Metazoa	Annelida	Polychaeta	Phyllodocida	Nereididae	Platynereis	Unidentified	11427	0	0	0	0	0	0	63	0	60	121	0	46	0	0	17	0	68	0	84	26	381	114	100	0	0	0	10347	0	0	0	0	0	0	0	0	0
MOTU_000006852	75	33213	Bilateria	kingdom	Eukaryota	Metazoa	Unidentified	Unidentified	Unidentified	Unidentified	Unidentified	Unidentified	95	0	0	0	0	0	0	0	0	0	0	0	0	0	0	0	0	0	0	0	0	0	50	45	0	0	0	0	0	0	0	0	0	0	0	0	0
MOTU_000006869	85	308583	Aglaophenia	genus	Eukaryota	Metazoa	Cnidaria	Hydrozoa	Leptothecata	Aglaopheniidae	Aglaophenia	Unidentified	126	0	0	24	89	13	0	0	0	0	0	0	0	0	0	0	0	0	0	0	0	0	0	0	0	0	0	0	0	0	0	0	0	0	0	0	0
MOTU_000006906	75	33317	Protostomia	kingdom	Eukaryota	Metazoa	Unidentified	Unidentified	Unidentified	Unidentified	Unidentified	Unidentified	2271	0	0	24	40	23	211	0	233	38	0	0	0	0	23	0	0	0	0	0	0	0	0	0	0	0	0	1679	0	0	0	0	0	0	0	0	0
MOTU_000006917	80	6821	Amphipoda	order	Eukaryota	Metazoa	Arthropoda	Malacostraca	Amphipoda	Unidentified	Unidentified	Unidentified	1553	73	0	0	0	0	0	0	0	0	33	0	87	0	26	0	0	0	0	0	0	0	65	0	0	1269	0	0	0	0	0	0	0	0	0	0	0
MOTU_000006925	75	33317	Protostomia	kingdom	Eukaryota	Metazoa	Unidentified	Unidentified	Unidentified	Unidentified	Unidentified	Unidentified	8915	0	0	0	19	9	183	94	335	0	0	19	0	0	0	0	0	0	0	0	0	0	0	0	0	0	0	8241	0	0	0	0	0	0	0	0	0
MOTU_000006942	75	33317	Protostomia	kingdom	Eukaryota	Metazoa	Unidentified	Unidentified	Unidentified	Unidentified	Unidentified	Unidentified	1130	0	74	0	18	6	0	0	0	0	0	0	0	0	0	0	0	0	0	0	0	0	0	0	0	0	0	1032	0	0	0	0	0	0	0	0	0
MOTU_000006963	75	120490	Eupulmonata	superorder	Eukaryota	Metazoa	Mollusca	Gastropoda	Unidentified	Unidentified	Unidentified	Unidentified	508975	232	0	0	62	0	180	0	460	0	31	21	27	0	0	32	0	0	0	13	0	0	0	254	42	12028	0	495582	0	0	0	0	0	6	0	0	0
MOTU_000006968	80	371448	Jassa	genus	Eukaryota	Metazoa	Arthropoda	Malacostraca	Amphipoda	Ischyroceridae	Jassa	Unidentified	108	0	0	0	11	0	0	0	0	97	0	0	0	0	0	0	0	0	0	0	0	0	0	0	0	0	0	0	0	0	0	0	0	0	0	0	0
MOTU_000006977	80	37516	Hydroidolina	subclass	Eukaryota	Metazoa	Cnidaria	Hydrozoa	Unidentified	Unidentified	Unidentified	Unidentified	24	0	0	0	0	0	0	0	0	0	0	0	0	0	24	0	0	0	0	0	0	0	0	0	0	0	0	0	0	0	0	0	0	0	0	0	0
MOTU_000006978	80	72041	Eumalacostraca	subclass	Eukaryota	Metazoa	Arthropoda	Malacostraca	Unidentified	Unidentified	Unidentified	Unidentified	83	0	0	0	0	0	0	0	0	0	0	0	0	0	0	0	0	0	0	0	0	0	83	0	0	0	0	0	0	0	0	0	0	0	0	0	0
MOTU_000006981	75	33317	Protostomia	kingdom	Eukaryota	Metazoa	Unidentified	Unidentified	Unidentified	Unidentified	Unidentified	Unidentified	1499	0	0	0	78	9	163	113	705	254	0	21	0	0	57	64	0	0	0	0	0	35	0	0	0	0	0	0	0	0	0	0	0	0	0	0	0
MOTU_000007006	75	33317	Protostomia	kingdom	Eukaryota	Metazoa	Unidentified	Unidentified	Unidentified	Unidentified	Unidentified	Unidentified	7881	0	0	0	685	51	1593	99	628	66	0	0	0	0	0	111	146	47	501	170	79	386	130	244	302	1663	0	980	0	0	0	0	0	0	0	0	0
MOTU_000007015	75	1206795	Lophotrochozoa	kingdom	Eukaryota	Metazoa	Unidentified	Unidentified	Unidentified	Unidentified	Unidentified	Unidentified	525	0	0	0	111	18	60	23	133	50	0	37	29	0	64	0	0	0	0	0	0	0	0	0	0	0	0	0	0	0	0	0	0	0	0	0	0
MOTU_000007060	80	2803884	Crassiclitellata	order	Eukaryota	Metazoa	Annelida	Clitellata	Crassiclitellata	Unidentified	Unidentified	Unidentified	177	0	0	0	0	0	0	0	0	0	23	42	0	0	89	0	0	0	0	0	0	0	0	0	0	0	0	0	0	0	0	0	0	0	0	0	0
MOTU_000007071	80	116569	Neocopepoda	infraclass	Eukaryota	Metazoa	Arthropoda	Hexanauplia	Unidentified	Unidentified	Unidentified	Unidentified	1460	0	0	31	0	0	0	0	0	0	0	0	0	0	0	0	0	0	0	0	0	0	0	0	0	0	0	1429	0	0	0	0	0	0	0	0	0
MOTU_000007085	80	6656	Arthropoda	phylum	Eukaryota	Metazoa	Arthropoda	Unidentified	Unidentified	Unidentified	Unidentified	Unidentified	132	0	102	30	0	0	0	0	0	0	0	0	0	0	0	0	0	0	0	0	0	0	0	0	0	0	0	0	0	0	0	0	0	0	0	0	0
MOTU_000007086	75	6448	Gastropoda	class	Eukaryota	Metazoa	Mollusca	Gastropoda	Unidentified	Unidentified	Unidentified	Unidentified	68	0	0	0	0	6	62	0	0	0	0	0	0	0	0	0	0	0	0	0	0	0	0	0	0	0	0	0	0	0	0	0	0	0	0	0	0
MOTU_000007095	75	6340	Annelida	phylum	Eukaryota	Metazoa	Annelida	Unidentified	Unidentified	Unidentified	Unidentified	Unidentified	2265	0	0	0	15	0	0	129	604	1517	0	0	0	0	0	0	0	0	0	0	0	0	0	0	0	0	0	0	0	0	0	0	0	0	0	0	0
MOTU_000007131	80	6340	Annelida	phylum	Eukaryota	Metazoa	Annelida	Unidentified	Unidentified	Unidentified	Unidentified	Unidentified	69	0	0	0	0	0	0	0	0	0	0	0	0	0	0	0	0	20	0	0	0	0	0	0	0	0	0	0	0	0	0	0	0	0	0	0	0
MOTU_000007145	80	69555	Caenogastropoda	subclass	Eukaryota	Metazoa	Mollusca	Gastropoda	Unidentified	Unidentified	Unidentified	Unidentified	121	0	62	27	0	0	0	0	0	0	0	32	0	0	0	0	0	0	0	0	0	0	0	0	0	0	0	0	0	0	0	0	0	0	0	0	0
MOTU_000007147	75	33317	Protostomia	kingdom	Eukaryota	Metazoa	Unidentified	Unidentified	Unidentified	Unidentified	Unidentified	Unidentified	33	0	0	0	0	0	0	0	0	33	0	0	0	0	0	0	0	0	0	0	0	0	0	0	0	0	0	0	0	0	0	0	0	0	0	0	0
MOTU_000007159	80	41212	Harpacticoida	order	Eukaryota	Metazoa	Arthropoda	Hexanauplia	Harpacticoida	Unidentified	Unidentified	Unidentified	6026	0	0	0	0	5	0	0	0	0	0	0	0	0	0	0	0	0	0	0	0	0	0	53	0	0	0	5968	0	0	0	0	0	0	0	0	0
MOTU_000007186	85	37806	Balanidae	family	Eukaryota	Metazoa	Arthropoda	Thecostraca	Balanomorpha	Balanidae	Unidentified	Unidentified	51	0	0	0	0	0	0	0	0	0	0	0	0	0	0	0	0	20	0	0	0	0	31	0	0	0	0	0	0	0	0	0	0	0	0	0	0
MOTU_000007210	75	116569	Neocopepoda	infraclass	Eukaryota	Metazoa	Arthropoda	Hexanauplia	Unidentified	Unidentified	Unidentified	Unidentified	298	0	90	0	0	0	208	0	0	0	0	0	0	0	0	0	0	0	0	0	0	0	0	0	0	0	0	0	0	0	0	0	0	0	0	0	0
MOTU_000007221	100	497490	Aglaura hemistoma	species	Eukaryota	Metazoa	Cnidaria	Hydrozoa	Trachymedusae	Rhopalonematidae	Aglaura	Aglaura hemistoma	50	0	0	0	0	0	0	0	0	0	0	0	0	0	0	0	0	0	0	0	0	0	50	0	0	0	0	0	0	0	0	0	0	0	0	0	0
MOTU_000007222	80	308583	Aglaophenia	genus	Eukaryota	Metazoa	Cnidaria	Hydrozoa	Leptothecata	Aglaopheniidae	Aglaophenia	Unidentified	87	0	0	0	39	0	48	0	0	0	0	0	0	0	0	0	0	0	0	0	0	0	0	0	0	0	0	0	0	0	0	0	0	0	0	0	0
MOTU_000007230	80	116571	Podoplea	superorder	Eukaryota	Metazoa	Arthropoda	Hexanauplia	Unidentified	Unidentified	Unidentified	Unidentified	4852	0	0	27	0	6	0	0	0	0	0	0	0	0	0	0	0	0	0	0	0	0	0	0	0	0	0	4762	0	0	0	0	0	0	0	0	0
MOTU_000007238	97	1182007	Gibbula turbinoides	species	Eukaryota	Metazoa	Mollusca	Gastropoda	Trochida	Trochidae	Gibbula	Gibbula turbinoides	62	0	0	0	0	0	0	62	0	0	0	0	0	0	0	0	0	0	0	0	0	0	0	0	0	0	0	0	0	0	0	0	0	0	0	0	0
MOTU_000007239	80	33317	Protostomia	kingdom	Eukaryota	Metazoa	Unidentified	Unidentified	Unidentified	Unidentified	Unidentified	Unidentified	783	0	0	0	0	0	0	34	175	90	43	128	60	0	129	25	35	0	0	0	10	54	0	0	0	0	0	0	0	0	0	0	0	0	0	0	0
MOTU_000007247	75	116569	Neocopepoda	infraclass	Eukaryota	Metazoa	Arthropoda	Hexanauplia	Unidentified	Unidentified	Unidentified	Unidentified	16	0	0	0	16	0	0	0	0	0	0	0	0	0	0	0	0	0	0	0	0	0	0	0	0	0	0	0	0	0	0	0	0	0	0	0	0
MOTU_000007251	80	6340	Annelida	phylum	Eukaryota	Metazoa	Annelida	Unidentified	Unidentified	Unidentified	Unidentified	Unidentified	104	0	0	0	0	0	0	0	0	0	0	0	0	0	0	0	0	0	0	0	0	0	104	0	0	0	0	0	0	0	0	0	0	0	0	0	0
MOTU_000007261	75	6833	Calanoida	order	Eukaryota	Metazoa	Arthropoda	Hexanauplia	Calanoida	Unidentified	Unidentified	Unidentified	1933	0	0	99	280	48	901	80	327	198	0	0	0	0	0	0	0	0	0	0	0	0	0	0	0	0	0	0	0	0	0	0	0	0	0	0	0
MOTU_000007276	85	37516	Hydroidolina	subclass	Eukaryota	Metazoa	Cnidaria	Hydrozoa	Unidentified	Unidentified	Unidentified	Unidentified	1925	0	0	42	22	13	0	0	0	0	0	0	0	0	0	24	0	0	0	63	0	312	0	874	575	0	0	0	0	0	0	0	0	0	0	0	0
MOTU_000007291	100	1045436	Syllis prolifera	species	Eukaryota	Metazoa	Annelida	Polychaeta	Phyllodocida	Syllidae	Syllis	Syllis prolifera	108	0	0	0	0	0	0	0	0	0	0	0	0	0	0	0	0	0	0	0	0	0	77	31	0	0	0	0	0	0	0	0	0	0	0	0	0
MOTU_000007296	80	72041	Eumalacostraca	subclass	Eukaryota	Metazoa	Arthropoda	Malacostraca	Unidentified	Unidentified	Unidentified	Unidentified	1025	0	0	0	12	5	0	88	492	428	0	0	0	0	0	0	0	0	0	0	0	0	0	0	0	0	0	0	0	0	0	0	0	0	0	0	0
MOTU_000007304	80	6072	Eumetazoa	kingdom	Eukaryota	Metazoa	Unidentified	Unidentified	Unidentified	Unidentified	Unidentified	Unidentified	24	0	0	24	0	0	0	0	0	0	0	0	0	0	0	0	0	0	0	0	0	0	0	0	0	0	0	0	0	0	0	0	0	0	0	0	0
MOTU_000007318	90	2750049	Obeliida	order	Eukaryota	Metazoa	Cnidaria	Hydrozoa	Leptothecata	Unidentified	Unidentified	Unidentified	33979	0	0	0	0	0	0	0	0	0	0	0	0	0	0	0	0	0	0	0	0	0	56	125	187	1700	250	31661	0	0	0	0	0	0	0	0	0
MOTU_000007347	70	6348	Phyllodocida	order	Eukaryota	Metazoa	Annelida	Polychaeta	Phyllodocida	Unidentified	Unidentified	Unidentified	583	0	61	0	0	0	0	0	0	0	262	24	118	0	118	0	0	0	0	0	0	0	0	0	0	0	0	0	0	0	0	0	0	0	0	0	0
MOTU_000007363	80	116569	Neocopepoda	infraclass	Eukaryota	Metazoa	Arthropoda	Hexanauplia	Unidentified	Unidentified	Unidentified	Unidentified	1522	0	0	0	0	0	0	0	0	0	0	22	0	0	0	36	0	0	0	0	0	0	0	0	0	0	0	1464	0	0	0	0	0	0	0	0	0
MOTU_000007380	75	33317	Protostomia	kingdom	Eukaryota	Metazoa	Unidentified	Unidentified	Unidentified	Unidentified	Unidentified	Unidentified	306	0	0	0	27	20	219	16	0	0	0	0	0	0	0	24	0	0	0	0	0	0	0	0	0	0	0	0	0	0	0	0	0	0	0	0	0
MOTU_000007416	75	33317	Protostomia	kingdom	Eukaryota	Metazoa	Unidentified	Unidentified	Unidentified	Unidentified	Unidentified	Unidentified	892	0	0	0	0	0	0	0	79	0	0	0	0	0	0	0	0	0	0	0	0	353	116	328	0	0	0	0	0	0	0	0	16	0	0	0	0
MOTU_000007432	80	1206795	Lophotrochozoa	kingdom	Eukaryota	Metazoa	Unidentified	Unidentified	Unidentified	Unidentified	Unidentified	Unidentified	1788	0	113	0	12	0	0	0	111	0	238	324	0	0	0	0	0	0	0	0	0	36	73	39	325	517	0	0	0	0	0	0	0	0	0	0	0
MOTU_000007438	85	37516	Hydroidolina	subclass	Eukaryota	Metazoa	Cnidaria	Hydrozoa	Unidentified	Unidentified	Unidentified	Unidentified	180671	0	0	0	0	0	0	0	0	0	48358	0	35533	5122	38948	9619	12814	6736	20444	1118	277	810	252	560	52	0	0	0	0	0	0	0	0	0	0	0	0
MOTU_000007442	75	197563	Mandibulata	phylum	Eukaryota	Metazoa	Arthropoda	Unidentified	Unidentified	Unidentified	Unidentified	Unidentified	2561	0	0	0	0	0	0	22	0	0	0	0	0	0	0	0	0	0	0	0	0	0	0	0	29	0	0	2483	0	0	0	0	0	0	27	0	0
MOTU_000007451	80	33317	Protostomia	kingdom	Eukaryota	Metazoa	Unidentified	Unidentified	Unidentified	Unidentified	Unidentified	Unidentified	2978	0	0	24	88	7	204	0	0	37	0	0	0	0	0	0	0	0	0	0	0	0	0	0	0	0	0	2618	0	0	0	0	0	0	0	0	0
MOTU_000007471	100	185004	Obelia geniculata	species	Eukaryota	Metazoa	Cnidaria	Hydrozoa	Leptothecata	Obeliidae	Obelia	Obelia geniculata	23773	0	0	0	0	6	0	0	0	0	0	19	0	0	0	20	0	0	17631	4076	1393	0	0	0	0	571	0	0	0	0	0	0	0	0	0	42	0
MOTU_000007474	80	72041	Eumalacostraca	subclass	Eukaryota	Metazoa	Arthropoda	Malacostraca	Unidentified	Unidentified	Unidentified	Unidentified	3517	0	0	227	0	0	0	0	284	69	0	0	0	0	0	0	47	0	0	0	12	0	0	0	0	2878	0	0	0	0	0	0	0	0	0	0	0
MOTU_000007488	85	33317	Protostomia	kingdom	Eukaryota	Metazoa	Unidentified	Unidentified	Unidentified	Unidentified	Unidentified	Unidentified	8479	0	0	0	68	0	137	0	135	0	0	0	0	80	0	196	169	148	585	59	75	28	300	226	425	1335	1406	3107	0	0	0	0	0	0	0	0	0
MOTU_000007491	97	37520	Obelia dichotoma	species	Eukaryota	Metazoa	Cnidaria	Hydrozoa	Leptothecata	Obeliidae	Obelia	Obelia dichotoma	9082	0	0	0	0	0	0	0	0	0	26	0	119	204	0	839	484	126	0	373	25	138	0	0	292	0	0	0	0	0	0	0	0	0	0	0	0
MOTU_000007493	85	33213	Bilateria	kingdom	Eukaryota	Metazoa	Unidentified	Unidentified	Unidentified	Unidentified	Unidentified	Unidentified	403	0	0	0	0	0	0	0	0	0	0	0	22	28	40	0	0	0	0	0	0	0	0	0	0	0	0	0	0	0	0	0	0	0	0	0	0
MOTU_000007495	80	1732196	Senticaudata	suborder	Eukaryota	Metazoa	Arthropoda	Malacostraca	Amphipoda	Unidentified	Unidentified	Unidentified	513	0	0	0	24	32	0	0	383	0	0	0	0	0	0	0	40	0	0	0	0	0	34	0	0	0	0	0	0	0	0	0	0	0	0	0	0
MOTU_000007503	75	69555	Caenogastropoda	subclass	Eukaryota	Metazoa	Mollusca	Gastropoda	Unidentified	Unidentified	Unidentified	Unidentified	407	0	0	0	63	5	174	17	148	0	0	0	0	0	0	0	0	0	0	0	0	0	0	0	0	0	0	0	0	0	0	0	0	0	0	0	0
MOTU_000007511	85	373319	Pantopoda	order	Eukaryota	Metazoa	Arthropoda	Pycnogonida	Pantopoda	Unidentified	Unidentified	Unidentified	321	0	0	0	0	0	0	0	0	0	0	0	0	0	0	53	0	22	95	0	0	30	0	0	121	0	0	0	0	0	0	0	0	0	0	0	0
MOTU_000007520	85	500008	Leptothecata	order	Eukaryota	Metazoa	Cnidaria	Hydrozoa	Leptothecata	Unidentified	Unidentified	Unidentified	84	0	0	0	23	0	0	0	0	0	0	0	0	0	0	0	0	0	0	0	0	0	61	0	0	0	0	0	0	0	0	0	0	0	0	0	0
MOTU_000007552	85	500008	Leptothecata	order	Eukaryota	Metazoa	Cnidaria	Hydrozoa	Leptothecata	Unidentified	Unidentified	Unidentified	7035	0	0	0	0	0	0	0	0	0	0	0	0	0	0	0	0	0	0	0	0	0	0	0	0	0	0	0	0	0	0	0	0	0	0	0	0
MOTU_000007594	75	6448	Gastropoda	class	Eukaryota	Metazoa	Mollusca	Gastropoda	Unidentified	Unidentified	Unidentified	Unidentified	13	0	0	0	0	0	0	0	0	0	0	0	0	0	0	0	0	0	0	0	0	0	0	0	0	0	0	0	0	0	0	0	0	0	0	0	0
MOTU_000007602	75	2172821	Multicrustacea	superclass	Eukaryota	Metazoa	Arthropoda	Unidentified	Unidentified	Unidentified	Unidentified	Unidentified	1819	0	0	0	0	0	63	0	0	0	0	0	0	0	0	37	0	0	0	0	0	0	0	0	0	0	0	1719	0	0	0	0	0	0	0	0	0
MOTU_000007603	75	33208	Metazoa	kingdom	Eukaryota	Metazoa	Unidentified	Unidentified	Unidentified	Unidentified	Unidentified	Unidentified	25	0	0	0	0	0	0	0	0	0	0	0	0	0	0	0	0	0	0	0	0	0	0	0	0	0	0	0	0	0	0	0	0	0	0	0	0
MOTU_000007615	80	6820	Peracarida	superorder	Eukaryota	Metazoa	Arthropoda	Malacostraca	Unidentified	Unidentified	Unidentified	Unidentified	3532	0	0	0	0	0	0	35	0	0	28	0	109	0	0	0	0	0	0	0	0	97	0	0	0	0	0	3263	0	0	0	0	0	0	0	0	0
MOTU_000007617	80	116571	Podoplea	superorder	Eukaryota	Metazoa	Arthropoda	Hexanauplia	Unidentified	Unidentified	Unidentified	Unidentified	117	0	0	0	0	0	117	0	0	0	0	0	0	0	0	0	0	0	0	0	0	0	0	0	0	0	0	0	0	0	0	0	0	0	0	0	0
MOTU_000007639	90	32569	Obelia	genus	Eukaryota	Metazoa	Cnidaria	Hydrozoa	Leptothecata	Obeliidae	Obelia	Unidentified	888	0	0	0	0	0	0	0	0	0	28	31	29	0	0	15	39	118	112	0	0	217	218	0	40	0	41	0	0	0	0	0	0	0	0	0	0
MOTU_000007675	80	500008	Leptothecata	order	Eukaryota	Metazoa	Cnidaria	Hydrozoa	Leptothecata	Unidentified	Unidentified	Unidentified	5	0	0	0	0	5	0	0	0	0	0	0	0	0	0	0	0	0	0	0	0	0	0	0	0	0	0	0	0	0	0	0	0	0	0	0	0
MOTU_000007701	80	197562	Pancrustacea	phylum	Eukaryota	Metazoa	Arthropoda	Unidentified	Unidentified	Unidentified	Unidentified	Unidentified	74	0	74	0	0	0	0	0	0	0	0	0	0	0	0	0	0	0	0	0	0	0	0	0	0	0	0	0	0	0	0	0	0	0	0	0	0
MOTU_000007713	85	500008	Leptothecata	order	Eukaryota	Metazoa	Cnidaria	Hydrozoa	Leptothecata	Unidentified	Unidentified	Unidentified	258	0	0	0	0	0	0	60	198	0	0	0	0	0	0	0	0	0	0	0	0	0	0	0	0	0	0	0	0	0	0	0	0	0	0	0	0
MOTU_000007732	85	500008	Leptothecata	order	Eukaryota	Metazoa	Cnidaria	Hydrozoa	Leptothecata	Unidentified	Unidentified	Unidentified	2461	0	0	26	0	0	0	0	0	0	0	0	24	141	0	0	180	36	1330	0	55	158	29	0	0	419	0	0	0	0	0	0	0	0	0	0	0
MOTU_000007743	100	55715	Venus verrucosa	species	Eukaryota	Metazoa	Mollusca	Bivalvia	Venerida	Veneridae	Venus	Venus verrucosa	148	0	0	0	0	0	0	0	0	0	0	0	0	0	0	0	0	0	0	0	0	0	0	0	0	0	0	0	0	0	0	0	0	0	0	0	0
MOTU_000007747	80	6833	Calanoida	order	Eukaryota	Metazoa	Arthropoda	Hexanauplia	Calanoida	Unidentified	Unidentified	Unidentified	62	0	0	0	0	0	0	0	0	0	0	0	23	0	39	0	0	0	0	0	0	0	0	0	0	0	0	0	0	0	0	0	0	0	0	0	0
MOTU_000007759	75	33317	Protostomia	kingdom	Eukaryota	Metazoa	Unidentified	Unidentified	Unidentified	Unidentified	Unidentified	Unidentified	180	0	0	0	0	0	0	0	136	44	0	0	0	0	0	0	0	0	0	0	0	0	0	0	0	0	0	0	0	0	0	0	0	0	0	0	0
MOTU_000007767	100	199203	Proceraea aurantiaca	species	Eukaryota	Metazoa	Annelida	Polychaeta	Phyllodocida	Syllidae	Proceraea	Proceraea aurantiaca	110547	0	0	0	0	0	0	0	0	0	31	33	2117	17952	3835	14592	48262	14168	1330	150	168	883	2701	4286	0	0	0	0	0	0	0	0	0	0	0	0	0
MOTU_000007782	100	1037242	Galathowenia oculata	species	Eukaryota	Metazoa	Annelida	Polychaeta	Sabellida	Oweniidae	Galathowenia	Galathowenia oculata	12	0	0	0	0	0	0	0	0	0	0	0	0	0	0	0	0	0	0	0	0	0	0	0	0	0	0	0	0	0	0	12	0	0	0	0	0
MOTU_000007804	85	406427	Anthoathecata	order	Eukaryota	Metazoa	Cnidaria	Hydrozoa	Anthoathecata	Unidentified	Unidentified	Unidentified	6056	0	0	0	0	0	0	0	0	0	0	0	33	826	225	373	1502	17	2895	169	6	0	0	0	0	0	0	0	0	0	0	0	0	0	0	0	0
MOTU_000007806	70	6820	Peracarida	superorder	Eukaryota	Metazoa	Arthropoda	Malacostraca	Unidentified	Unidentified	Unidentified	Unidentified	16802	0	0	0	0	9	84	0	404	37	0	0	0	0	0	0	0	0	0	0	0	0	0	33	0	0	0	16235	0	0	0	0	0	0	0	0	0
MOTU_000007808	75	116569	Neocopepoda	infraclass	Eukaryota	Metazoa	Arthropoda	Hexanauplia	Unidentified	Unidentified	Unidentified	Unidentified	95	0	0	0	0	0	0	0	0	0	0	0	0	0	0	0	0	0	0	0	0	0	0	0	0	0	0	0	0	0	0	0	18	0	63	0	0
MOTU_000007837	80	37516	Hydroidolina	subclass	Eukaryota	Metazoa	Cnidaria	Hydrozoa	Unidentified	Unidentified	Unidentified	Unidentified	770	0	0	0	26	0	0	0	0	0	126	0	0	0	0	0	0	0	0	29	0	0	0	60	0	529	0	0	0	0	0	0	0	0	0	0	0
MOTU_000007852	97	252574	Hancockia uncinata	species	Eukaryota	Metazoa	Mollusca	Gastropoda	Nudibranchia	Hancockiidae	Hancockia	Hancockia uncinata	18798	0	0	0	0	0	0	0	0	0	25	41	0	0	245	44	120	50	13195	929	33	109	0	109	3580	207	0	0	0	0	0	0	0	0	101	0	0
MOTU_000007856	85	37516	Hydroidolina	subclass	Eukaryota	Metazoa	Cnidaria	Hydrozoa	Unidentified	Unidentified	Unidentified	Unidentified	36783	0	0	0	0	0	0	0	0	0	0	0	25	20881	370	964	102	0	14104	30	231	0	0	76	0	0	0	0	0	0	0	0	0	0	0	0	0
MOTU_000007858	85	500008	Leptothecata	order	Eukaryota	Metazoa	Cnidaria	Hydrozoa	Leptothecata	Unidentified	Unidentified	Unidentified	2025	0	0	0	0	0	0	0	0	0	468	1123	0	68	0	170	0	0	0	0	0	0	0	0	196	0	0	0	0	0	0	0	0	0	0	0	0
MOTU_000007863	75	197562	Pancrustacea	phylum	Eukaryota	Metazoa	Arthropoda	Unidentified	Unidentified	Unidentified	Unidentified	Unidentified	1655	0	0	0	11	0	47	0	0	0	0	0	0	0	0	0	0	0	0	0	0	37	0	0	0	0	0	1560	0	0	0	0	0	0	0	0	0
MOTU_000007877	75	6072	Eumetazoa	kingdom	Eukaryota	Metazoa	Unidentified	Unidentified	Unidentified	Unidentified	Unidentified	Unidentified	24	0	0	0	0	0	0	0	0	0	0	0	0	0	0	0	0	0	0	0	0	0	0	0	0	0	0	0	0	0	0	0	0	0	0	0	0
MOTU_000007907	75	33317	Protostomia	kingdom	Eukaryota	Metazoa	Unidentified	Unidentified	Unidentified	Unidentified	Unidentified	Unidentified	273	0	0	0	0	0	0	0	0	0	0	0	0	0	0	0	0	0	0	0	0	0	0	59	214	0	0	0	0	0	0	0	0	0	0	0	0
MOTU_000007910	90	308583	Aglaophenia	genus	Eukaryota	Metazoa	Cnidaria	Hydrozoa	Leptothecata	Aglaopheniidae	Aglaophenia	Unidentified	177	0	0	0	157	20	0	0	0	0	0	0	0	0	0	0	0	0	0	0	0	0	0	0	0	0	0	0	0	0	0	0	0	0	0	0	0
MOTU_000007947	70	33213	Bilateria	kingdom	Eukaryota	Metazoa	Unidentified	Unidentified	Unidentified	Unidentified	Unidentified	Unidentified	243	0	243	0	0	0	0	0	0	0	0	0	0	0	0	0	0	0	0	0	0	0	0	0	0	0	0	0	0	0	0	0	0	0	0	0	0
MOTU_000007966	80	33317	Protostomia	kingdom	Eukaryota	Metazoa	Unidentified	Unidentified	Unidentified	Unidentified	Unidentified	Unidentified	157	0	157	0	0	0	0	0	0	0	0	0	0	0	0	0	0	0	0	0	0	0	0	0	0	0	0	0	0	0	0	0	0	0	0	0	0
MOTU_000007970	75	72041	Eumalacostraca	subclass	Eukaryota	Metazoa	Arthropoda	Malacostraca	Unidentified	Unidentified	Unidentified	Unidentified	143	0	143	0	0	0	0	0	0	0	0	0	0	0	0	0	0	0	0	0	0	0	0	0	0	0	0	0	0	0	0	0	0	0	0	0	0
MOTU_000007973	75	1206795	Lophotrochozoa	kingdom	Eukaryota	Metazoa	Unidentified	Unidentified	Unidentified	Unidentified	Unidentified	Unidentified	493	0	140	0	0	31	85	24	94	0	0	119	0	0	0	0	0	0	0	0	0	0	0	0	0	0	0	0	0	0	0	0	0	0	0	0	0
MOTU_000007993	75	2172821	Multicrustacea	superclass	Eukaryota	Metazoa	Arthropoda	Unidentified	Unidentified	Unidentified	Unidentified	Unidentified	196	0	196	0	0	0	0	0	0	0	0	0	0	0	0	0	0	0	0	0	0	0	0	0	0	0	0	0	0	0	0	0	0	0	0	0	0
MOTU_000008010	80	197562	Pancrustacea	phylum	Eukaryota	Metazoa	Arthropoda	Unidentified	Unidentified	Unidentified	Unidentified	Unidentified	1093	0	332	37	0	0	0	0	297	0	0	0	0	0	0	0	0	396	0	0	0	0	0	31	0	0	0	0	0	0	0	0	0	0	0	0	0
MOTU_000008013	80	6692	Pleocyemata	suborder	Eukaryota	Metazoa	Arthropoda	Malacostraca	Decapoda	Unidentified	Unidentified	Unidentified	118	0	102	0	0	0	0	0	0	0	0	0	0	0	0	0	0	0	0	0	0	0	0	0	0	0	0	0	0	0	0	0	0	0	0	0	0
MOTU_000008021	75	117571	Euteleostomi	phylum	Eukaryota	Metazoa	Chordata	Unidentified	Unidentified	Unidentified	Unidentified	Unidentified	94	0	94	0	0	0	0	0	0	0	0	0	0	0	0	0	0	0	0	0	0	0	0	0	0	0	0	0	0	0	0	0	0	0	0	0	0
MOTU_000008025	80	6388	Enchytraeidae	family	Eukaryota	Metazoa	Annelida	Clitellata	Enchytraeida	Enchytraeidae	Unidentified	Unidentified	103	0	89	0	0	0	0	0	0	0	0	0	0	0	0	0	0	0	0	0	0	0	0	0	0	0	0	0	0	0	0	0	14	0	0	0	0
MOTU_000008039	80	33317	Protostomia	kingdom	Eukaryota	Metazoa	Unidentified	Unidentified	Unidentified	Unidentified	Unidentified	Unidentified	4340	0	84	0	14	0	0	0	81	0	0	0	0	0	0	0	0	0	0	0	0	35	0	49	33	149	0	3895	0	0	0	0	0	0	0	0	0
MOTU_000008043	75	6448	Gastropoda	class	Eukaryota	Metazoa	Mollusca	Gastropoda	Unidentified	Unidentified	Unidentified	Unidentified	1479	0	81	0	0	0	0	0	0	0	0	0	0	0	0	0	0	0	0	0	0	0	0	0	0	0	0	1398	0	0	0	0	0	0	0	0	0
MOTU_000008061	75	197562	Pancrustacea	phylum	Eukaryota	Metazoa	Arthropoda	Unidentified	Unidentified	Unidentified	Unidentified	Unidentified	74	0	74	0	0	0	0	0	0	0	0	0	0	0	0	0	0	0	0	0	0	0	0	0	0	0	0	0	0	0	0	0	0	0	0	0	0
MOTU_000008072	85	37516	Hydroidolina	subclass	Eukaryota	Metazoa	Cnidaria	Hydrozoa	Unidentified	Unidentified	Unidentified	Unidentified	67	0	67	0	0	0	0	0	0	0	0	0	0	0	0	0	0	0	0	0	0	0	0	0	0	0	0	0	0	0	0	0	0	0	0	0	0
MOTU_000008094	85	406427	Anthoathecata	order	Eukaryota	Metazoa	Cnidaria	Hydrozoa	Anthoathecata	Unidentified	Unidentified	Unidentified	59	0	59	0	0	0	0	0	0	0	0	0	0	0	0	0	0	0	0	0	0	0	0	0	0	0	0	0	0	0	0	0	0	0	0	0	0
MOTU_000008098	100	703307	Margarella antarctica	species	Eukaryota	Metazoa	Mollusca	Gastropoda	Trochida	Calliostomatidae	Margarella	Margarella antarctica	59	0	59	0	0	0	0	0	0	0	0	0	0	0	0	0	0	0	0	0	0	0	0	0	0	0	0	0	0	0	0	0	0	0	0	0	0
MOTU_000008101	75	33213	Bilateria	kingdom	Eukaryota	Metazoa	Unidentified	Unidentified	Unidentified	Unidentified	Unidentified	Unidentified	58	0	58	0	0	0	0	0	0	0	0	0	0	0	0	0	0	0	0	0	0	0	0	0	0	0	0	0	0	0	0	0	0	0	0	0	0
MOTU_000008112	75	33317	Protostomia	kingdom	Eukaryota	Metazoa	Unidentified	Unidentified	Unidentified	Unidentified	Unidentified	Unidentified	56	0	56	0	0	0	0	0	0	0	0	0	0	0	0	0	0	0	0	0	0	0	0	0	0	0	0	0	0	0	0	0	0	0	0	0	0
MOTU_000008113	85	36106	Thelepus	genus	Eukaryota	Metazoa	Annelida	Polychaeta	Terebellida	Terebellidae	Thelepus	Unidentified	25874	0	55	0	3235	0	873	0	715	0	0	0	0	0	0	0	0	0	159	14	35	75	255	0	49	495	0	19792	0	0	0	0	0	0	0	0	0
MOTU_000008115	80	6381	Oligochaeta	subclass	Eukaryota	Metazoa	Annelida	Clitellata	Unidentified	Unidentified	Unidentified	Unidentified	55	0	55	0	0	0	0	0	0	0	0	0	0	0	0	0	0	0	0	0	0	0	0	0	0	0	0	0	0	0	0	0	0	0	0	0	0
MOTU_000008117	80	6447	Mollusca	phylum	Eukaryota	Metazoa	Mollusca	Unidentified	Unidentified	Unidentified	Unidentified	Unidentified	55	0	55	0	0	0	0	0	0	0	0	0	0	0	0	0	0	0	0	0	0	0	0	0	0	0	0	0	0	0	0	0	0	0	0	0	0
MOTU_000008141	75	1206795	Lophotrochozoa	kingdom	Eukaryota	Metazoa	Unidentified	Unidentified	Unidentified	Unidentified	Unidentified	Unidentified	193	0	0	0	0	0	90	0	0	0	0	0	0	0	0	28	0	0	0	0	0	41	0	34	0	0	0	0	0	0	0	0	0	0	0	0	0
MOTU_000008145	75	33317	Protostomia	kingdom	Eukaryota	Metazoa	Unidentified	Unidentified	Unidentified	Unidentified	Unidentified	Unidentified	13253	0	0	0	849	0	1808	0	147	0	0	0	0	0	0	0	69	17	576	244	87	260	375	303	527	1929	0	6062	0	0	0	0	0	0	0	0	0
MOTU_000008163	80	6821	Amphipoda	order	Eukaryota	Metazoa	Arthropoda	Malacostraca	Amphipoda	Unidentified	Unidentified	Unidentified	33	0	0	0	0	0	0	0	0	0	0	0	0	0	0	0	0	0	0	0	0	0	0	0	0	0	0	0	0	0	0	0	20	0	0	0	0
MOTU_000008172	75	6381	Oligochaeta	subclass	Eukaryota	Metazoa	Annelida	Clitellata	Unidentified	Unidentified	Unidentified	Unidentified	356	0	0	0	19	0	0	0	0	0	0	0	0	0	0	0	0	0	0	0	0	0	0	0	337	0	0	0	0	0	0	0	0	0	0	0	0
MOTU_000008195	100	167828	Marphysa sanguinea	species	Eukaryota	Metazoa	Annelida	Polychaeta	Eunicida	Eunicidae	Marphysa	Marphysa sanguinea	40	0	0	0	0	0	0	0	0	0	0	0	0	0	0	0	0	0	0	0	0	0	0	0	0	0	0	0	0	0	0	0	0	0	0	0	0
MOTU_000008196	75	2172821	Multicrustacea	superclass	Eukaryota	Metazoa	Arthropoda	Unidentified	Unidentified	Unidentified	Unidentified	Unidentified	3480	51	53	0	59	32	146	197	2123	688	0	36	0	0	62	15	0	18	0	0	0	0	0	0	0	0	0	0	0	0	0	0	0	0	0	0	0
MOTU_000008197	75	33317	Protostomia	kingdom	Eukaryota	Metazoa	Unidentified	Unidentified	Unidentified	Unidentified	Unidentified	Unidentified	233493	55	182	0	408	133	1170	1234	4718	1215	332	104	73	77	122	77	239	703	408	54	0	0	839	1185	0	82	14	220057	0	7	0	0	0	0	0	0	0
MOTU_000008204	80	37516	Hydroidolina	subclass	Eukaryota	Metazoa	Cnidaria	Hydrozoa	Unidentified	Unidentified	Unidentified	Unidentified	116	0	0	0	0	0	0	0	0	0	0	0	0	0	99	0	0	0	0	17	0	0	0	0	0	0	0	0	0	0	0	0	0	0	0	0	0
MOTU_000008213	70	6340	Annelida	phylum	Eukaryota	Metazoa	Annelida	Unidentified	Unidentified	Unidentified	Unidentified	Unidentified	7384	0	0	0	0	0	0	0	5473	0	0	0	0	0	0	0	0	0	0	0	0	0	0	0	0	0	0	1911	0	0	0	0	0	0	0	0	0
MOTU_000008220	75	33317	Protostomia	kingdom	Eukaryota	Metazoa	Unidentified	Unidentified	Unidentified	Unidentified	Unidentified	Unidentified	1243	0	0	0	12	6	57	0	0	0	0	0	0	0	0	0	0	0	0	0	0	0	0	0	51	0	0	1117	0	0	0	0	0	0	0	0	0
MOTU_000008251	75	33317	Protostomia	kingdom	Eukaryota	Metazoa	Unidentified	Unidentified	Unidentified	Unidentified	Unidentified	Unidentified	22	0	0	0	0	0	0	0	0	0	0	0	0	0	22	0	0	0	0	0	0	0	0	0	0	0	0	0	0	0	0	0	0	0	0	0	0
MOTU_000008256	80	6821	Amphipoda	order	Eukaryota	Metazoa	Arthropoda	Malacostraca	Amphipoda	Unidentified	Unidentified	Unidentified	172	0	0	0	0	0	0	0	0	0	25	61	0	29	57	0	0	0	0	0	0	0	0	0	0	0	0	0	0	0	0	0	0	0	0	0	0
MOTU_000008265	80	6692	Pleocyemata	suborder	Eukaryota	Metazoa	Arthropoda	Malacostraca	Decapoda	Unidentified	Unidentified	Unidentified	11	0	0	0	0	0	0	0	0	0	0	0	0	0	0	0	0	0	0	0	0	0	0	0	0	0	0	0	0	0	0	0	11	0	0	0	0
MOTU_000008297	100	121148	Acartia	genus	Eukaryota	Metazoa	Arthropoda	Hexanauplia	Calanoida	Acartiidae	Acartia	Unidentified	8497	0	0	0	77	6	72	0	95	57	0	0	0	0	0	0	0	0	0	0	0	0	0	0	0	687	0	7484	0	0	0	0	0	0	0	0	0
MOTU_000008310	75	7721	Styelidae	family	Eukaryota	Metazoa	Chordata	Ascidiacea	Stolidobranchia	Styelidae	Unidentified	Unidentified	34	0	0	0	0	0	0	0	0	0	0	0	0	0	0	0	0	0	0	0	0	0	0	0	0	0	0	0	0	0	0	0	0	0	0	0	0
MOTU_000008320	70	6448	Gastropoda	class	Eukaryota	Metazoa	Mollusca	Gastropoda	Unidentified	Unidentified	Unidentified	Unidentified	6	0	0	0	0	6	0	0	0	0	0	0	0	0	0	0	0	0	0	0	0	0	0	0	0	0	0	0	0	0	0	0	0	0	0	0	0
MOTU_000008330	75	116569	Neocopepoda	infraclass	Eukaryota	Metazoa	Arthropoda	Hexanauplia	Unidentified	Unidentified	Unidentified	Unidentified	387	0	0	0	0	0	0	0	0	0	0	0	0	0	0	0	0	0	334	42	11	0	0	0	0	0	0	0	0	0	0	0	0	0	0	0	0
MOTU_000008345	75	199477	Hyalellidae	family	Eukaryota	Metazoa	Arthropoda	Malacostraca	Amphipoda	Hyalellidae	Unidentified	Unidentified	86322	0	0	0	0	6	59	0	0	0	0	0	0	0	0	0	0	0	0	0	0	0	0	0	0	0	0	0	0	0	0	0	0	0	51	0	0
MOTU_000008354	100	199562	Odontosyllis gibba	species	Eukaryota	Metazoa	Annelida	Polychaeta	Phyllodocida	Syllidae	Odontosyllis	Odontosyllis gibba	1243	0	0	0	0	7	0	0	0	0	176	522	0	29	20	44	0	30	0	0	37	116	60	42	110	0	0	0	0	0	0	50	0	0	0	0	0
MOTU_000008379	75	2172821	Multicrustacea	superclass	Eukaryota	Metazoa	Arthropoda	Unidentified	Unidentified	Unidentified	Unidentified	Unidentified	98	0	0	0	50	0	48	0	0	0	0	0	0	0	0	0	0	0	0	0	0	0	0	0	0	0	0	0	0	0	0	0	0	0	0	0	0
MOTU_000008402	75	6448	Gastropoda	class	Eukaryota	Metazoa	Mollusca	Gastropoda	Unidentified	Unidentified	Unidentified	Unidentified	20	0	0	0	0	0	0	0	0	0	0	0	0	0	0	0	0	0	0	0	0	0	0	0	0	0	0	0	0	0	0	0	20	0	0	0	0
MOTU_000008424	85	134547	Cymadusa	genus	Eukaryota	Metazoa	Arthropoda	Malacostraca	Amphipoda	Ampithoidae	Cymadusa	Unidentified	53039	0	0	0	0	0	0	0	0	0	0	0	0	0	0	0	0	0	0	0	0	207	56	1791	0	831	0	50154	0	0	0	0	0	0	0	0	0
MOTU_000008451	75	117571	Euteleostomi	phylum	Eukaryota	Metazoa	Chordata	Unidentified	Unidentified	Unidentified	Unidentified	Unidentified	44	0	0	44	0	0	0	0	0	0	0	0	0	0	0	0	0	0	0	0	0	0	0	0	0	0	0	0	0	0	0	0	0	0	0	0	0
MOTU_000008455	90	32569	Obelia	genus	Eukaryota	Metazoa	Cnidaria	Hydrozoa	Leptothecata	Obeliidae	Obelia	Unidentified	101172	188	704	147	0	0	0	0	0	0	0	0	0	0	0	0	0	0	0	16	0	0	0	0	28	0	54	100035	0	0	0	0	0	0	0	0	0
MOTU_000008480	80	27388	Aporrectodea	genus	Eukaryota	Metazoa	Annelida	Clitellata	Crassiclitellata	Lumbricidae	Aporrectodea	Unidentified	142	0	0	0	0	0	0	0	142	0	0	0	0	0	0	0	0	0	0	0	0	0	0	0	0	0	0	0	0	0	0	0	0	0	0	0	0
MOTU_000008485	90	500008	Leptothecata	order	Eukaryota	Metazoa	Cnidaria	Hydrozoa	Leptothecata	Unidentified	Unidentified	Unidentified	6810	0	0	0	0	0	0	0	0	0	0	0	561	287	35	32	61	0	0	0	0	0	0	0	0	0	0	0	0	0	0	10	0	0	0	0	59
MOTU_000008493	97	1642435	Oithona plumifera	species	Eukaryota	Metazoa	Arthropoda	Hexanauplia	Cyclopoida	Oithonidae	Oithona	Oithona plumifera	467	0	0	0	0	0	0	0	0	0	0	0	0	0	0	20	0	0	408	26	13	0	0	0	0	0	0	0	0	0	0	0	0	0	0	0	0
MOTU_000008502	80	1206795	Lophotrochozoa	kingdom	Eukaryota	Metazoa	Unidentified	Unidentified	Unidentified	Unidentified	Unidentified	Unidentified	290	0	0	0	0	0	0	0	0	0	0	0	0	0	0	0	0	0	99	0	0	0	0	175	0	0	0	0	0	0	0	0	0	0	0	0	0
MOTU_000008505	80	6358	Platynereis	genus	Eukaryota	Metazoa	Annelida	Polychaeta	Phyllodocida	Nereididae	Platynereis	Unidentified	124802	0	0	0	30	26	214	264	2017	294	0	0	0	0	0	0	0	0	0	0	0	0	0	0	0	4260	33	117642	0	0	0	0	0	0	0	0	0
MOTU_000008528	75	6833	Calanoida	order	Eukaryota	Metazoa	Arthropoda	Hexanauplia	Calanoida	Unidentified	Unidentified	Unidentified	345	0	0	0	0	5	93	0	181	0	0	66	0	0	0	0	0	0	0	0	0	0	0	0	0	0	0	0	0	0	0	0	0	0	0	0	0
MOTU_000008529	80	69555	Caenogastropoda	subclass	Eukaryota	Metazoa	Mollusca	Gastropoda	Unidentified	Unidentified	Unidentified	Unidentified	17875	0	1780	0	0	0	0	229	3644	1438	64	837	0	35	64	357	195	0	1329	20	0	0	0	94	0	0	0	7776	0	0	0	0	0	0	0	0	0
MOTU_000008576	80	6447	Mollusca	phylum	Eukaryota	Metazoa	Mollusca	Unidentified	Unidentified	Unidentified	Unidentified	Unidentified	2238	0	0	0	0	0	0	0	0	0	0	0	0	0	0	0	0	0	0	0	0	0	0	0	0	0	0	0	0	0	0	0	0	0	0	0	0
MOTU_000008590	97	6359	Platynereis dumerilii	species	Eukaryota	Metazoa	Annelida	Polychaeta	Phyllodocida	Nereididae	Platynereis	Platynereis dumerilii	21	0	0	0	0	0	0	0	0	0	0	21	0	0	0	0	0	0	0	0	0	0	0	0	0	0	0	0	0	0	0	0	0	0	0	0	0
MOTU_000008594	85	500008	Leptothecata	order	Eukaryota	Metazoa	Cnidaria	Hydrozoa	Leptothecata	Unidentified	Unidentified	Unidentified	66	0	0	0	0	0	0	0	0	0	0	0	0	0	0	0	0	0	0	0	0	0	0	0	0	0	0	0	0	0	0	0	0	0	0	0	0
MOTU_000008609	80	6820	Peracarida	superorder	Eukaryota	Metazoa	Arthropoda	Malacostraca	Unidentified	Unidentified	Unidentified	Unidentified	4023	0	0	0	215	171	57	0	0	0	838	76	0	0	0	0	0	27	1359	17	0	234	1029	0	0	0	0	0	0	0	0	0	0	0	0	0	0
MOTU_000008615	80	116569	Neocopepoda	infraclass	Eukaryota	Metazoa	Arthropoda	Hexanauplia	Unidentified	Unidentified	Unidentified	Unidentified	33	0	0	0	0	0	0	0	0	0	0	0	0	0	0	0	33	0	0	0	0	0	0	0	0	0	0	0	0	0	0	0	0	0	0	0	0
MOTU_000008616	80	1206795	Lophotrochozoa	kingdom	Eukaryota	Metazoa	Unidentified	Unidentified	Unidentified	Unidentified	Unidentified	Unidentified	402	0	0	0	32	0	87	0	0	0	0	130	20	0	0	0	0	0	0	0	0	0	0	0	0	133	0	0	0	0	0	0	0	0	0	0	0
MOTU_000008628	80	6072	Eumetazoa	kingdom	Eukaryota	Metazoa	Unidentified	Unidentified	Unidentified	Unidentified	Unidentified	Unidentified	360	0	0	0	0	0	0	0	0	0	0	0	0	0	0	0	52	20	89	0	0	0	92	107	0	0	0	0	0	0	0	0	0	0	0	0	0
MOTU_000008637	85	500008	Leptothecata	order	Eukaryota	Metazoa	Cnidaria	Hydrozoa	Leptothecata	Unidentified	Unidentified	Unidentified	35	0	0	35	0	0	0	0	0	0	0	0	0	0	0	0	0	0	0	0	0	0	0	0	0	0	0	0	0	0	0	0	0	0	0	0	0
MOTU_000008669	80	1206795	Lophotrochozoa	kingdom	Eukaryota	Metazoa	Unidentified	Unidentified	Unidentified	Unidentified	Unidentified	Unidentified	400	0	0	0	0	0	0	0	0	0	0	0	0	0	0	0	0	0	0	0	0	400	0	0	0	0	0	0	0	0	0	0	0	0	0	0	0
MOTU_000008690	80	72041	Eumalacostraca	subclass	Eukaryota	Metazoa	Arthropoda	Malacostraca	Unidentified	Unidentified	Unidentified	Unidentified	1026	0	0	0	14	0	0	16	575	421	0	0	0	0	0	0	0	0	0	0	0	0	0	0	0	0	0	0	0	0	0	0	0	0	0	0	0
MOTU_000008703	97	884650	Myrianida hesperidium	species	Eukaryota	Metazoa	Annelida	Polychaeta	Phyllodocida	Syllidae	Myrianida	Myrianida hesperidium	651	0	0	0	0	0	0	0	0	0	0	0	32	0	23	29	0	21	0	0	9	0	0	0	111	189	0	0	0	0	0	0	0	6	0	0	0
MOTU_000008707	80	1206795	Lophotrochozoa	kingdom	Eukaryota	Metazoa	Unidentified	Unidentified	Unidentified	Unidentified	Unidentified	Unidentified	7261	0	0	0	0	0	0	0	0	0	0	0	0	0	0	0	0	0	0	0	0	0	0	0	0	0	0	0	0	0	0	0	0	0	0	0	0
MOTU_000008710	80	500008	Leptothecata	order	Eukaryota	Metazoa	Cnidaria	Hydrozoa	Leptothecata	Unidentified	Unidentified	Unidentified	52	0	0	0	0	0	52	0	0	0	0	0	0	0	0	0	0	0	0	0	0	0	0	0	0	0	0	0	0	0	0	0	0	0	0	0	0
MOTU_000008726	85	500008	Leptothecata	order	Eukaryota	Metazoa	Cnidaria	Hydrozoa	Leptothecata	Unidentified	Unidentified	Unidentified	138	0	0	0	0	0	0	0	0	0	0	0	0	0	0	23	0	0	0	0	0	0	72	43	0	0	0	0	0	0	0	0	0	0	0	0	0
MOTU_000008779	75	33317	Protostomia	kingdom	Eukaryota	Metazoa	Unidentified	Unidentified	Unidentified	Unidentified	Unidentified	Unidentified	206	0	0	0	0	9	0	0	197	0	0	0	0	0	0	0	0	0	0	0	0	0	0	0	0	0	0	0	0	0	0	0	0	0	0	0	0
MOTU_000008783	100	1129383	Acanthonyx lunulatus	species	Eukaryota	Metazoa	Arthropoda	Malacostraca	Decapoda	Epialtidae	Acanthonyx	Acanthonyx lunulatus	394	0	0	0	0	0	0	0	0	0	0	0	227	0	0	0	0	0	0	0	0	0	0	0	109	0	0	0	0	0	0	0	0	0	0	0	0
MOTU_000008788	97	76182	Eubranchus exiguus	species	Eukaryota	Metazoa	Mollusca	Gastropoda	Nudibranchia	Eubranchidae	Eubranchus	Eubranchus exiguus	61	0	0	0	0	0	0	0	0	0	0	0	0	0	0	0	0	0	0	0	0	31	0	30	0	0	0	0	0	0	0	0	0	0	0	0	0
MOTU_000008790	97	934972	Limenandra nodosa	species	Eukaryota	Metazoa	Mollusca	Gastropoda	Nudibranchia	Aeolidiidae	Limenandra	Limenandra nodosa	594	0	0	0	0	0	0	0	0	0	0	594	0	0	0	0	0	0	0	0	0	0	0	0	0	0	0	0	0	0	0	0	0	0	0	0	0
MOTU_000008801	100	177573	Hymeniacidon perlevis	species	Eukaryota	Metazoa	Porifera	Demospongiae	Suberitida	Halichondriidae	Hymeniacidon	Hymeniacidon perlevis	68	0	0	0	0	0	0	0	0	0	0	0	0	0	0	0	0	0	0	0	0	0	0	0	0	0	0	0	0	0	0	0	0	0	0	0	0
MOTU_000008806	100	418370	Syllis gracilis	species	Eukaryota	Metazoa	Annelida	Polychaeta	Phyllodocida	Syllidae	Syllis	Syllis gracilis	157	0	0	0	0	0	0	0	0	0	0	0	0	0	0	0	0	0	0	0	0	0	0	0	0	0	0	0	0	0	0	51	0	0	0	0	0
MOTU_000008814	100	400838	Pelagia noctiluca	species	Eukaryota	Metazoa	Cnidaria	Scyphozoa	Semaeostomeae	Pelagiidae	Pelagia	Pelagia noctiluca	25	0	0	0	20	5	0	0	0	0	0	0	0	0	0	0	0	0	0	0	0	0	0	0	0	0	0	0	0	0	0	0	0	0	0	0	0
MOTU_000008818	80	72041	Eumalacostraca	subclass	Eukaryota	Metazoa	Arthropoda	Malacostraca	Unidentified	Unidentified	Unidentified	Unidentified	125	0	0	0	0	0	0	25	100	0	0	0	0	0	0	0	0	0	0	0	0	0	0	0	0	0	0	0	0	0	0	0	0	0	0	0	0
MOTU_000008825	80	2803884	Crassiclitellata	order	Eukaryota	Metazoa	Annelida	Clitellata	Crassiclitellata	Unidentified	Unidentified	Unidentified	4521	0	0	0	0	0	0	0	0	0	1185	2248	153	578	357	0	0	0	0	0	0	0	0	0	0	0	0	0	0	0	0	0	0	0	0	0	0
MOTU_000008826	85	6072	Eumetazoa	kingdom	Eukaryota	Metazoa	Unidentified	Unidentified	Unidentified	Unidentified	Unidentified	Unidentified	259	0	0	0	0	0	0	0	0	0	0	0	0	0	0	124	135	0	0	0	0	0	0	0	0	0	0	0	0	0	0	0	0	0	0	0	0
MOTU_000008864	75	6833	Calanoida	order	Eukaryota	Metazoa	Arthropoda	Hexanauplia	Calanoida	Unidentified	Unidentified	Unidentified	1257	0	0	0	0	6	0	0	0	0	0	0	0	0	0	0	0	0	0	0	0	0	0	0	0	0	0	1142	0	0	0	0	0	0	109	0	0
MOTU_000008865	70	6527	Stylommatophora	order	Eukaryota	Metazoa	Mollusca	Gastropoda	Stylommatophora	Unidentified	Unidentified	Unidentified	26	0	0	0	0	0	0	0	0	0	0	0	0	0	0	0	0	0	0	0	0	0	0	0	0	0	0	0	0	0	0	0	0	0	0	0	0
MOTU_000008896	97	13519	Eupolymnia nebulosa	species	Eukaryota	Metazoa	Annelida	Polychaeta	Terebellida	Terebellidae	Eupolymnia	Eupolymnia nebulosa	9	0	0	0	0	0	0	0	0	0	0	0	0	0	0	0	0	0	0	0	0	0	0	0	0	0	0	0	0	0	0	0	0	0	0	0	0
MOTU_000008897	80	123368	Acanthomorphata	class	Eukaryota	Metazoa	Chordata	Actinopteri	Unidentified	Unidentified	Unidentified	Unidentified	1989	0	0	1989	0	0	0	0	0	0	0	0	0	0	0	0	0	0	0	0	0	0	0	0	0	0	0	0	0	0	0	0	0	0	0	0	0
MOTU_000008919	97	2599453	Elysia gordanae	species	Eukaryota	Metazoa	Mollusca	Gastropoda	order_Plakobranchidae	Plakobranchidae	Elysia	Elysia gordanae	169	0	0	114	0	0	0	0	0	0	0	0	0	0	0	0	0	0	0	0	0	0	0	0	55	0	0	0	0	0	0	0	0	0	0	0	0
MOTU_000008920	80	33317	Protostomia	kingdom	Eukaryota	Metazoa	Unidentified	Unidentified	Unidentified	Unidentified	Unidentified	Unidentified	146	0	0	103	0	0	0	0	0	0	0	0	0	0	0	0	0	0	0	0	43	0	0	0	0	0	0	0	0	0	0	0	0	0	0	0	0
MOTU_000008940	75	33317	Protostomia	kingdom	Eukaryota	Metazoa	Unidentified	Unidentified	Unidentified	Unidentified	Unidentified	Unidentified	1684	0	0	69	0	8	122	0	0	0	63	0	0	0	0	0	0	0	0	0	0	0	54	147	0	0	0	1221	0	0	0	0	0	0	0	0	0
MOTU_000008953	85	500008	Leptothecata	order	Eukaryota	Metazoa	Cnidaria	Hydrozoa	Leptothecata	Unidentified	Unidentified	Unidentified	53	0	0	53	0	0	0	0	0	0	0	0	0	0	0	0	0	0	0	0	0	0	0	0	0	0	0	0	0	0	0	0	0	0	0	0	0
MOTU_000008991	90	168635	Diplosoma listerianum	species	Eukaryota	Metazoa	Chordata	Ascidiacea	Aplousobranchia	Didemnidae	Diplosoma	Diplosoma listerianum	288	0	0	39	0	0	0	69	0	0	0	0	0	0	0	0	0	0	0	0	0	0	0	0	0	0	0	0	0	0	0	0	0	0	0	0	0
MOTU_000009034	85	500008	Leptothecata	order	Eukaryota	Metazoa	Cnidaria	Hydrozoa	Leptothecata	Unidentified	Unidentified	Unidentified	27	0	0	27	0	0	0	0	0	0	0	0	0	0	0	0	0	0	0	0	0	0	0	0	0	0	0	0	0	0	0	0	0	0	0	0	0
MOTU_000009036	80	33317	Protostomia	kingdom	Eukaryota	Metazoa	Unidentified	Unidentified	Unidentified	Unidentified	Unidentified	Unidentified	27	0	0	27	0	0	0	0	0	0	0	0	0	0	0	0	0	0	0	0	0	0	0	0	0	0	0	0	0	0	0	0	0	0	0	0	0
MOTU_000009046	80	48547	Ophiura	genus	Eukaryota	Metazoa	Echinodermata	Ophiuroidea	Amphilepidida	Ophiuridae	Ophiura	Unidentified	124	0	0	26	0	0	0	0	0	0	0	0	0	37	0	0	0	61	0	0	0	0	0	0	0	0	0	0	0	0	0	0	0	0	0	0	0
MOTU_000009072	100	2486080	Nereiphylla rubiginosa	species	Eukaryota	Metazoa	Annelida	Polychaeta	Phyllodocida	Phyllodocidae	Nereiphylla	Nereiphylla rubiginosa	300	0	0	24	0	0	0	0	0	178	0	0	0	0	0	0	0	0	0	0	0	0	28	0	70	0	0	0	0	0	0	0	0	0	0	0	0
MOTU_000009081	75	33317	Protostomia	kingdom	Eukaryota	Metazoa	Unidentified	Unidentified	Unidentified	Unidentified	Unidentified	Unidentified	2333	297	63	0	0	0	0	0	0	0	64	0	0	0	0	0	0	0	0	0	0	0	0	0	0	0	0	1909	0	0	0	0	0	0	0	0	0
MOTU_000009082	75	33317	Protostomia	kingdom	Eukaryota	Metazoa	Unidentified	Unidentified	Unidentified	Unidentified	Unidentified	Unidentified	277	0	0	0	0	0	0	102	0	0	0	52	0	0	0	0	0	0	0	0	14	109	0	0	0	0	0	0	0	0	0	0	0	0	0	0	0
MOTU_000009086	75	69555	Caenogastropoda	subclass	Eukaryota	Metazoa	Mollusca	Gastropoda	Unidentified	Unidentified	Unidentified	Unidentified	13763	111	130	34	337	33	102	127	390	575	5839	4255	0	196	25	0	0	0	226	0	0	0	0	126	0	144	0	1108	0	0	0	0	0	0	0	0	0
MOTU_000009143	100	399051	Temora stylifera	species	Eukaryota	Metazoa	Arthropoda	Hexanauplia	Calanoida	Temoridae	Temora	Temora stylifera	2027	0	0	0	0	0	0	0	0	0	32	0	300	119	135	91	249	248	367	215	81	108	0	0	0	63	0	0	0	0	0	0	0	0	0	0	0
MOTU_000009173	80	33317	Protostomia	kingdom	Eukaryota	Metazoa	Unidentified	Unidentified	Unidentified	Unidentified	Unidentified	Unidentified	54	0	0	0	0	0	0	0	0	0	0	0	0	0	0	0	0	0	0	0	0	0	0	0	0	0	0	0	0	0	0	15	0	0	0	0	0
MOTU_000009177	85	1489341	Osteoglossocephalai	class	Eukaryota	Metazoa	Chordata	Actinopteri	Unidentified	Unidentified	Unidentified	Unidentified	28	0	0	0	0	0	0	0	0	0	0	0	0	0	0	0	0	0	0	0	0	0	0	0	0	0	0	0	0	0	0	0	0	6	0	0	0
MOTU_000009179	90	2750049	Obeliida	order	Eukaryota	Metazoa	Cnidaria	Hydrozoa	Leptothecata	Unidentified	Unidentified	Unidentified	131	0	0	0	0	0	0	0	0	0	0	0	0	0	0	0	0	25	77	0	0	0	0	0	0	0	0	0	0	0	0	0	0	0	0	0	0
MOTU_000009214	85	500008	Leptothecata	order	Eukaryota	Metazoa	Cnidaria	Hydrozoa	Leptothecata	Unidentified	Unidentified	Unidentified	25	0	0	0	0	6	0	19	0	0	0	0	0	0	0	0	0	0	0	0	0	0	0	0	0	0	0	0	0	0	0	0	0	0	0	0	0
MOTU_000009227	80	72041	Eumalacostraca	subclass	Eukaryota	Metazoa	Arthropoda	Malacostraca	Unidentified	Unidentified	Unidentified	Unidentified	50496	0	0	0	0	0	0	0	0	0	163	93	2823	2753	2634	4286	13452	11382	7654	3345	1010	261	324	0	0	0	0	0	0	0	0	0	0	0	0	0	0
MOTU_000009243	97	120439	Limaria hians	species	Eukaryota	Metazoa	Mollusca	Bivalvia	Limoida	Limidae	Limaria	Limaria hians	102445	0	0	0	59	25	156	1092	22666	1652	31551	42616	605	177	58	0	0	0	315	0	0	0	0	0	0	0	0	1188	0	0	0	0	16	0	90	0	0
MOTU_000009277	80	1732196	Senticaudata	suborder	Eukaryota	Metazoa	Arthropoda	Malacostraca	Amphipoda	Unidentified	Unidentified	Unidentified	10	0	0	0	0	0	0	0	0	0	0	0	0	0	0	0	0	0	0	0	10	0	0	0	0	0	0	0	0	0	0	0	0	0	0	0	0
MOTU_000009278	80	6820	Peracarida	superorder	Eukaryota	Metazoa	Arthropoda	Malacostraca	Unidentified	Unidentified	Unidentified	Unidentified	54	0	0	0	0	0	54	0	0	0	0	0	0	0	0	0	0	0	0	0	0	0	0	0	0	0	0	0	0	0	0	0	0	0	0	0	0
MOTU_000009338	100	43123	Pedicellina cernua	species	Eukaryota	Metazoa	Entoprocta	class_order_Pedicellinidae	order_Pedicellinidae	Pedicellinidae	Pedicellina	Pedicellina cernua	11	0	0	0	0	0	0	0	0	0	0	0	0	0	0	0	0	0	0	0	0	0	0	0	0	0	0	0	0	0	0	0	0	0	0	0	0
MOTU_000009347	85	216307	Euthyneura	class	Eukaryota	Metazoa	Mollusca	Gastropoda	Unidentified	Unidentified	Unidentified	Unidentified	1366	0	221	0	0	0	0	0	0	0	0	0	21	0	0	46	0	26	389	0	140	0	0	0	0	0	0	0	0	0	0	0	0	0	0	0	0
MOTU_000009428	80	33317	Protostomia	kingdom	Eukaryota	Metazoa	Unidentified	Unidentified	Unidentified	Unidentified	Unidentified	Unidentified	30	0	0	0	0	0	0	0	0	0	0	0	0	0	0	0	0	0	0	0	0	0	0	0	0	0	0	0	0	0	0	30	0	0	0	0	0
MOTU_000009433	80	1732196	Senticaudata	suborder	Eukaryota	Metazoa	Arthropoda	Malacostraca	Amphipoda	Unidentified	Unidentified	Unidentified	17615	0	0	0	0	0	0	0	327	0	0	0	0	135	0	0	0	0	0	0	0	1250	3860	0	0	431	0	7943	0	0	0	487	1451	83	127	0	0
MOTU_000009471	85	371448	Jassa	genus	Eukaryota	Metazoa	Arthropoda	Malacostraca	Amphipoda	Ischyroceridae	Jassa	Unidentified	419	0	0	0	0	0	0	0	0	0	0	0	0	0	0	0	0	0	0	0	0	0	0	0	0	0	0	0	0	0	0	19	74	0	0	25	27
MOTU_000009481	80	6656	Arthropoda	phylum	Eukaryota	Metazoa	Arthropoda	Unidentified	Unidentified	Unidentified	Unidentified	Unidentified	18	0	0	0	0	0	0	0	0	0	0	0	0	0	0	0	0	0	0	0	0	0	0	0	0	0	0	0	0	0	0	18	0	0	0	0	0
MOTU_000009505	100	1421134	Macoma calcarea	species	Eukaryota	Metazoa	Mollusca	Bivalvia	Cardiida	Tellinidae	Macoma	Macoma calcarea	14	0	0	0	0	0	0	0	0	0	0	0	0	0	0	0	0	0	0	0	0	0	0	0	0	0	0	0	0	0	0	14	0	0	0	0	0
MOTU_000009514	75	1206795	Lophotrochozoa	kingdom	Eukaryota	Metazoa	Unidentified	Unidentified	Unidentified	Unidentified	Unidentified	Unidentified	40	0	0	0	0	0	0	0	0	0	0	0	0	0	0	0	0	0	0	0	0	0	0	0	0	0	0	0	0	0	0	14	0	0	0	0	0
MOTU_000009522	75	117571	Euteleostomi	phylum	Eukaryota	Metazoa	Chordata	Unidentified	Unidentified	Unidentified	Unidentified	Unidentified	254	0	0	0	0	0	0	18	0	0	0	0	0	0	21	23	60	65	0	13	0	0	0	0	0	0	0	0	0	0	0	13	41	0	0	0	0
MOTU_000009523	80	1732196	Senticaudata	suborder	Eukaryota	Metazoa	Arthropoda	Malacostraca	Amphipoda	Unidentified	Unidentified	Unidentified	196	0	0	0	0	0	0	0	0	0	0	0	0	0	0	0	0	0	0	0	0	0	0	0	0	0	0	0	0	0	0	13	0	0	0	0	0
MOTU_000009569	75	2172821	Multicrustacea	superclass	Eukaryota	Metazoa	Arthropoda	Unidentified	Unidentified	Unidentified	Unidentified	Unidentified	42	0	0	0	0	0	0	0	0	0	0	0	0	0	0	0	0	0	0	0	0	0	0	0	0	0	0	0	0	0	0	11	31	0	0	0	0
MOTU_000009575	75	215450	Decapodiformes	superorder	Eukaryota	Metazoa	Mollusca	Cephalopoda	Unidentified	Unidentified	Unidentified	Unidentified	11	0	0	0	0	0	0	0	0	0	0	0	0	0	0	0	0	0	0	0	0	0	0	0	0	0	0	0	0	0	0	11	0	0	0	0	0
MOTU_000009592	97	168635	Diplosoma listerianum	species	Eukaryota	Metazoa	Chordata	Ascidiacea	Aplousobranchia	Didemnidae	Diplosoma	Diplosoma listerianum	639	0	0	0	0	0	0	64	156	388	21	0	0	0	0	0	0	0	0	0	0	0	0	0	0	0	0	0	0	0	0	10	0	0	0	0	0
MOTU_000009593	75	33317	Protostomia	kingdom	Eukaryota	Metazoa	Unidentified	Unidentified	Unidentified	Unidentified	Unidentified	Unidentified	10	0	0	0	0	0	0	0	0	0	0	0	0	0	0	0	0	0	0	0	0	0	0	0	0	0	0	0	0	0	0	10	0	0	0	0	0
MOTU_000009594	100	168635	Diplosoma listerianum	species	Eukaryota	Metazoa	Chordata	Ascidiacea	Aplousobranchia	Didemnidae	Diplosoma	Diplosoma listerianum	10	0	0	0	0	0	0	0	0	0	0	0	0	0	0	0	0	0	0	0	0	0	0	0	0	0	0	0	0	0	0	10	0	0	0	0	0
MOTU_000009609	75	6657	Crustacea	subphylum	Eukaryota	Metazoa	Arthropoda	Unidentified	Unidentified	Unidentified	Unidentified	Unidentified	10	0	0	0	0	0	0	0	0	0	0	0	0	0	0	0	0	0	0	0	0	0	0	0	0	0	0	0	0	0	0	10	0	0	0	0	0
MOTU_000009613	80	116569	Neocopepoda	infraclass	Eukaryota	Metazoa	Arthropoda	Hexanauplia	Unidentified	Unidentified	Unidentified	Unidentified	10	0	0	0	0	0	0	0	0	0	0	0	0	0	0	0	0	0	0	0	0	0	0	0	0	0	0	0	0	0	0	10	0	0	0	0	0
MOTU_000009629	80	116569	Neocopepoda	infraclass	Eukaryota	Metazoa	Arthropoda	Hexanauplia	Unidentified	Unidentified	Unidentified	Unidentified	71	0	0	0	0	0	0	0	0	0	0	0	0	0	0	0	0	0	0	0	0	0	0	0	0	0	0	0	0	0	0	10	43	18	0	0	0
MOTU_000009630	75	33317	Protostomia	kingdom	Eukaryota	Metazoa	Unidentified	Unidentified	Unidentified	Unidentified	Unidentified	Unidentified	10	0	0	0	0	0	0	0	0	0	0	0	0	0	0	0	0	0	0	0	0	0	0	0	0	0	0	0	0	0	0	10	0	0	0	0	0
MOTU_000009642	85	1732200	Corophiida	infraorder	Eukaryota	Metazoa	Arthropoda	Malacostraca	Amphipoda	Unidentified	Unidentified	Unidentified	101	0	0	0	0	0	0	0	0	0	0	0	0	0	0	0	0	0	0	0	0	0	0	0	0	0	0	0	0	0	0	0	57	0	0	44	0
MOTU_000009652	97	429038	Jassa slatteryi	species	Eukaryota	Metazoa	Arthropoda	Malacostraca	Amphipoda	Ischyroceridae	Jassa	Jassa slatteryi	5	0	0	0	0	0	0	0	0	0	0	0	0	0	0	0	0	0	0	0	0	0	0	0	0	0	0	0	0	0	0	0	0	5	0	0	0
MOTU_000009657	80	6072	Eumetazoa	kingdom	Eukaryota	Metazoa	Unidentified	Unidentified	Unidentified	Unidentified	Unidentified	Unidentified	17	0	0	0	0	0	0	0	0	0	0	0	0	0	0	0	0	0	0	0	0	0	0	0	0	0	0	0	0	0	0	0	0	0	0	17	0
MOTU_000009690	80	6821	Amphipoda	order	Eukaryota	Metazoa	Arthropoda	Malacostraca	Amphipoda	Unidentified	Unidentified	Unidentified	1240	0	0	0	19	10	0	0	0	0	0	0	0	0	0	0	0	25	0	0	0	0	0	0	0	0	0	0	0	0	0	0	1070	8	57	28	0
MOTU_000009701	100	40256	Modiolus modiolus	species	Eukaryota	Metazoa	Mollusca	Bivalvia	Mytilida	Mytilidae	Modiolus	Modiolus modiolus	17	0	0	0	0	0	0	0	0	0	0	0	0	0	0	0	0	0	0	0	0	0	0	0	0	0	0	0	0	0	0	0	0	0	0	0	0
MOTU_000009733	75	730330	Entomobryomorpha	order	Eukaryota	Metazoa	Arthropoda	Collembola	Entomobryomorpha	Unidentified	Unidentified	Unidentified	22	0	0	0	0	0	0	0	0	0	0	0	0	0	0	0	0	0	0	0	0	0	0	0	0	0	0	0	0	0	0	0	0	0	0	22	0
MOTU_000009737	75	2172821	Multicrustacea	superclass	Eukaryota	Metazoa	Arthropoda	Unidentified	Unidentified	Unidentified	Unidentified	Unidentified	89	0	0	0	0	0	0	0	0	0	0	0	0	0	0	0	0	0	0	0	0	0	0	0	0	0	0	0	0	0	0	0	15	0	0	0	0
MOTU_000009739	75	33317	Protostomia	kingdom	Eukaryota	Metazoa	Unidentified	Unidentified	Unidentified	Unidentified	Unidentified	Unidentified	57	0	0	0	0	0	0	0	0	0	0	0	0	0	0	0	0	0	0	0	0	0	0	0	0	0	0	0	0	0	0	0	0	0	36	21	0
MOTU_000009757	75	6448	Gastropoda	class	Eukaryota	Metazoa	Mollusca	Gastropoda	Unidentified	Unidentified	Unidentified	Unidentified	68	0	0	0	0	0	0	0	0	0	0	0	0	0	0	0	0	0	0	0	0	0	0	0	0	68	0	0	0	0	0	0	0	0	0	0	0
MOTU_000009793	75	6692	Pleocyemata	suborder	Eukaryota	Metazoa	Arthropoda	Malacostraca	Decapoda	Unidentified	Unidentified	Unidentified	32	0	0	0	0	0	0	0	0	0	0	0	0	0	0	0	0	0	0	0	0	0	0	0	0	0	0	0	0	0	0	0	0	0	0	0	0
MOTU_000009825	75	33317	Protostomia	kingdom	Eukaryota	Metazoa	Unidentified	Unidentified	Unidentified	Unidentified	Unidentified	Unidentified	5	0	0	0	0	0	0	0	0	0	0	0	0	0	0	0	0	0	0	0	0	0	0	0	0	0	0	0	0	0	0	0	0	5	0	0	0
MOTU_000009857	85	371451	Corophiidae	family	Eukaryota	Metazoa	Arthropoda	Malacostraca	Amphipoda	Corophiidae	Unidentified	Unidentified	6859	0	0	0	0	0	0	0	0	0	0	0	0	0	0	0	0	0	0	0	0	0	0	0	0	0	0	0	0	0	0	0	98	0	52	225	373
MOTU_000009867	70	6833	Calanoida	order	Eukaryota	Metazoa	Arthropoda	Hexanauplia	Calanoida	Unidentified	Unidentified	Unidentified	42	0	0	0	0	0	0	0	0	0	0	0	0	0	0	0	0	0	0	0	0	0	0	0	0	0	0	0	0	0	0	0	42	0	0	0	0
MOTU_000009880	75	1489341	Osteoglossocephalai	class	Eukaryota	Metazoa	Chordata	Actinopteri	Unidentified	Unidentified	Unidentified	Unidentified	36	0	0	0	0	0	0	0	0	0	0	0	0	0	0	0	0	0	0	0	0	0	0	0	0	0	0	0	0	0	0	0	36	0	0	0	0
MOTU_000009912	80	33317	Protostomia	kingdom	Eukaryota	Metazoa	Unidentified	Unidentified	Unidentified	Unidentified	Unidentified	Unidentified	26	0	0	0	0	0	0	0	0	0	0	0	0	0	0	0	0	0	0	0	0	0	0	0	0	0	0	0	0	0	0	0	26	0	0	0	0
MOTU_000009922	75	33213	Bilateria	kingdom	Eukaryota	Metazoa	Unidentified	Unidentified	Unidentified	Unidentified	Unidentified	Unidentified	23	0	0	0	0	0	0	0	0	0	0	0	0	0	0	0	0	0	0	0	0	0	0	0	0	0	0	0	0	0	0	0	23	0	0	0	0
MOTU_000009945	75	9126	Passeriformes	order	Eukaryota	Metazoa	Chordata	Aves	Passeriformes	Unidentified	Unidentified	Unidentified	18	0	0	0	0	0	0	0	0	0	0	0	0	0	0	0	0	0	0	0	0	0	0	0	0	0	0	0	0	0	0	0	18	0	0	0	0
MOTU_000009953	70	1206795	Lophotrochozoa	kingdom	Eukaryota	Metazoa	Unidentified	Unidentified	Unidentified	Unidentified	Unidentified	Unidentified	17	0	0	0	0	0	0	0	0	0	0	0	0	0	0	0	0	0	0	0	0	0	0	0	0	0	0	0	0	0	0	0	17	0	0	0	0
MOTU_000009959	75	1489341	Osteoglossocephalai	class	Eukaryota	Metazoa	Chordata	Actinopteri	Unidentified	Unidentified	Unidentified	Unidentified	17	0	0	0	0	0	0	0	0	0	0	0	0	0	0	0	0	0	0	0	0	0	0	0	0	0	0	0	0	0	0	0	17	0	0	0	0
MOTU_000009962	80	1489341	Osteoglossocephalai	class	Eukaryota	Metazoa	Chordata	Actinopteri	Unidentified	Unidentified	Unidentified	Unidentified	17	0	0	0	0	0	0	0	0	0	0	0	0	0	0	0	0	0	0	0	0	0	0	0	0	0	0	0	0	0	0	0	17	0	0	0	0
MOTU_000009965	97	2072698	Steromphala varia	species	Eukaryota	Metazoa	Mollusca	Gastropoda	Trochida	Trochidae	Steromphala	Steromphala varia	16	0	0	0	0	0	0	0	0	0	0	0	0	0	0	0	0	0	0	0	0	0	0	0	0	0	0	0	0	0	0	0	16	0	0	0	0
MOTU_000010006	80	72041	Eumalacostraca	subclass	Eukaryota	Metazoa	Arthropoda	Malacostraca	Unidentified	Unidentified	Unidentified	Unidentified	13	0	0	0	0	0	0	0	0	0	0	0	0	0	0	0	0	0	0	0	0	0	0	0	0	0	0	0	0	0	0	0	13	0	0	0	0
MOTU_000010022	80	1732196	Senticaudata	suborder	Eukaryota	Metazoa	Arthropoda	Malacostraca	Amphipoda	Unidentified	Unidentified	Unidentified	12	0	0	0	0	0	0	0	0	0	0	0	0	0	0	0	0	0	0	0	0	0	0	0	0	0	0	0	0	0	0	0	12	0	0	0	0
MOTU_000010023	80	72041	Eumalacostraca	subclass	Eukaryota	Metazoa	Arthropoda	Malacostraca	Unidentified	Unidentified	Unidentified	Unidentified	23	0	0	0	0	0	0	0	0	0	0	0	0	0	0	0	0	0	0	0	0	0	0	0	0	0	0	0	0	0	0	11	12	0	0	0	0
MOTU_000010024	80	104724	Pista	genus	Eukaryota	Metazoa	Annelida	Polychaeta	Terebellida	Terebellidae	Pista	Unidentified	523	0	0	0	0	0	0	0	0	0	122	133	22	0	42	0	0	0	0	0	0	0	0	0	0	0	0	0	0	0	0	0	24	0	0	0	0
MOTU_000010025	75	116569	Neocopepoda	infraclass	Eukaryota	Metazoa	Arthropoda	Hexanauplia	Unidentified	Unidentified	Unidentified	Unidentified	12	0	0	0	0	0	0	0	0	0	0	0	0	0	0	0	0	0	0	0	0	0	0	0	0	0	0	0	0	0	0	0	12	0	0	0	0
MOTU_000010030	75	72034	Caligidae	family	Eukaryota	Metazoa	Arthropoda	Hexanauplia	Siphonostomatoida	Caligidae	Unidentified	Unidentified	12	0	0	0	0	0	0	0	0	0	0	0	0	0	0	0	0	0	0	0	0	0	0	0	0	0	0	0	0	0	0	0	12	0	0	0	0
MOTU_000010031	75	33213	Bilateria	kingdom	Eukaryota	Metazoa	Unidentified	Unidentified	Unidentified	Unidentified	Unidentified	Unidentified	31	0	0	0	0	0	0	0	0	0	0	0	0	0	0	0	0	0	0	0	0	0	0	0	0	0	0	0	0	0	0	0	12	0	0	0	0
MOTU_000010032	80	72041	Eumalacostraca	subclass	Eukaryota	Metazoa	Arthropoda	Malacostraca	Unidentified	Unidentified	Unidentified	Unidentified	12	0	0	0	0	0	0	0	0	0	0	0	0	0	0	0	0	0	0	0	0	0	0	0	0	0	0	0	0	0	0	0	12	0	0	0	0
MOTU_000010042	75	33317	Protostomia	kingdom	Eukaryota	Metazoa	Unidentified	Unidentified	Unidentified	Unidentified	Unidentified	Unidentified	11	0	0	0	0	0	0	0	0	0	0	0	0	0	0	0	0	0	0	0	0	0	0	0	0	0	0	0	0	0	0	0	11	0	0	0	0
MOTU_000010056	70	2172821	Multicrustacea	superclass	Eukaryota	Metazoa	Arthropoda	Unidentified	Unidentified	Unidentified	Unidentified	Unidentified	11	0	0	0	0	0	0	0	0	0	0	0	0	0	0	0	0	0	0	0	0	0	0	0	0	0	0	0	0	0	0	0	11	0	0	0	0
MOTU_000010065	100	164414	Verruca stroemia	species	Eukaryota	Metazoa	Arthropoda	Thecostraca	Verrucomorpha	Verrucidae	Verruca	Verruca stroemia	183	0	0	0	0	0	0	0	0	0	0	99	0	0	0	0	0	0	0	0	0	0	0	0	0	0	0	0	0	0	0	0	0	0	0	0	0
MOTU_000010078	90	1582899	Monocorophium	genus	Eukaryota	Metazoa	Arthropoda	Malacostraca	Amphipoda	Corophiidae	Monocorophium	Unidentified	1140	0	0	0	0	0	0	0	0	0	0	0	0	0	0	0	0	0	0	0	0	0	0	0	0	0	0	0	0	0	0	0	0	0	0	0	0
MOTU_000010080	75	6657	Crustacea	subphylum	Eukaryota	Metazoa	Arthropoda	Unidentified	Unidentified	Unidentified	Unidentified	Unidentified	98	0	0	0	0	0	0	0	0	0	0	0	0	0	0	0	0	0	0	0	0	0	0	0	0	0	0	0	0	0	0	0	0	0	0	0	0
MOTU_000010098	75	6657	Crustacea	subphylum	Eukaryota	Metazoa	Arthropoda	Unidentified	Unidentified	Unidentified	Unidentified	Unidentified	224	0	0	0	0	0	0	0	0	0	0	0	0	0	0	0	0	0	0	0	0	0	0	0	0	0	0	0	0	0	0	0	0	0	0	0	0
MOTU_000010103	97	756461	Balanus trigonus	species	Eukaryota	Metazoa	Arthropoda	Thecostraca	Balanomorpha	Balanidae	Balanus	Balanus trigonus	657	0	0	0	0	0	0	0	0	0	0	492	0	27	0	0	0	0	0	0	0	0	0	0	0	0	0	0	0	0	0	0	0	0	0	0	0
MOTU_000010124	97	192237	Pisidium amnicum	species	Eukaryota	Metazoa	Mollusca	Bivalvia	Venerida	Sphaeriidae	Pisidium	Pisidium amnicum	5	0	0	0	0	0	0	0	0	0	0	0	0	0	0	0	0	0	0	0	0	0	0	0	0	0	0	0	0	0	0	0	0	5	0	0	0
MOTU_000010131	75	216366	Helicina	order	Eukaryota	Metazoa	Mollusca	Gastropoda	Stylommatophora	Unidentified	Unidentified	Unidentified	31	0	0	0	0	0	0	0	0	0	0	0	0	0	0	0	0	0	0	0	0	0	0	0	0	0	0	0	0	0	0	0	0	0	0	0	31
MOTU_000010145	97	71501	Akera bullata	species	Eukaryota	Metazoa	Mollusca	Gastropoda	Aplysiida	Akeridae	Akera	Akera bullata	3541	0	0	0	0	0	0	0	0	0	0	0	0	0	0	0	0	0	0	0	0	0	0	0	0	0	0	0	0	0	0	0	0	0	0	0	0
MOTU_000010148	75	2172821	Multicrustacea	superclass	Eukaryota	Metazoa	Arthropoda	Unidentified	Unidentified	Unidentified	Unidentified	Unidentified	85	0	0	0	0	0	0	0	0	0	0	0	0	0	0	0	0	0	0	0	0	0	0	0	0	0	0	0	0	0	0	0	12	0	0	0	0
MOTU_000010184	97	136194	Endeis spinosa	species	Eukaryota	Metazoa	Arthropoda	Pycnogonida	Pantopoda	Endeidae	Endeis	Endeis spinosa	105955	0	282	0	0	0	0	211	0	0	71	0	0	1258	157	675	930	68	864	46	0	126	515	31	3615	46034	31640	19405	0	0	0	0	0	27	0	0	0
MOTU_000010211	75	1206795	Lophotrochozoa	kingdom	Eukaryota	Metazoa	Unidentified	Unidentified	Unidentified	Unidentified	Unidentified	Unidentified	8	0	0	0	0	0	0	0	0	0	0	0	0	0	0	0	0	0	0	0	0	0	0	0	0	0	0	0	0	0	0	0	0	8	0	0	0
MOTU_000010220	80	1206795	Lophotrochozoa	kingdom	Eukaryota	Metazoa	Unidentified	Unidentified	Unidentified	Unidentified	Unidentified	Unidentified	11133	0	0	0	0	0	0	0	0	0	0	0	0	0	0	0	0	22	0	0	0	0	0	0	0	11104	0	0	0	0	0	0	0	7	0	0	0
MOTU_000010228	97	2486080	Nereiphylla rubiginosa	species	Eukaryota	Metazoa	Annelida	Polychaeta	Phyllodocida	Phyllodocidae	Nereiphylla	Nereiphylla rubiginosa	14387	0	0	52	0	24	0	0	0	0	126	417	352	303	923	410	333	316	1498	532	84	0	459	776	1814	5961	0	0	0	0	0	0	0	7	0	0	0
MOTU_000010235	80	1489341	Osteoglossocephalai	class	Eukaryota	Metazoa	Chordata	Actinopteri	Unidentified	Unidentified	Unidentified	Unidentified	6	0	0	0	0	0	0	0	0	0	0	0	0	0	0	0	0	0	0	0	0	0	0	0	0	0	0	0	0	0	0	0	0	6	0	0	0
MOTU_000010241	80	72041	Eumalacostraca	subclass	Eukaryota	Metazoa	Arthropoda	Malacostraca	Unidentified	Unidentified	Unidentified	Unidentified	11	0	0	0	0	0	0	0	0	0	0	0	0	0	0	0	0	0	0	0	0	0	0	0	0	0	0	0	0	0	0	0	0	11	0	0	0
MOTU_000010247	75	116571	Podoplea	superorder	Eukaryota	Metazoa	Arthropoda	Hexanauplia	Unidentified	Unidentified	Unidentified	Unidentified	6	0	0	0	0	0	0	0	0	0	0	0	0	0	0	0	0	0	0	0	0	0	0	0	0	0	0	0	0	0	0	0	0	6	0	0	0
MOTU_000010248	75	33213	Bilateria	kingdom	Eukaryota	Metazoa	Unidentified	Unidentified	Unidentified	Unidentified	Unidentified	Unidentified	11	0	0	0	0	0	0	0	0	0	0	0	0	0	0	0	0	0	0	0	0	0	0	0	0	0	0	0	0	5	0	0	0	6	0	0	0
MOTU_000010257	75	1779146	Heteroscleromorpha	subclass	Eukaryota	Metazoa	Porifera	Demospongiae	Unidentified	Unidentified	Unidentified	Unidentified	5	0	0	0	0	0	0	0	0	0	0	0	0	0	0	0	0	0	0	0	0	0	0	0	0	0	0	0	0	0	0	0	0	5	0	0	0
MOTU_000010264	75	33213	Bilateria	kingdom	Eukaryota	Metazoa	Unidentified	Unidentified	Unidentified	Unidentified	Unidentified	Unidentified	5	0	0	0	0	0	0	0	0	0	0	0	0	0	0	0	0	0	0	0	0	0	0	0	0	0	0	0	0	0	0	0	0	5	0	0	0
MOTU_000010269	75	88770	Panarthropoda	kingdom	Eukaryota	Metazoa	Unidentified	Unidentified	Unidentified	Unidentified	Unidentified	Unidentified	5	0	0	0	0	0	0	0	0	0	0	0	0	0	0	0	0	0	0	0	0	0	0	0	0	0	0	0	0	0	0	0	0	5	0	0	0
MOTU_000010274	75	33317	Protostomia	kingdom	Eukaryota	Metazoa	Unidentified	Unidentified	Unidentified	Unidentified	Unidentified	Unidentified	5	0	0	0	0	0	0	0	0	0	0	0	0	0	0	0	0	0	0	0	0	0	0	0	0	0	0	0	0	0	0	0	0	5	0	0	0
MOTU_000010316	75	6340	Annelida	phylum	Eukaryota	Metazoa	Annelida	Unidentified	Unidentified	Unidentified	Unidentified	Unidentified	66	0	0	0	0	0	0	0	0	0	0	0	0	0	0	0	0	0	0	0	0	0	0	0	0	0	0	0	0	0	0	0	0	0	0	0	0
MOTU_000010380	75	72041	Eumalacostraca	subclass	Eukaryota	Metazoa	Arthropoda	Malacostraca	Unidentified	Unidentified	Unidentified	Unidentified	8	0	0	0	0	0	0	0	0	0	0	0	0	0	0	0	0	0	0	0	0	0	0	0	0	0	0	0	0	0	0	0	0	0	0	0	0
MOTU_000010408	97	378375	Hesiospina aurantiaca	species	Eukaryota	Metazoa	Annelida	Polychaeta	Phyllodocida	Hesionidae	Hesiospina	Hesiospina aurantiaca	28	0	0	0	0	0	0	0	0	0	0	0	0	0	0	0	0	0	0	0	0	0	0	0	0	0	0	0	0	0	0	0	0	0	0	28	0
MOTU_000010482	100	95551	Chthamalus montagui	species	Eukaryota	Metazoa	Arthropoda	Thecostraca	Balanomorpha	Chthamalidae	Chthamalus	Chthamalus montagui	117	0	0	0	0	0	0	0	0	0	0	0	0	0	0	0	0	0	0	0	0	0	0	0	0	0	0	0	0	0	0	0	0	10	0	0	0
MOTU_000010683	100	115849	Pisione remota	species	Eukaryota	Metazoa	Annelida	Polychaeta	Phyllodocida	Pisionidae	Pisione	Pisione remota	25	0	0	0	0	0	0	0	0	0	0	0	0	0	0	0	0	0	0	0	0	0	0	0	0	0	0	0	0	0	0	0	0	0	0	0	0
MOTU_000010722	75	33208	Metazoa	kingdom	Eukaryota	Metazoa	Unidentified	Unidentified	Unidentified	Unidentified	Unidentified	Unidentified	29	0	0	0	0	0	0	0	0	0	0	0	0	0	0	0	0	0	0	0	0	0	0	0	0	0	0	0	0	0	0	0	0	0	0	0	0
MOTU_000010755	75	116569	Neocopepoda	infraclass	Eukaryota	Metazoa	Arthropoda	Hexanauplia	Unidentified	Unidentified	Unidentified	Unidentified	33	0	0	0	0	0	0	0	0	0	0	0	0	0	0	0	0	0	0	0	0	0	0	0	0	0	13	0	0	0	0	0	0	0	0	0	0
MOTU_000010779	100	168635	Diplosoma listerianum	species	Eukaryota	Metazoa	Chordata	Ascidiacea	Aplousobranchia	Didemnidae	Diplosoma	Diplosoma listerianum	337	0	0	0	0	0	0	0	0	0	0	0	0	0	0	0	0	0	0	0	0	0	0	0	0	0	11	0	0	0	0	0	0	0	0	0	0
MOTU_000010780	80	308583	Aglaophenia	genus	Eukaryota	Metazoa	Cnidaria	Hydrozoa	Leptothecata	Aglaopheniidae	Aglaophenia	Unidentified	98	0	0	0	0	0	0	0	0	0	0	0	0	0	0	0	0	0	0	0	0	0	0	0	0	0	0	0	0	0	0	0	0	0	98	0	0
MOTU_000010827	75	2697495	Spiralia	kingdom	Eukaryota	Metazoa	Unidentified	Unidentified	Unidentified	Unidentified	Unidentified	Unidentified	11475	85	103	566	11	22	0	139	327	393	857	529	362	0	24	0	0	0	166	0	0	0	35	0	0	270	10	6786	0	11	0	0	0	0	0	0	0
MOTU_000010842	100	7609	Marthasterias glacialis	species	Eukaryota	Metazoa	Echinodermata	Asteroidea	Forcipulatida	Asteriidae	Marthasterias	Marthasterias glacialis	870	0	0	0	0	0	0	0	0	0	0	0	0	0	0	0	0	0	0	0	0	0	0	0	0	0	0	0	0	0	0	0	0	0	0	0	0
MOTU_000010855	100	418370	Syllis gracilis	species	Eukaryota	Metazoa	Annelida	Polychaeta	Phyllodocida	Syllidae	Syllis	Syllis gracilis	561	138	0	0	0	0	0	0	0	0	0	0	0	0	0	0	0	423	0	0	0	0	0	0	0	0	0	0	0	0	0	0	0	0	0	0	0
MOTU_000010892	97	219664	Facelina auriculata	species	Eukaryota	Metazoa	Mollusca	Gastropoda	Nudibranchia	Facelinidae	Facelina	Facelina auriculata	110989	0	180	0	0	0	0	0	0	0	0	0	0	0	0	0	0	0	0	0	0	0	0	0	0	150	47	110612	0	0	0	0	0	0	0	0	0
MOTU_000010940	75	33317	Protostomia	kingdom	Eukaryota	Metazoa	Unidentified	Unidentified	Unidentified	Unidentified	Unidentified	Unidentified	25	0	0	0	0	0	0	0	0	0	0	0	0	0	0	0	0	0	0	0	0	0	0	0	0	0	0	0	0	0	0	0	0	0	0	25	0
MOTU_000010972	75	37516	Hydroidolina	subclass	Eukaryota	Metazoa	Cnidaria	Hydrozoa	Unidentified	Unidentified	Unidentified	Unidentified	93	0	0	0	0	0	0	0	0	0	0	0	0	0	0	0	0	0	0	0	0	0	0	0	0	0	0	0	0	0	0	0	0	0	0	0	0
MOTU_000010985	75	6527	Stylommatophora	order	Eukaryota	Metazoa	Mollusca	Gastropoda	Stylommatophora	Unidentified	Unidentified	Unidentified	1639	0	0	0	0	0	0	0	0	0	189	572	43	84	39	0	0	0	0	0	0	0	43	0	0	0	0	0	0	0	0	0	0	0	0	0	0
MOTU_000010986	100	2057147	Botrylloides israeliense	species	Eukaryota	Metazoa	Chordata	Ascidiacea	Stolidobranchia	Styelidae	Botrylloides	Botrylloides israeliense	3275	0	0	0	0	41	0	0	0	0	0	0	0	0	0	0	0	0	0	0	0	0	50	0	0	0	0	0	104	12	68	89	133	18	1775	88	472
MOTU_000010991	75	6340	Annelida	phylum	Eukaryota	Metazoa	Annelida	Unidentified	Unidentified	Unidentified	Unidentified	Unidentified	8325	0	0	0	0	0	0	0	0	0	0	0	0	0	0	0	0	0	0	0	0	0	0	0	0	0	0	8325	0	0	0	0	0	0	0	0	0
MOTU_000010998	80	117571	Euteleostomi	phylum	Eukaryota	Metazoa	Chordata	Unidentified	Unidentified	Unidentified	Unidentified	Unidentified	22	0	0	0	22	0	0	0	0	0	0	0	0	0	0	0	0	0	0	0	0	0	0	0	0	0	0	0	0	0	0	0	0	0	0	0	0
MOTU_000011007	75	6821	Amphipoda	order	Eukaryota	Metazoa	Arthropoda	Malacostraca	Amphipoda	Unidentified	Unidentified	Unidentified	15347	0	0	0	0	6	116	0	115	52	0	40	0	0	0	0	0	0	803	32	0	0	205	260	0	516	0	13202	0	0	0	0	0	0	0	0	0
MOTU_000011009	80	37516	Hydroidolina	subclass	Eukaryota	Metazoa	Cnidaria	Hydrozoa	Unidentified	Unidentified	Unidentified	Unidentified	44568	0	0	0	0	0	0	0	0	0	0	111	1687	8400	3396	21	0	0	20600	13	22	0	86	99	0	0	0	10133	0	0	0	0	0	0	0	0	0
MOTU_000011022	85	168634	Diplosoma	genus	Eukaryota	Metazoa	Chordata	Ascidiacea	Aplousobranchia	Didemnidae	Diplosoma	Unidentified	410	0	0	0	0	0	0	0	0	0	0	0	0	0	0	0	0	0	0	0	0	0	0	0	0	0	0	0	0	0	0	0	0	0	0	0	0
MOTU_000011045	75	33317	Protostomia	kingdom	Eukaryota	Metazoa	Unidentified	Unidentified	Unidentified	Unidentified	Unidentified	Unidentified	6535	0	90	44	61	49	327	158	169	323	0	0	0	0	0	0	0	0	0	0	0	0	0	0	0	0	0	5314	0	0	0	0	0	0	0	0	0
MOTU_000011046	97	264118	Coryne pintneri	species	Eukaryota	Metazoa	Cnidaria	Hydrozoa	Anthoathecata	Corynidae	Coryne	Coryne pintneri	2953	197	0	0	0	35	47	0	0	0	0	0	28	0	0	0	0	0	0	0	0	0	41	0	355	385	0	1865	0	0	0	0	0	0	0	0	0
MOTU_000011053	75	6340	Annelida	phylum	Eukaryota	Metazoa	Annelida	Unidentified	Unidentified	Unidentified	Unidentified	Unidentified	1327	0	0	0	0	0	0	0	0	0	0	0	0	0	0	0	0	25	0	0	0	0	0	0	137	0	0	1147	0	0	0	0	0	0	0	0	0
MOTU_000011057	80	6821	Amphipoda	order	Eukaryota	Metazoa	Arthropoda	Malacostraca	Amphipoda	Unidentified	Unidentified	Unidentified	28	0	0	0	0	0	0	0	0	0	0	0	0	0	0	0	0	0	0	0	0	0	0	0	0	0	0	0	0	0	0	0	0	0	28	0	0
MOTU_000011081	80	6479	Neogastropoda	order	Eukaryota	Metazoa	Mollusca	Gastropoda	Neogastropoda	Unidentified	Unidentified	Unidentified	1008	0	0	0	0	0	0	0	0	0	0	0	0	0	0	0	0	0	0	0	50	0	0	0	0	0	0	958	0	0	0	0	0	0	0	0	0
MOTU_000011083	100	696269	Rissoa guerinii	species	Eukaryota	Metazoa	Mollusca	Gastropoda	Littorinimorpha	Rissoidae	Rissoa	Rissoa guerinii	1656	0	0	0	0	0	82	0	0	0	211	0	0	124	0	0	0	0	0	0	0	0	0	0	0	0	0	1239	0	0	0	0	0	0	0	0	0
MOTU_000011090	97	6103	Actiniaria	order	Eukaryota	Metazoa	Cnidaria	Anthozoa	Actiniaria	Unidentified	Unidentified	Unidentified	4664	0	0	0	0	0	0	0	0	0	35	21	0	0	0	0	0	0	0	0	0	0	0	0	0	0	0	4608	0	0	0	0	0	0	0	0	0
MOTU_000011092	75	6833	Calanoida	order	Eukaryota	Metazoa	Arthropoda	Hexanauplia	Calanoida	Unidentified	Unidentified	Unidentified	2493	0	0	0	0	16	0	0	0	0	0	0	0	0	0	21	0	0	0	0	0	28	67	420	0	0	0	1915	0	0	0	0	0	0	0	0	0
MOTU_000011099	100	1795449	Limaria tuberculata	species	Eukaryota	Metazoa	Mollusca	Bivalvia	Limoida	Limidae	Limaria	Limaria tuberculata	3505	0	0	0	0	0	0	0	0	0	141	414	607	761	1533	0	0	0	0	0	0	0	0	0	0	0	0	0	0	0	0	0	0	0	0	0	0
MOTU_000011114	97	188451	Eunice vittata	species	Eukaryota	Metazoa	Annelida	Polychaeta	Eunicida	Eunicidae	Eunice	Eunice vittata	122	0	0	0	11	0	0	0	91	0	0	0	0	0	0	0	0	0	0	0	0	0	0	0	0	0	0	0	0	0	0	0	0	0	0	20	0
MOTU_000011244	100	662012	Laodicea undulata	species	Eukaryota	Metazoa	Cnidaria	Hydrozoa	Leptothecata	Laodiceidae	Laodicea	Laodicea undulata	50	0	0	0	20	0	0	30	0	0	0	0	0	0	0	0	0	0	0	0	0	0	0	0	0	0	0	0	0	0	0	0	0	0	0	0	0
MOTU_000011296	79	92248	Anystidae	family	Eukaryota	Metazoa	Arthropoda	Arachnida	Trombidiformes	Anystidae	Unidentified	Unidentified	270	0	0	0	0	0	0	0	0	0	0	0	0	0	0	0	0	0	0	0	0	0	0	0	0	0	0	0	0	0	0	0	0	0	33	41	0
MOTU_000011301	75	236535	Diaptomidae	family	Eukaryota	Metazoa	Arthropoda	Hexanauplia	Calanoida	Diaptomidae	Unidentified	Unidentified	3374	0	0	0	1077	51	2246	0	0	0	0	0	0	0	0	0	0	0	0	0	0	0	0	0	0	0	0	0	0	0	0	0	0	0	0	0	0
MOTU_000011310	85	98848	Amathia	genus	Eukaryota	Metazoa	Bryozoa	Gymnolaemata	Ctenostomatida	Vesiculariidae	Amathia	Unidentified	101	0	0	0	101	0	0	0	0	0	0	0	0	0	0	0	0	0	0	0	0	0	0	0	0	0	0	0	0	0	0	0	0	0	0	0	0
MOTU_000011319	100	51769	Anemonia viridis	species	Eukaryota	Metazoa	Cnidaria	Anthozoa	Actiniaria	Actiniidae	Anemonia	Anemonia viridis	204	0	0	0	74	5	0	0	0	0	73	40	0	0	0	0	0	0	0	0	0	0	0	0	0	0	0	0	0	0	0	0	0	0	0	0	0
MOTU_000011320	85	500008	Leptothecata	order	Eukaryota	Metazoa	Cnidaria	Hydrozoa	Leptothecata	Unidentified	Unidentified	Unidentified	270	0	0	0	73	0	0	0	0	0	0	0	0	0	0	0	0	0	0	0	11	0	0	186	0	0	0	0	0	0	0	0	0	0	0	0	0
MOTU_000011345	75	33317	Protostomia	kingdom	Eukaryota	Metazoa	Unidentified	Unidentified	Unidentified	Unidentified	Unidentified	Unidentified	244	0	0	0	67	6	126	0	0	0	0	0	0	0	0	0	0	0	0	0	0	0	0	0	45	0	0	0	0	0	0	0	0	0	0	0	0
MOTU_000011347	97	1779146	Heteroscleromorpha	subclass	Eukaryota	Metazoa	Porifera	Demospongiae	Unidentified	Unidentified	Unidentified	Unidentified	38	0	0	0	38	0	0	0	0	0	0	0	0	0	0	0	0	0	0	0	0	0	0	0	0	0	0	0	0	0	0	0	0	0	0	0	0
MOTU_000011363	97	98849	Amathia lendigera	species	Eukaryota	Metazoa	Bryozoa	Gymnolaemata	Ctenostomatida	Vesiculariidae	Amathia	Amathia lendigera	31	0	0	0	31	0	0	0	0	0	0	0	0	0	0	0	0	0	0	0	0	0	0	0	0	0	0	0	0	0	0	0	0	0	0	0	0
MOTU_000011390	75	33317	Protostomia	kingdom	Eukaryota	Metazoa	Unidentified	Unidentified	Unidentified	Unidentified	Unidentified	Unidentified	540	0	0	0	98	10	313	0	119	0	0	0	0	0	0	0	0	0	0	0	0	0	0	0	0	0	0	0	0	0	0	0	0	0	0	0	0
MOTU_000011396	85	308583	Aglaophenia	genus	Eukaryota	Metazoa	Cnidaria	Hydrozoa	Leptothecata	Aglaopheniidae	Aglaophenia	Unidentified	56	0	0	0	56	0	0	0	0	0	0	0	0	0	0	0	0	0	0	0	0	0	0	0	0	0	0	0	0	0	0	0	0	0	0	0	0
MOTU_000011430	80	7720	Stolidobranchia	order	Eukaryota	Metazoa	Chordata	Ascidiacea	Stolidobranchia	Unidentified	Unidentified	Unidentified	1398	0	0	0	18	16	0	292	0	1072	0	0	0	0	0	0	0	0	0	0	0	0	0	0	0	0	0	0	0	0	0	0	0	0	0	0	0
MOTU_000011432	85	500008	Leptothecata	order	Eukaryota	Metazoa	Cnidaria	Hydrozoa	Leptothecata	Unidentified	Unidentified	Unidentified	17	0	0	0	17	0	0	0	0	0	0	0	0	0	0	0	0	0	0	0	0	0	0	0	0	0	0	0	0	0	0	0	0	0	0	0	0
MOTU_000011437	80	116569	Neocopepoda	infraclass	Eukaryota	Metazoa	Arthropoda	Hexanauplia	Unidentified	Unidentified	Unidentified	Unidentified	17	0	0	0	17	0	0	0	0	0	0	0	0	0	0	0	0	0	0	0	0	0	0	0	0	0	0	0	0	0	0	0	0	0	0	0	0
MOTU_000011451	85	168634	Diplosoma	genus	Eukaryota	Metazoa	Chordata	Ascidiacea	Aplousobranchia	Didemnidae	Diplosoma	Unidentified	1670	0	0	0	16	0	0	442	233	979	0	0	0	0	0	0	0	0	0	0	0	0	0	0	0	0	0	0	0	0	0	0	0	0	0	0	0
MOTU_000011452	80	33317	Protostomia	kingdom	Eukaryota	Metazoa	Unidentified	Unidentified	Unidentified	Unidentified	Unidentified	Unidentified	26	0	0	0	26	0	0	0	0	0	0	0	0	0	0	0	0	0	0	0	0	0	0	0	0	0	0	0	0	0	0	0	0	0	0	0	0
MOTU_000011454	85	1928475	Mexorchestia	genus	Eukaryota	Metazoa	Arthropoda	Malacostraca	Amphipoda	Talitridae	Mexorchestia	Unidentified	20	0	0	0	15	5	0	0	0	0	0	0	0	0	0	0	0	0	0	0	0	0	0	0	0	0	0	0	0	0	0	0	0	0	0	0	0
MOTU_000011487	100	945091	Eumida merope	species	Eukaryota	Metazoa	Annelida	Polychaeta	Phyllodocida	Phyllodocidae	Eumida	Eumida merope	13	0	0	0	13	0	0	0	0	0	0	0	0	0	0	0	0	0	0	0	0	0	0	0	0	0	0	0	0	0	0	0	0	0	0	0	0
MOTU_000011493	80	116569	Neocopepoda	infraclass	Eukaryota	Metazoa	Arthropoda	Hexanauplia	Unidentified	Unidentified	Unidentified	Unidentified	162	0	0	0	13	7	0	0	108	34	0	0	0	0	0	0	0	0	0	0	0	0	0	0	0	0	0	0	0	0	0	0	0	0	0	0	0
MOTU_000011512	70	6683	Decapoda	order	Eukaryota	Metazoa	Arthropoda	Malacostraca	Decapoda	Unidentified	Unidentified	Unidentified	12	0	0	0	12	0	0	0	0	0	0	0	0	0	0	0	0	0	0	0	0	0	0	0	0	0	0	0	0	0	0	0	0	0	0	0	0
MOTU_000011517	75	197562	Pancrustacea	phylum	Eukaryota	Metazoa	Arthropoda	Unidentified	Unidentified	Unidentified	Unidentified	Unidentified	6601	0	0	0	26	23	0	0	0	0	0	0	0	0	0	0	0	0	0	0	0	76	81	646	540	139	0	5070	0	0	0	0	0	0	0	0	0
MOTU_000011519	75	6833	Calanoida	order	Eukaryota	Metazoa	Arthropoda	Hexanauplia	Calanoida	Unidentified	Unidentified	Unidentified	12	0	0	0	12	0	0	0	0	0	0	0	0	0	0	0	0	0	0	0	0	0	0	0	0	0	0	0	0	0	0	0	0	0	0	0	0
MOTU_000011547	75	116571	Podoplea	superorder	Eukaryota	Metazoa	Arthropoda	Hexanauplia	Unidentified	Unidentified	Unidentified	Unidentified	11	0	0	0	11	0	0	0	0	0	0	0	0	0	0	0	0	0	0	0	0	0	0	0	0	0	0	0	0	0	0	0	0	0	0	0	0
MOTU_000011558	75	2172821	Multicrustacea	superclass	Eukaryota	Metazoa	Arthropoda	Unidentified	Unidentified	Unidentified	Unidentified	Unidentified	187	0	0	0	0	0	0	0	0	0	0	0	0	0	0	0	0	0	0	0	0	0	0	187	0	0	0	0	0	0	0	0	0	0	0	0	0
MOTU_000011567	75	33317	Protostomia	kingdom	Eukaryota	Metazoa	Unidentified	Unidentified	Unidentified	Unidentified	Unidentified	Unidentified	187	0	0	0	0	0	0	0	0	0	0	0	0	0	0	0	0	0	0	0	0	0	0	0	0	173	0	0	0	0	0	0	0	0	0	0	0
MOTU_000011569	80	298494	Lernaeopodidae	family	Eukaryota	Metazoa	Arthropoda	Hexanauplia	Siphonostomatoida	Lernaeopodidae	Unidentified	Unidentified	70	0	0	0	0	7	63	0	0	0	0	0	0	0	0	0	0	0	0	0	0	0	0	0	0	0	0	0	0	0	0	0	0	0	0	0	0
MOTU_000011585	75	33317	Protostomia	kingdom	Eukaryota	Metazoa	Unidentified	Unidentified	Unidentified	Unidentified	Unidentified	Unidentified	66	0	0	0	0	0	0	0	0	0	66	0	0	0	0	0	0	0	0	0	0	0	0	0	0	0	0	0	0	0	0	0	0	0	0	0	0
MOTU_000011599	80	116569	Neocopepoda	infraclass	Eukaryota	Metazoa	Arthropoda	Hexanauplia	Unidentified	Unidentified	Unidentified	Unidentified	12	0	0	0	0	12	0	0	0	0	0	0	0	0	0	0	0	0	0	0	0	0	0	0	0	0	0	0	0	0	0	0	0	0	0	0	0
MOTU_000011604	80	72041	Eumalacostraca	subclass	Eukaryota	Metazoa	Arthropoda	Malacostraca	Unidentified	Unidentified	Unidentified	Unidentified	3843	0	0	0	0	8	0	78	547	1544	188	0	337	0	60	0	0	0	84	0	0	0	0	0	0	72	0	925	0	0	0	0	0	0	0	0	0
MOTU_000011606	80	500008	Leptothecata	order	Eukaryota	Metazoa	Cnidaria	Hydrozoa	Leptothecata	Unidentified	Unidentified	Unidentified	601	0	0	0	0	5	0	0	0	0	0	0	0	0	0	0	0	0	0	0	0	0	0	0	32	564	0	0	0	0	0	0	0	0	0	0	0
MOTU_000011614	80	6833	Calanoida	order	Eukaryota	Metazoa	Arthropoda	Hexanauplia	Calanoida	Unidentified	Unidentified	Unidentified	159	0	0	0	0	0	83	0	0	41	0	0	0	0	0	0	0	0	0	0	0	0	0	0	35	0	0	0	0	0	0	0	0	0	0	0	0
MOTU_000011615	70	33317	Protostomia	kingdom	Eukaryota	Metazoa	Unidentified	Unidentified	Unidentified	Unidentified	Unidentified	Unidentified	59	0	0	0	0	0	59	0	0	0	0	0	0	0	0	0	0	0	0	0	0	0	0	0	0	0	0	0	0	0	0	0	0	0	0	0	0
MOTU_000011635	97	308579	Turritopsis dohrnii	species	Eukaryota	Metazoa	Cnidaria	Hydrozoa	Anthoathecata	Oceaniidae	Turritopsis	Turritopsis dohrnii	109	0	0	0	0	0	0	0	0	0	0	0	0	0	109	0	0	0	0	0	0	0	0	0	0	0	0	0	0	0	0	0	0	0	0	0	0
MOTU_000011641	75	116571	Podoplea	superorder	Eukaryota	Metazoa	Arthropoda	Hexanauplia	Unidentified	Unidentified	Unidentified	Unidentified	23	0	0	0	0	0	0	0	0	0	0	0	0	0	0	0	0	0	0	0	0	0	0	0	0	0	0	0	0	0	0	0	0	0	0	23	0
MOTU_000011647	80	72041	Eumalacostraca	subclass	Eukaryota	Metazoa	Arthropoda	Malacostraca	Unidentified	Unidentified	Unidentified	Unidentified	277	0	0	0	0	0	0	18	219	40	0	0	0	0	0	0	0	0	0	0	0	0	0	0	0	0	0	0	0	0	0	0	0	0	0	0	0
MOTU_000011676	81	257019	Hygrobatoidea	superfamily	Eukaryota	Metazoa	Arthropoda	Arachnida	Trombidiformes	Unidentified	Unidentified	Unidentified	7239	0	0	0	0	0	0	0	0	0	0	0	34	0	0	0	0	0	0	0	0	133	0	0	0	0	0	7051	0	0	0	0	0	0	0	0	0
MOTU_000011679	75	216307	Euthyneura	class	Eukaryota	Metazoa	Mollusca	Gastropoda	Unidentified	Unidentified	Unidentified	Unidentified	269	0	0	0	0	0	0	0	0	0	0	0	0	0	0	32	0	17	0	0	6	178	36	0	0	0	0	0	0	0	0	0	0	0	0	0	0
MOTU_000011706	80	37516	Hydroidolina	subclass	Eukaryota	Metazoa	Cnidaria	Hydrozoa	Unidentified	Unidentified	Unidentified	Unidentified	153	0	0	0	0	0	0	0	0	0	21	132	0	0	0	0	0	0	0	0	0	0	0	0	0	0	0	0	0	0	0	0	0	0	0	0	0
MOTU_000011754	97	37520	Obelia dichotoma	species	Eukaryota	Metazoa	Cnidaria	Hydrozoa	Leptothecata	Obeliidae	Obelia	Obelia dichotoma	351	0	0	0	0	85	0	0	0	0	0	0	0	0	0	0	0	0	0	0	0	0	0	0	30	0	0	0	0	0	0	0	0	0	0	0	0
MOTU_000011773	100	189388	Trachurus mediterraneus	species	Eukaryota	Metazoa	Chordata	Actinopteri	Carangiformes	Carangidae	Trachurus	Trachurus mediterraneus	33	0	0	0	0	26	0	0	0	0	0	0	0	0	0	0	0	0	0	0	0	0	0	0	0	0	0	0	0	0	0	0	0	7	0	0	0
MOTU_000011775	75	6833	Calanoida	order	Eukaryota	Metazoa	Arthropoda	Hexanauplia	Calanoida	Unidentified	Unidentified	Unidentified	353	0	0	0	0	37	0	0	0	0	0	0	0	0	0	0	0	0	0	0	0	0	0	0	0	0	0	0	0	0	0	0	0	0	287	0	0
MOTU_000011790	80	37516	Hydroidolina	subclass	Eukaryota	Metazoa	Cnidaria	Hydrozoa	Unidentified	Unidentified	Unidentified	Unidentified	164	0	0	0	0	14	0	0	0	0	150	0	0	0	0	0	0	0	0	0	0	0	0	0	0	0	0	0	0	0	0	0	0	0	0	0	0
MOTU_000011804	97	71497	Placida dendritica	species	Eukaryota	Metazoa	Mollusca	Gastropoda	order_Limapontiidae	Limapontiidae	Placida	Placida dendritica	10	0	0	0	0	10	0	0	0	0	0	0	0	0	0	0	0	0	0	0	0	0	0	0	0	0	0	0	0	0	0	0	0	0	0	0	0
MOTU_000011805	75	116569	Neocopepoda	infraclass	Eukaryota	Metazoa	Arthropoda	Hexanauplia	Unidentified	Unidentified	Unidentified	Unidentified	10	0	0	0	0	10	0	0	0	0	0	0	0	0	0	0	0	0	0	0	0	0	0	0	0	0	0	0	0	0	0	0	0	0	0	0	0
MOTU_000011819	75	197563	Mandibulata	phylum	Eukaryota	Metazoa	Arthropoda	Unidentified	Unidentified	Unidentified	Unidentified	Unidentified	8	0	0	0	0	8	0	0	0	0	0	0	0	0	0	0	0	0	0	0	0	0	0	0	0	0	0	0	0	0	0	0	0	0	0	0	0
MOTU_000011826	75	197562	Pancrustacea	phylum	Eukaryota	Metazoa	Arthropoda	Unidentified	Unidentified	Unidentified	Unidentified	Unidentified	8	0	0	0	0	8	0	0	0	0	0	0	0	0	0	0	0	0	0	0	0	0	0	0	0	0	0	0	0	0	0	0	0	0	0	0	0
MOTU_000011830	80	88770	Panarthropoda	kingdom	Eukaryota	Metazoa	Unidentified	Unidentified	Unidentified	Unidentified	Unidentified	Unidentified	7	0	0	0	0	7	0	0	0	0	0	0	0	0	0	0	0	0	0	0	0	0	0	0	0	0	0	0	0	0	0	0	0	0	0	0	0
MOTU_000011856	100	3020552	Eulalia feliciae	species	Eukaryota	Metazoa	Annelida	Polychaeta	Phyllodocida	Phyllodocidae	Eulalia	Eulalia feliciae	6	0	0	0	0	6	0	0	0	0	0	0	0	0	0	0	0	0	0	0	0	0	0	0	0	0	0	0	0	0	0	0	0	0	0	0	0
MOTU_000011873	80	6348	Phyllodocida	order	Eukaryota	Metazoa	Annelida	Polychaeta	Phyllodocida	Unidentified	Unidentified	Unidentified	6	0	0	0	0	6	0	0	0	0	0	0	0	0	0	0	0	0	0	0	0	0	0	0	0	0	0	0	0	0	0	0	0	0	0	0	0
MOTU_000011876	70	33317	Protostomia	kingdom	Eukaryota	Metazoa	Unidentified	Unidentified	Unidentified	Unidentified	Unidentified	Unidentified	546	0	0	0	0	5	0	19	0	0	0	0	0	0	0	0	0	0	0	0	0	174	120	47	0	0	0	0	0	0	0	0	29	0	68	0	0
MOTU_000011882	75	2172821	Multicrustacea	superclass	Eukaryota	Metazoa	Arthropoda	Unidentified	Unidentified	Unidentified	Unidentified	Unidentified	5	0	0	0	0	5	0	0	0	0	0	0	0	0	0	0	0	0	0	0	0	0	0	0	0	0	0	0	0	0	0	0	0	0	0	0	0
MOTU_000011888	80	33208	Metazoa	kingdom	Eukaryota	Metazoa	Unidentified	Unidentified	Unidentified	Unidentified	Unidentified	Unidentified	5	0	0	0	0	5	0	0	0	0	0	0	0	0	0	0	0	0	0	0	0	0	0	0	0	0	0	0	0	0	0	0	0	0	0	0	0
MOTU_000011895	97	2066953	Trinchesia	genus	Eukaryota	Metazoa	Mollusca	Gastropoda	Nudibranchia	Trinchesiidae	Trinchesia	Unidentified	5	0	0	0	0	5	0	0	0	0	0	0	0	0	0	0	0	0	0	0	0	0	0	0	0	0	0	0	0	0	0	0	0	0	0	0	0
MOTU_000011899	80	6524	Planorbidae	family	Eukaryota	Metazoa	Mollusca	Gastropoda	order_Planorbidae	Planorbidae	Unidentified	Unidentified	5	0	0	0	0	5	0	0	0	0	0	0	0	0	0	0	0	0	0	0	0	0	0	0	0	0	0	0	0	0	0	0	0	0	0	0	0
MOTU_000011902	75	2172821	Multicrustacea	superclass	Eukaryota	Metazoa	Arthropoda	Unidentified	Unidentified	Unidentified	Unidentified	Unidentified	5	0	0	0	0	5	0	0	0	0	0	0	0	0	0	0	0	0	0	0	0	0	0	0	0	0	0	0	0	0	0	0	0	0	0	0	0
MOTU_000011909	80	6821	Amphipoda	order	Eukaryota	Metazoa	Arthropoda	Malacostraca	Amphipoda	Unidentified	Unidentified	Unidentified	5	0	0	0	0	5	0	0	0	0	0	0	0	0	0	0	0	0	0	0	0	0	0	0	0	0	0	0	0	0	0	0	0	0	0	0	0
MOTU_000011914	100	2268648	Eurynome spinosa	species	Eukaryota	Metazoa	Arthropoda	Malacostraca	Decapoda	Majidae	Eurynome	Eurynome spinosa	26	0	0	0	0	5	0	0	0	0	0	0	0	0	0	0	0	0	0	0	0	0	0	0	0	0	0	0	0	0	0	0	0	0	0	21	0
MOTU_000011924	85	500008	Leptothecata	order	Eukaryota	Metazoa	Cnidaria	Hydrozoa	Leptothecata	Unidentified	Unidentified	Unidentified	466	0	0	0	0	0	0	0	0	0	0	0	0	0	0	0	0	0	166	33	23	0	193	0	51	0	0	0	0	0	0	0	0	0	0	0	0
MOTU_000011926	75	116569	Neocopepoda	infraclass	Eukaryota	Metazoa	Arthropoda	Hexanauplia	Unidentified	Unidentified	Unidentified	Unidentified	774	0	0	0	0	0	0	0	0	0	0	0	0	0	37	198	255	187	0	38	59	0	0	0	0	0	0	0	0	0	0	0	0	0	0	0	0
MOTU_000011957	100	989235	Modiolus barbatus	species	Eukaryota	Metazoa	Mollusca	Bivalvia	Mytilida	Mytilidae	Modiolus	Modiolus barbatus	388	0	0	0	0	0	0	0	0	0	0	0	0	0	0	0	0	27	0	23	0	0	179	38	0	0	0	0	0	0	0	0	0	0	0	0	0
MOTU_000011960	80	1732196	Senticaudata	suborder	Eukaryota	Metazoa	Arthropoda	Malacostraca	Amphipoda	Unidentified	Unidentified	Unidentified	40	0	0	0	0	0	0	0	0	0	0	0	0	29	0	0	0	0	0	0	0	0	0	0	0	0	0	0	0	0	0	0	0	0	0	0	0
MOTU_000011971	75	72041	Eumalacostraca	subclass	Eukaryota	Metazoa	Arthropoda	Malacostraca	Unidentified	Unidentified	Unidentified	Unidentified	18	0	0	0	0	0	0	0	0	0	0	0	0	0	0	18	0	0	0	0	0	0	0	0	0	0	0	0	0	0	0	0	0	0	0	0	0
MOTU_000011973	75	41212	Harpacticoida	order	Eukaryota	Metazoa	Arthropoda	Hexanauplia	Harpacticoida	Unidentified	Unidentified	Unidentified	22	0	0	0	0	0	0	0	0	0	0	0	0	0	22	0	0	0	0	0	0	0	0	0	0	0	0	0	0	0	0	0	0	0	0	0	0
MOTU_000011974	75	33317	Protostomia	kingdom	Eukaryota	Metazoa	Unidentified	Unidentified	Unidentified	Unidentified	Unidentified	Unidentified	148	0	0	0	0	0	0	0	0	0	52	74	0	0	0	16	0	0	0	0	0	0	0	0	0	0	0	0	0	0	0	0	0	0	0	0	0
MOTU_000011994	85	6225	Enopla	class	Eukaryota	Metazoa	Nemertea	Enopla	Unidentified	Unidentified	Unidentified	Unidentified	21	0	0	0	0	0	0	21	0	0	0	0	0	0	0	0	0	0	0	0	0	0	0	0	0	0	0	0	0	0	0	0	0	0	0	0	0
MOTU_000012009	75	1206795	Lophotrochozoa	kingdom	Eukaryota	Metazoa	Unidentified	Unidentified	Unidentified	Unidentified	Unidentified	Unidentified	346	0	0	0	0	0	0	0	0	0	0	0	0	0	0	0	0	0	0	0	0	0	0	0	0	0	0	0	0	0	0	0	0	0	120	226	0
MOTU_000012044	80	69555	Caenogastropoda	subclass	Eukaryota	Metazoa	Mollusca	Gastropoda	Unidentified	Unidentified	Unidentified	Unidentified	1086	0	0	0	0	0	0	0	0	0	0	37	0	0	0	0	0	0	0	0	0	0	0	0	0	0	0	0	0	0	0	0	0	0	422	158	113
MOTU_000012051	75	33213	Bilateria	kingdom	Eukaryota	Metazoa	Unidentified	Unidentified	Unidentified	Unidentified	Unidentified	Unidentified	599	0	0	0	0	0	0	0	0	0	0	0	0	0	0	0	0	0	0	0	0	0	0	0	0	0	0	0	0	0	0	0	0	0	0	51	24
MOTU_000012069	75	117571	Euteleostomi	phylum	Eukaryota	Metazoa	Chordata	Unidentified	Unidentified	Unidentified	Unidentified	Unidentified	39	0	0	0	0	0	0	0	0	0	0	0	0	0	0	0	0	0	0	0	0	0	0	0	0	0	0	0	0	0	0	0	0	0	0	39	0
MOTU_000012075	100	1273215	Caecum trachea	species	Eukaryota	Metazoa	Mollusca	Gastropoda	Littorinimorpha	Caecidae	Caecum	Caecum trachea	1096	0	0	0	0	0	0	0	0	0	105	33	0	0	0	0	0	0	0	0	0	0	0	0	0	0	0	0	0	0	0	0	0	0	137	38	50
MOTU_000012077	80	116569	Neocopepoda	infraclass	Eukaryota	Metazoa	Arthropoda	Hexanauplia	Unidentified	Unidentified	Unidentified	Unidentified	64	0	0	0	0	0	0	0	0	0	0	0	0	0	0	0	0	0	0	0	0	0	0	0	0	0	0	0	0	0	0	0	0	0	0	37	0
MOTU_000012124	100	185737	Gadiculus argenteus	species	Eukaryota	Metazoa	Chordata	Actinopteri	Gadiformes	Gadidae	Gadiculus	Gadiculus argenteus	27	0	0	0	0	0	0	0	0	0	0	0	0	0	0	0	0	0	0	0	0	0	0	0	0	0	0	0	0	0	0	0	0	0	0	27	0
MOTU_000012141	75	6447	Mollusca	phylum	Eukaryota	Metazoa	Mollusca	Unidentified	Unidentified	Unidentified	Unidentified	Unidentified	63	0	0	0	0	0	0	0	0	0	0	0	0	0	0	0	0	0	0	0	0	0	0	0	0	0	0	0	0	0	0	0	0	0	38	25	0
MOTU_000012152	95	10210	Bugulidae	family	Eukaryota	Metazoa	Bryozoa	Gymnolaemata	Cheilostomatida	Bugulidae	Unidentified	Unidentified	171	0	0	0	0	0	0	0	0	0	0	0	0	0	0	0	0	0	0	0	0	0	0	0	0	0	0	0	0	10	0	0	0	0	88	48	25
MOTU_000012161	85	1732200	Corophiida	infraorder	Eukaryota	Metazoa	Arthropoda	Malacostraca	Amphipoda	Unidentified	Unidentified	Unidentified	22	0	0	0	0	0	0	0	0	0	0	0	0	0	0	0	0	0	0	0	0	0	0	0	0	0	0	0	0	0	0	0	0	0	0	22	0
MOTU_000012178	75	33213	Bilateria	kingdom	Eukaryota	Metazoa	Unidentified	Unidentified	Unidentified	Unidentified	Unidentified	Unidentified	21	0	0	0	0	0	0	0	0	0	0	0	0	0	0	0	0	0	0	0	0	0	0	0	0	0	0	0	0	0	0	0	0	0	0	21	0
MOTU_000012194	75	33511	Deuterostomia	kingdom	Eukaryota	Metazoa	Unidentified	Unidentified	Unidentified	Unidentified	Unidentified	Unidentified	20	0	0	0	0	0	0	0	0	0	0	0	0	0	0	0	0	0	0	0	0	0	0	0	0	0	0	0	0	0	0	0	0	0	0	20	0
MOTU_000012241	97	2042163	Paradoneis armata	species	Eukaryota	Metazoa	Annelida	Polychaeta	order_Paraonidae	Paraonidae	Paradoneis	Paradoneis armata	17	0	0	0	0	0	0	0	0	0	0	0	0	0	0	0	0	0	0	0	0	0	0	0	0	0	0	0	0	0	0	0	0	0	0	17	0
MOTU_000012256	85	500008	Leptothecata	order	Eukaryota	Metazoa	Cnidaria	Hydrozoa	Leptothecata	Unidentified	Unidentified	Unidentified	20	0	0	0	0	0	0	0	0	0	0	0	0	0	0	0	0	0	0	0	0	0	0	0	0	0	0	0	0	0	0	0	0	0	0	0	0
MOTU_000012280	80	120490	Eupulmonata	superorder	Eukaryota	Metazoa	Mollusca	Gastropoda	Unidentified	Unidentified	Unidentified	Unidentified	75	0	0	0	0	0	0	0	0	0	0	0	0	0	0	0	0	0	0	0	0	0	0	0	0	0	0	0	0	0	0	0	0	0	0	0	0
MOTU_000012286	75	6340	Annelida	phylum	Eukaryota	Metazoa	Annelida	Unidentified	Unidentified	Unidentified	Unidentified	Unidentified	141	0	0	0	0	0	0	0	0	0	0	42	0	99	0	0	0	0	0	0	0	0	0	0	0	0	0	0	0	0	0	0	0	0	0	0	0
MOTU_000012291	80	41212	Harpacticoida	order	Eukaryota	Metazoa	Arthropoda	Hexanauplia	Harpacticoida	Unidentified	Unidentified	Unidentified	930	0	0	0	0	0	0	0	0	0	0	0	0	0	0	0	0	0	0	0	0	0	0	0	0	0	0	0	0	0	0	0	0	0	0	0	0
MOTU_000012299	80	33317	Protostomia	kingdom	Eukaryota	Metazoa	Unidentified	Unidentified	Unidentified	Unidentified	Unidentified	Unidentified	95	0	0	0	0	0	0	0	0	0	0	0	0	0	0	0	0	0	0	0	0	0	0	0	0	0	0	0	0	0	0	0	0	0	0	0	0
MOTU_000012344	100	91607	Chromis chromis	species	Eukaryota	Metazoa	Chordata	Actinopteri	order_Pomacentridae	Pomacentridae	Chromis	Chromis chromis	19	0	0	0	0	0	0	0	0	0	0	0	0	0	0	0	0	0	0	0	0	0	0	0	0	0	0	0	0	0	0	0	0	0	0	0	0
MOTU_000012360	80	123760	Faviina	suborder	Eukaryota	Metazoa	Cnidaria	Anthozoa	Scleractinia	Unidentified	Unidentified	Unidentified	58	0	0	0	0	0	0	0	0	0	0	0	0	0	0	0	0	0	0	0	0	0	0	0	0	0	0	0	0	11	0	0	12	0	0	19	0
MOTU_000012408	90	168635	Diplosoma listerianum	species	Eukaryota	Metazoa	Chordata	Ascidiacea	Aplousobranchia	Didemnidae	Diplosoma	Diplosoma listerianum	3377	0	0	0	0	0	0	378	219	2395	180	205	0	0	0	0	0	0	0	0	0	0	0	0	0	0	0	0	0	0	0	0	0	0	0	0	0
MOTU_000012429	80	69554	Cephalaspidea	order	Eukaryota	Metazoa	Mollusca	Gastropoda	Cephalaspidea	Unidentified	Unidentified	Unidentified	263	0	0	0	0	0	0	0	0	0	0	0	0	0	0	0	0	0	0	0	0	0	0	0	0	0	0	0	0	0	0	0	0	0	263	0	0
MOTU_000012432	80	48704	Entomobryidae	family	Eukaryota	Metazoa	Arthropoda	Collembola	Entomobryomorpha	Entomobryidae	Unidentified	Unidentified	144	0	0	0	0	0	0	0	0	0	0	0	0	0	0	0	0	0	0	0	0	0	0	0	0	0	0	0	0	0	0	0	0	0	144	0	0
MOTU_000012438	75	72041	Eumalacostraca	subclass	Eukaryota	Metazoa	Arthropoda	Malacostraca	Unidentified	Unidentified	Unidentified	Unidentified	111	0	0	0	0	0	0	0	0	0	0	0	0	0	0	0	0	0	0	0	0	0	0	0	0	0	0	0	0	0	0	0	0	0	111	0	0
MOTU_000012449	80	2899670	Balanomorpha	order	Eukaryota	Metazoa	Arthropoda	Thecostraca	Balanomorpha	Unidentified	Unidentified	Unidentified	150	0	0	0	0	0	0	0	0	0	0	0	0	0	0	0	0	0	0	0	0	0	0	0	0	0	0	0	0	0	0	22	0	0	128	0	0
MOTU_000012470	75	6448	Gastropoda	class	Eukaryota	Metazoa	Mollusca	Gastropoda	Unidentified	Unidentified	Unidentified	Unidentified	118	0	0	0	0	0	0	0	0	0	0	0	0	0	0	0	0	59	0	0	0	0	0	0	0	0	0	0	0	0	0	0	0	0	59	0	0
MOTU_000012475	75	6072	Eumetazoa	kingdom	Eukaryota	Metazoa	Unidentified	Unidentified	Unidentified	Unidentified	Unidentified	Unidentified	49	0	0	0	0	0	0	0	0	0	0	0	0	0	0	0	0	0	0	0	0	0	0	0	0	0	0	0	0	0	0	0	0	0	49	0	0
MOTU_000012484	75	46718	Poritidae	family	Eukaryota	Metazoa	Cnidaria	Anthozoa	Scleractinia	Poritidae	Unidentified	Unidentified	97	0	0	0	0	0	0	0	0	0	0	0	0	0	0	0	0	0	0	0	0	0	0	0	0	0	0	0	0	0	0	0	0	0	44	0	0
MOTU_000012487	75	1206795	Lophotrochozoa	kingdom	Eukaryota	Metazoa	Unidentified	Unidentified	Unidentified	Unidentified	Unidentified	Unidentified	71	0	0	0	0	0	0	0	0	0	21	0	0	0	0	0	0	0	0	0	0	0	0	0	0	0	0	0	0	0	0	0	0	0	43	0	0
MOTU_000012517	75	46736	Merulinidae	family	Eukaryota	Metazoa	Cnidaria	Anthozoa	Scleractinia	Merulinidae	Unidentified	Unidentified	32	0	0	0	0	0	0	0	0	0	0	0	0	0	0	0	0	0	0	0	0	0	0	0	0	0	0	0	0	0	0	0	0	0	32	0	0
MOTU_000012520	90	6061	Halichondria	genus	Eukaryota	Metazoa	Porifera	Demospongiae	Suberitida	Halichondriidae	Halichondria	Unidentified	30	0	0	0	0	0	0	0	0	0	0	0	0	0	0	0	0	0	0	0	0	0	0	0	0	0	0	0	0	0	0	0	0	0	30	0	0
MOTU_000012539	80	33213	Bilateria	kingdom	Eukaryota	Metazoa	Unidentified	Unidentified	Unidentified	Unidentified	Unidentified	Unidentified	26	0	0	0	0	0	0	0	0	0	0	0	0	0	0	0	0	0	0	0	0	0	0	0	0	0	0	0	0	0	0	0	0	0	26	0	0
MOTU_000012540	80	33208	Metazoa	kingdom	Eukaryota	Metazoa	Unidentified	Unidentified	Unidentified	Unidentified	Unidentified	Unidentified	26	0	0	0	0	0	0	0	0	0	0	0	0	0	0	0	0	0	0	0	0	0	0	0	0	0	0	0	0	0	0	0	0	0	26	0	0
MOTU_000012544	70	37535	Rhizostomeae	order	Eukaryota	Metazoa	Cnidaria	Scyphozoa	Rhizostomeae	Unidentified	Unidentified	Unidentified	25	0	0	0	0	0	0	0	0	0	0	0	0	0	0	0	0	0	0	0	0	0	0	0	0	0	0	0	0	0	0	0	0	0	25	0	0
MOTU_000012575	97	46515	Asterina gibbosa (Pennant, 1777)	species	Eukaryota	Metazoa	Echinodermata	Asteroidea	Valvatida	Asterinidae	Asterina	Asterina gibbosa (Pennant, 1777)	5	0	0	0	0	5	0	0	0	0	0	0	0	0	0	0	0	0	0	0	0	0	0	0	0	0	0	0	0	0	0	0	0	0	0	0	0
MOTU_000012587	75	6102	Hexacorallia	subclass	Eukaryota	Metazoa	Cnidaria	Anthozoa	Unidentified	Unidentified	Unidentified	Unidentified	26	0	0	0	0	0	0	0	0	0	0	0	0	0	0	0	0	0	0	0	0	0	0	0	0	0	0	0	0	0	0	0	0	0	0	0	0
MOTU_000012617	75	6448	Gastropoda	class	Eukaryota	Metazoa	Mollusca	Gastropoda	Unidentified	Unidentified	Unidentified	Unidentified	5	0	0	0	0	0	0	0	0	0	0	0	0	0	0	0	0	0	0	0	0	0	0	0	0	0	0	0	0	0	0	0	0	0	0	0	0
MOTU_000012625	70	37516	Hydroidolina	subclass	Eukaryota	Metazoa	Cnidaria	Hydrozoa	Unidentified	Unidentified	Unidentified	Unidentified	258	0	0	0	0	0	0	0	0	0	0	0	0	0	0	0	0	0	0	0	0	0	0	0	0	0	0	0	0	0	0	0	0	0	0	0	0
MOTU_000012643	75	33208	Metazoa	kingdom	Eukaryota	Metazoa	Unidentified	Unidentified	Unidentified	Unidentified	Unidentified	Unidentified	31	0	0	0	0	0	0	0	0	0	0	0	0	0	0	0	0	0	0	0	0	0	0	0	0	0	0	0	0	0	0	0	0	0	0	0	0
MOTU_000012671	80	61896	Callipallenidae	family	Eukaryota	Metazoa	Arthropoda	Pycnogonida	Pantopoda	Callipallenidae	Unidentified	Unidentified	1163	0	0	0	0	0	272	0	92	0	32	0	0	31	0	0	0	0	0	0	0	0	0	0	0	736	0	0	0	0	0	0	0	0	0	0	0
MOTU_000012678	85	71493	Elysia	genus	Eukaryota	Metazoa	Mollusca	Gastropoda	order_Plakobranchidae	Plakobranchidae	Elysia	Unidentified	195	0	0	0	0	0	195	0	0	0	0	0	0	0	0	0	0	0	0	0	0	0	0	0	0	0	0	0	0	0	0	0	0	0	0	0	0
MOTU_000012718	85	98848	Amathia	genus	Eukaryota	Metazoa	Bryozoa	Gymnolaemata	Ctenostomatida	Vesiculariidae	Amathia	Unidentified	85	0	0	0	0	0	85	0	0	0	0	0	0	0	0	0	0	0	0	0	0	0	0	0	0	0	0	0	0	0	0	0	0	0	0	0	0
MOTU_000012721	85	195038	Rissoa	genus	Eukaryota	Metazoa	Mollusca	Gastropoda	Littorinimorpha	Rissoidae	Rissoa	Unidentified	84	0	0	0	0	0	84	0	0	0	0	0	0	0	0	0	0	0	0	0	0	0	0	0	0	0	0	0	0	0	0	0	0	0	0	0	0
MOTU_000012743	80	1206795	Lophotrochozoa	kingdom	Eukaryota	Metazoa	Unidentified	Unidentified	Unidentified	Unidentified	Unidentified	Unidentified	71	0	0	0	0	0	71	0	0	0	0	0	0	0	0	0	0	0	0	0	0	0	0	0	0	0	0	0	0	0	0	0	0	0	0	0	0
MOTU_000012752	75	6833	Calanoida	order	Eukaryota	Metazoa	Arthropoda	Hexanauplia	Calanoida	Unidentified	Unidentified	Unidentified	63	0	0	0	0	0	63	0	0	0	0	0	0	0	0	0	0	0	0	0	0	0	0	0	0	0	0	0	0	0	0	0	0	0	0	0	0
MOTU_000012768	70	6683	Decapoda	order	Eukaryota	Metazoa	Arthropoda	Malacostraca	Decapoda	Unidentified	Unidentified	Unidentified	53	0	0	0	0	0	53	0	0	0	0	0	0	0	0	0	0	0	0	0	0	0	0	0	0	0	0	0	0	0	0	0	0	0	0	0	0
MOTU_000012775	80	7707	Dendrochirotida	order	Eukaryota	Metazoa	Echinodermata	Holothuroidea	Dendrochirotida	Unidentified	Unidentified	Unidentified	52	0	0	0	0	0	52	0	0	0	0	0	0	0	0	0	0	0	0	0	0	0	0	0	0	0	0	0	0	0	0	0	0	0	0	0	0
MOTU_000012785	97	749958	Hermaea bifida	species	Eukaryota	Metazoa	Mollusca	Gastropoda	order_Hermaeidae	Hermaeidae	Hermaea	Hermaea bifida	79	0	0	0	0	0	51	0	0	0	0	0	0	0	0	0	28	0	0	0	0	0	0	0	0	0	0	0	0	0	0	0	0	0	0	0	0
MOTU_000012802	80	1206795	Lophotrochozoa	kingdom	Eukaryota	Metazoa	Unidentified	Unidentified	Unidentified	Unidentified	Unidentified	Unidentified	44	0	0	0	0	0	44	0	0	0	0	0	0	0	0	0	0	0	0	0	0	0	0	0	0	0	0	0	0	0	0	0	0	0	0	0	0
MOTU_000012821	75	33213	Bilateria	kingdom	Eukaryota	Metazoa	Unidentified	Unidentified	Unidentified	Unidentified	Unidentified	Unidentified	33	0	0	0	0	0	0	0	0	33	0	0	0	0	0	0	0	0	0	0	0	0	0	0	0	0	0	0	0	0	0	0	0	0	0	0	0
MOTU_000012842	75	6683	Decapoda	order	Eukaryota	Metazoa	Arthropoda	Malacostraca	Decapoda	Unidentified	Unidentified	Unidentified	18	0	0	0	0	0	0	0	0	0	0	0	0	0	0	0	0	0	0	0	0	0	0	0	0	0	0	0	0	0	0	0	0	0	0	0	0
MOTU_000012845	80	122238	Syllidae	family	Eukaryota	Metazoa	Annelida	Polychaeta	Phyllodocida	Syllidae	Unidentified	Unidentified	489	0	0	0	0	0	0	0	0	0	0	0	30	0	0	0	0	0	459	0	0	0	0	0	0	0	0	0	0	0	0	0	0	0	0	0	0
MOTU_000012862	75	72041	Eumalacostraca	subclass	Eukaryota	Metazoa	Arthropoda	Malacostraca	Unidentified	Unidentified	Unidentified	Unidentified	23	0	0	0	0	0	0	23	0	0	0	0	0	0	0	0	0	0	0	0	0	0	0	0	0	0	0	0	0	0	0	0	0	0	0	0	0
MOTU_000012872	80	33317	Protostomia	kingdom	Eukaryota	Metazoa	Unidentified	Unidentified	Unidentified	Unidentified	Unidentified	Unidentified	270	0	0	0	0	0	0	0	218	0	0	0	0	0	0	0	0	0	0	0	0	52	0	0	0	0	0	0	0	0	0	0	0	0	0	0	0
MOTU_000012902	80	6657	Crustacea	subphylum	Eukaryota	Metazoa	Arthropoda	Unidentified	Unidentified	Unidentified	Unidentified	Unidentified	60	0	0	0	0	0	0	0	0	0	0	0	0	0	0	0	0	0	0	0	0	0	60	0	0	0	0	0	0	0	0	0	0	0	0	0	0
MOTU_000012954	80	2784887	Terebelliformia	suborder	Eukaryota	Metazoa	Annelida	Polychaeta	Terebellida	Unidentified	Unidentified	Unidentified	280	0	0	0	0	0	0	0	0	0	0	0	0	0	0	0	0	0	154	19	25	0	46	0	0	0	0	0	0	0	0	0	0	0	0	0	0
MOTU_000012958	75	33317	Protostomia	kingdom	Eukaryota	Metazoa	Unidentified	Unidentified	Unidentified	Unidentified	Unidentified	Unidentified	99	0	0	0	0	0	0	0	99	0	0	0	0	0	0	0	0	0	0	0	0	0	0	0	0	0	0	0	0	0	0	0	0	0	0	0	0
MOTU_000012969	80	32436	Aplousobranchia	order	Eukaryota	Metazoa	Chordata	Ascidiacea	Aplousobranchia	Unidentified	Unidentified	Unidentified	3946	0	0	0	0	0	0	782	432	2399	157	176	0	0	0	0	0	0	0	0	0	0	0	0	0	0	0	0	0	0	0	0	0	0	0	0	0
MOTU_000012972	80	1489872	Percomorphaceae	class	Eukaryota	Metazoa	Chordata	Actinopteri	Unidentified	Unidentified	Unidentified	Unidentified	36908	0	0	0	0	0	0	0	0	0	0	0	0	0	0	0	0	0	0	0	0	0	0	0	0	0	0	0	0	0	0	0	0	0	0	0	0
MOTU_000012977	100	429032	Grandidierella japonica	species	Eukaryota	Metazoa	Arthropoda	Malacostraca	Amphipoda	Corophiidae	Grandidierella	Grandidierella japonica	28	0	0	0	0	0	0	28	0	0	0	0	0	0	0	0	0	0	0	0	0	0	0	0	0	0	0	0	0	0	0	0	0	0	0	0	0
MOTU_000013001	70	84308	Cyclopoida	order	Eukaryota	Metazoa	Arthropoda	Hexanauplia	Cyclopoida	Unidentified	Unidentified	Unidentified	359	0	0	0	0	0	0	0	0	0	0	0	0	0	0	16	92	57	95	26	35	0	0	38	0	0	0	0	0	0	0	0	0	0	0	0	0
MOTU_000013044	100	1129407	Athanas nitescens	species	Eukaryota	Metazoa	Arthropoda	Malacostraca	Decapoda	Alpheidae	Athanas	Athanas nitescens	57	0	0	0	0	0	0	0	0	0	0	0	0	0	0	0	0	0	0	0	0	0	0	0	0	0	0	0	0	0	0	0	0	0	0	0	57
MOTU_000013052	80	216307	Euthyneura	class	Eukaryota	Metazoa	Mollusca	Gastropoda	Unidentified	Unidentified	Unidentified	Unidentified	41	0	0	0	0	0	0	0	0	0	0	0	0	0	0	0	0	0	0	0	0	0	0	0	0	0	0	0	0	0	0	0	0	0	0	0	41
MOTU_000013087	80	1732196	Senticaudata	suborder	Eukaryota	Metazoa	Arthropoda	Malacostraca	Amphipoda	Unidentified	Unidentified	Unidentified	705	0	0	0	0	0	0	0	0	0	0	0	0	0	0	0	0	0	0	0	0	0	0	0	0	0	0	0	0	0	0	0	0	0	0	0	27
MOTU_000013118	75	1489341	Osteoglossocephalai	class	Eukaryota	Metazoa	Chordata	Actinopteri	Unidentified	Unidentified	Unidentified	Unidentified	939	0	0	0	0	0	0	0	0	0	0	0	0	0	0	0	0	0	0	0	0	0	0	0	0	0	0	0	0	0	0	0	0	0	0	0	0
MOTU_000013152	80	32261	Terebellidae	family	Eukaryota	Metazoa	Annelida	Polychaeta	Terebellida	Terebellidae	Unidentified	Unidentified	107	0	0	0	0	0	0	0	0	0	0	0	0	0	0	0	0	0	0	0	0	0	0	0	0	0	0	0	0	0	0	0	0	0	0	0	0
MOTU_000013172	75	6073	Cnidaria	phylum	Eukaryota	Metazoa	Cnidaria	Unidentified	Unidentified	Unidentified	Unidentified	Unidentified	79	0	0	0	0	0	0	0	0	0	0	0	0	0	0	0	0	0	0	0	0	0	0	0	0	0	0	0	0	0	0	0	0	0	0	0	0
MOTU_000013201	80	72041	Eumalacostraca	subclass	Eukaryota	Metazoa	Arthropoda	Malacostraca	Unidentified	Unidentified	Unidentified	Unidentified	73	0	0	0	0	0	0	44	0	0	0	0	0	0	0	0	0	0	0	0	0	0	0	0	0	0	0	0	0	0	0	0	0	0	0	0	0
MOTU_000013203	75	197563	Mandibulata	phylum	Eukaryota	Metazoa	Arthropoda	Unidentified	Unidentified	Unidentified	Unidentified	Unidentified	31	0	0	0	0	0	0	0	0	0	0	0	0	0	0	0	0	0	0	0	0	0	0	0	0	0	0	0	0	0	0	0	0	0	0	0	0
MOTU_000013214	80	1206795	Lophotrochozoa	kingdom	Eukaryota	Metazoa	Unidentified	Unidentified	Unidentified	Unidentified	Unidentified	Unidentified	28	0	0	0	0	0	0	0	0	0	0	0	0	0	0	0	0	0	0	0	0	0	0	0	0	0	0	0	0	0	0	0	0	0	0	0	0
MOTU_000013257	80	1732196	Senticaudata	suborder	Eukaryota	Metazoa	Arthropoda	Malacostraca	Amphipoda	Unidentified	Unidentified	Unidentified	62	0	0	0	0	0	0	0	0	0	0	0	0	0	0	0	0	0	0	0	0	0	0	0	0	0	0	0	0	0	0	0	0	0	0	0	0
MOTU_000013273	75	6072	Eumetazoa	kingdom	Eukaryota	Metazoa	Unidentified	Unidentified	Unidentified	Unidentified	Unidentified	Unidentified	13	0	0	0	0	0	0	0	0	0	0	0	0	0	0	0	0	0	0	0	0	0	0	0	0	0	0	0	0	0	0	0	0	0	0	0	0
MOTU_000013297	100	152550	Parablennius zvonimiri	species	Eukaryota	Metazoa	Chordata	Actinopteri	Blenniiformes	Blenniidae	Parablennius	Parablennius zvonimiri	34481	0	0	0	0	0	0	0	0	0	34481	0	0	0	0	0	0	0	0	0	0	0	0	0	0	0	0	0	0	0	0	0	0	0	0	0	0
MOTU_000013500	100	703580	Caprella scaura	species	Eukaryota	Metazoa	Arthropoda	Malacostraca	Amphipoda	Caprellidae	Caprella	Caprella scaura	103	0	0	0	0	0	0	0	0	0	0	0	0	0	0	0	0	0	0	0	0	0	0	0	0	0	0	0	0	0	0	0	0	0	0	0	0
MOTU_000013859	85	98848	Amathia	genus	Eukaryota	Metazoa	Bryozoa	Gymnolaemata	Ctenostomatida	Vesiculariidae	Amathia	Unidentified	139	0	0	0	0	0	0	0	0	0	0	0	41	0	0	0	0	0	0	0	0	0	0	0	0	0	0	0	0	0	0	0	0	0	0	0	0
MOTU_000013913	80	2172821	Multicrustacea	superclass	Eukaryota	Metazoa	Arthropoda	Unidentified	Unidentified	Unidentified	Unidentified	Unidentified	39	0	0	0	0	0	0	0	0	0	0	0	0	0	0	0	0	0	0	0	0	0	0	0	0	0	0	0	0	0	0	0	0	0	0	0	0
MOTU_000013919	90	500008	Leptothecata	order	Eukaryota	Metazoa	Cnidaria	Hydrozoa	Leptothecata	Unidentified	Unidentified	Unidentified	3331	0	0	0	0	0	0	0	0	0	0	0	22	167	785	579	161	166	1143	0	0	0	178	0	0	0	0	0	0	0	0	0	0	0	0	0	0
MOTU_000013924	100	286194	Diplosoma spongiforme	species	Eukaryota	Metazoa	Chordata	Ascidiacea	Aplousobranchia	Didemnidae	Diplosoma	Diplosoma spongiforme	13475	0	0	0	0	0	0	1657	8896	589	1944	389	0	0	0	0	0	0	0	0	0	0	0	0	0	0	0	0	0	0	0	0	0	0	0	0	0
MOTU_000013925	80	6341	Polychaeta	class	Eukaryota	Metazoa	Annelida	Polychaeta	Unidentified	Unidentified	Unidentified	Unidentified	11537	0	0	0	0	0	0	885	8528	1783	0	77	0	0	0	0	0	0	0	0	0	242	0	0	0	0	14	0	0	0	0	0	0	0	0	0	0
MOTU_000013942	75	6373	Terebellida	order	Eukaryota	Metazoa	Annelida	Polychaeta	Terebellida	Unidentified	Unidentified	Unidentified	1263	0	0	0	0	0	0	109	0	0	0	1154	0	0	0	0	0	0	0	0	0	0	0	0	0	0	0	0	0	0	0	0	0	0	0	0	0
MOTU_000013958	97	-35632	Caprella fretensis	species	Eukaryota	Metazoa	Arthropoda	Malacostraca	Amphipoda	Caprellidae	Caprella	Caprella fretensis	242	0	0	0	0	0	0	75	0	76	24	0	0	0	0	0	0	0	0	0	0	0	0	0	0	67	0	0	0	0	0	0	0	0	0	0	0
MOTU_000013971	80	32436	Aplousobranchia	order	Eukaryota	Metazoa	Chordata	Ascidiacea	Aplousobranchia	Unidentified	Unidentified	Unidentified	57	0	0	0	0	0	0	57	0	0	0	0	0	0	0	0	0	0	0	0	0	0	0	0	0	0	0	0	0	0	0	0	0	0	0	0	0
MOTU_000013975	80	168634	Diplosoma	genus	Eukaryota	Metazoa	Chordata	Ascidiacea	Aplousobranchia	Didemnidae	Diplosoma	Unidentified	184	0	0	0	0	0	0	72	0	54	58	0	0	0	0	0	0	0	0	0	0	0	0	0	0	0	0	0	0	0	0	0	0	0	0	0	0
MOTU_000014010	75	33317	Protostomia	kingdom	Eukaryota	Metazoa	Unidentified	Unidentified	Unidentified	Unidentified	Unidentified	Unidentified	38	0	0	0	0	0	0	38	0	0	0	0	0	0	0	0	0	0	0	0	0	0	0	0	0	0	0	0	0	0	0	0	0	0	0	0	0
MOTU_000014018	80	32436	Aplousobranchia	order	Eukaryota	Metazoa	Chordata	Ascidiacea	Aplousobranchia	Unidentified	Unidentified	Unidentified	51	0	0	0	0	0	0	51	0	0	0	0	0	0	0	0	0	0	0	0	0	0	0	0	0	0	0	0	0	0	0	0	0	0	0	0	0
MOTU_000014032	70	72041	Eumalacostraca	subclass	Eukaryota	Metazoa	Arthropoda	Malacostraca	Unidentified	Unidentified	Unidentified	Unidentified	31	0	0	0	0	0	0	31	0	0	0	0	0	0	0	0	0	0	0	0	0	0	0	0	0	0	0	0	0	0	0	0	0	0	0	0	0
MOTU_000014043	78	94797	Halacaridae	family	Eukaryota	Metazoa	Arthropoda	Arachnida	Trombidiformes	Halacaridae	Unidentified	Unidentified	28	0	0	0	0	0	0	28	0	0	0	0	0	0	0	0	0	0	0	0	0	0	0	0	0	0	0	0	0	0	0	0	0	0	0	0	0
MOTU_000014052	80	6833	Calanoida	order	Eukaryota	Metazoa	Arthropoda	Hexanauplia	Calanoida	Unidentified	Unidentified	Unidentified	152	0	0	0	0	0	0	26	83	43	0	0	0	0	0	0	0	0	0	0	0	0	0	0	0	0	0	0	0	0	0	0	0	0	0	0	0
MOTU_000014063	80	116569	Neocopepoda	infraclass	Eukaryota	Metazoa	Arthropoda	Hexanauplia	Unidentified	Unidentified	Unidentified	Unidentified	25	0	0	0	0	0	0	25	0	0	0	0	0	0	0	0	0	0	0	0	0	0	0	0	0	0	0	0	0	0	0	0	0	0	0	0	0
MOTU_000014076	75	33317	Protostomia	kingdom	Eukaryota	Metazoa	Unidentified	Unidentified	Unidentified	Unidentified	Unidentified	Unidentified	23	0	0	0	0	0	0	23	0	0	0	0	0	0	0	0	0	0	0	0	0	0	0	0	0	0	0	0	0	0	0	0	0	0	0	0	0
MOTU_000014089	75	33213	Bilateria	kingdom	Eukaryota	Metazoa	Unidentified	Unidentified	Unidentified	Unidentified	Unidentified	Unidentified	123	0	0	0	0	0	0	21	102	0	0	0	0	0	0	0	0	0	0	0	0	0	0	0	0	0	0	0	0	0	0	0	0	0	0	0	0
MOTU_000014099	80	1206795	Lophotrochozoa	kingdom	Eukaryota	Metazoa	Unidentified	Unidentified	Unidentified	Unidentified	Unidentified	Unidentified	1483	0	0	0	0	0	51	21	0	134	21	0	448	146	175	408	58	21	0	0	0	0	0	0	0	0	0	0	0	0	0	0	0	0	0	0	0
MOTU_000014106	75	33511	Deuterostomia	kingdom	Eukaryota	Metazoa	Unidentified	Unidentified	Unidentified	Unidentified	Unidentified	Unidentified	80	0	0	0	0	0	0	20	0	0	0	60	0	0	0	0	0	0	0	0	0	0	0	0	0	0	0	0	0	0	0	0	0	0	0	0	0
MOTU_000014151	80	69555	Caenogastropoda	subclass	Eukaryota	Metazoa	Mollusca	Gastropoda	Unidentified	Unidentified	Unidentified	Unidentified	17	0	0	0	0	0	0	17	0	0	0	0	0	0	0	0	0	0	0	0	0	0	0	0	0	0	0	0	0	0	0	0	0	0	0	0	0
MOTU_000014180	80	6833	Calanoida	order	Eukaryota	Metazoa	Arthropoda	Hexanauplia	Calanoida	Unidentified	Unidentified	Unidentified	242	0	0	0	0	0	0	17	85	140	0	0	0	0	0	0	0	0	0	0	0	0	0	0	0	0	0	0	0	0	0	0	0	0	0	0	0
MOTU_000014234	85	371448	Jassa	genus	Eukaryota	Metazoa	Arthropoda	Malacostraca	Amphipoda	Ischyroceridae	Jassa	Unidentified	39	0	0	0	0	0	0	0	0	39	0	0	0	0	0	0	0	0	0	0	0	0	0	0	0	0	0	0	0	0	0	0	0	0	0	0	0
MOTU_000014252	80	6340	Annelida	phylum	Eukaryota	Metazoa	Annelida	Unidentified	Unidentified	Unidentified	Unidentified	Unidentified	91	0	0	0	0	0	0	0	0	0	0	0	0	0	0	0	0	0	91	0	0	0	0	0	0	0	0	0	0	0	0	0	0	0	0	0	0
MOTU_000014253	85	500008	Leptothecata	order	Eukaryota	Metazoa	Cnidaria	Hydrozoa	Leptothecata	Unidentified	Unidentified	Unidentified	460	0	0	0	0	0	0	0	0	0	0	0	28	46	188	86	56	56	0	0	0	0	0	0	0	0	0	0	0	0	0	0	0	0	0	0	0
MOTU_000014255	100	47067	Balanophyllia	genus	Eukaryota	Metazoa	Cnidaria	Anthozoa	Scleractinia	Dendrophylliidae	Balanophyllia	Unidentified	11	0	0	0	0	0	0	0	0	0	0	0	0	0	0	0	0	0	0	0	0	0	0	0	0	0	0	0	0	0	0	0	0	0	0	0	0
MOTU_000014259	75	197563	Mandibulata	phylum	Eukaryota	Metazoa	Arthropoda	Unidentified	Unidentified	Unidentified	Unidentified	Unidentified	19	0	0	0	0	0	0	0	0	0	0	0	0	0	0	19	0	0	0	0	0	0	0	0	0	0	0	0	0	0	0	0	0	0	0	0	0
MOTU_000014262	100	264053	Ectopleura wrighti	species	Eukaryota	Metazoa	Cnidaria	Hydrozoa	Anthoathecata	Tubulariidae	Ectopleura	Ectopleura wrighti	274	0	0	0	0	0	0	0	0	0	62	0	212	0	0	0	0	0	0	0	0	0	0	0	0	0	0	0	0	0	0	0	0	0	0	0	0
MOTU_000014280	75	33317	Protostomia	kingdom	Eukaryota	Metazoa	Unidentified	Unidentified	Unidentified	Unidentified	Unidentified	Unidentified	21	0	0	0	0	0	0	0	0	0	0	21	0	0	0	0	0	0	0	0	0	0	0	0	0	0	0	0	0	0	0	0	0	0	0	0	0
MOTU_000014283	75	33213	Bilateria	kingdom	Eukaryota	Metazoa	Unidentified	Unidentified	Unidentified	Unidentified	Unidentified	Unidentified	20	0	0	0	0	0	0	0	0	0	0	20	0	0	0	0	0	0	0	0	0	0	0	0	0	0	0	0	0	0	0	0	0	0	0	0	0
MOTU_000014296	97	133711	Ophiurina	suborder	Eukaryota	Metazoa	Echinodermata	Ophiuroidea	Amphilepidida	Unidentified	Unidentified	Unidentified	7095	0	0	0	0	584	0	0	5826	39	0	0	0	0	0	0	0	0	0	0	0	0	493	153	0	0	0	0	0	0	0	0	0	0	0	0	0
MOTU_000014345	85	116706	Heterotremata	order	Eukaryota	Metazoa	Arthropoda	Malacostraca	Decapoda	Unidentified	Unidentified	Unidentified	1982	0	0	0	0	0	0	0	263	0	845	707	23	126	0	0	0	18	0	0	0	0	0	0	0	0	0	0	0	0	0	0	0	0	0	0	0
MOTU_000014376	100	1623346	Platynereis massiliensis	species	Eukaryota	Metazoa	Annelida	Polychaeta	Phyllodocida	Nereididae	Platynereis	Platynereis massiliensis	596	0	0	0	0	0	0	0	170	426	0	0	0	0	0	0	0	0	0	0	0	0	0	0	0	0	0	0	0	0	0	0	0	0	0	0	0
MOTU_000014378	95	39476	Muricidae	family	Eukaryota	Metazoa	Mollusca	Gastropoda	Neogastropoda	Muricidae	Unidentified	Unidentified	166	0	0	0	0	0	0	0	166	0	0	0	0	0	0	0	0	0	0	0	0	0	0	0	0	0	0	0	0	0	0	0	0	0	0	0	0
MOTU_000014429	75	33317	Protostomia	kingdom	Eukaryota	Metazoa	Unidentified	Unidentified	Unidentified	Unidentified	Unidentified	Unidentified	114	0	0	0	0	0	0	0	114	0	0	0	0	0	0	0	0	0	0	0	0	0	0	0	0	0	0	0	0	0	0	0	0	0	0	0	0
MOTU_000014433	75	6448	Gastropoda	class	Eukaryota	Metazoa	Mollusca	Gastropoda	Unidentified	Unidentified	Unidentified	Unidentified	112	0	0	0	0	0	0	0	112	0	0	0	0	0	0	0	0	0	0	0	0	0	0	0	0	0	0	0	0	0	0	0	0	0	0	0	0
MOTU_000014443	75	6820	Peracarida	superorder	Eukaryota	Metazoa	Arthropoda	Malacostraca	Unidentified	Unidentified	Unidentified	Unidentified	109	0	0	0	0	0	0	0	109	0	0	0	0	0	0	0	0	0	0	0	0	0	0	0	0	0	0	0	0	0	0	0	0	0	0	0	0
MOTU_000014505	80	32261	Terebellidae	family	Eukaryota	Metazoa	Annelida	Polychaeta	Terebellida	Terebellidae	Unidentified	Unidentified	80	0	0	0	0	0	0	0	80	0	0	0	0	0	0	0	0	0	0	0	0	0	0	0	0	0	0	0	0	0	0	0	0	0	0	0	0
MOTU_000014511	80	197562	Pancrustacea	phylum	Eukaryota	Metazoa	Arthropoda	Unidentified	Unidentified	Unidentified	Unidentified	Unidentified	17	0	0	0	0	0	0	0	0	0	0	0	0	0	0	17	0	0	0	0	0	0	0	0	0	0	0	0	0	0	0	0	0	0	0	0	0
MOTU_000014516	80	32436	Aplousobranchia	order	Eukaryota	Metazoa	Chordata	Ascidiacea	Aplousobranchia	Unidentified	Unidentified	Unidentified	38	0	0	0	0	0	0	0	0	38	0	0	0	0	0	0	0	0	0	0	0	0	0	0	0	0	0	0	0	0	0	0	0	0	0	0	0
MOTU_000014547	85	98848	Amathia	genus	Eukaryota	Metazoa	Bryozoa	Gymnolaemata	Ctenostomatida	Vesiculariidae	Amathia	Unidentified	121	0	0	0	0	0	0	0	0	0	0	0	0	0	21	0	0	0	0	0	0	0	0	0	100	0	0	0	0	0	0	0	0	0	0	0	0
MOTU_000014581	100	44298	Corynactis californica	species	Eukaryota	Metazoa	Cnidaria	Anthozoa	Corallimorpharia	Corallimorphidae	Corynactis	Corynactis californica	111	0	0	0	0	0	0	0	0	0	0	0	0	0	0	0	0	0	0	0	0	0	0	0	0	0	0	0	0	0	0	0	0	0	0	0	0
MOTU_000014597	97	1562161	Perforatus perforatus	species	Eukaryota	Metazoa	Arthropoda	Thecostraca	Balanomorpha	Balanidae	Perforatus	Perforatus perforatus	703	0	0	0	0	0	0	0	0	0	0	39	0	0	0	0	0	0	0	0	0	0	38	0	126	0	0	0	0	0	0	0	0	0	0	0	0
MOTU_000014602	90	308583	Aglaophenia	genus	Eukaryota	Metazoa	Cnidaria	Hydrozoa	Leptothecata	Aglaopheniidae	Aglaophenia	Unidentified	58	0	0	0	0	0	0	0	0	0	0	0	0	0	58	0	0	0	0	0	0	0	0	0	0	0	0	0	0	0	0	0	0	0	0	0	0
MOTU_000014620	100	483407	Pilumnus hirtellus	species	Eukaryota	Metazoa	Arthropoda	Malacostraca	Decapoda	Pilumnidae	Pilumnus	Pilumnus hirtellus	804	0	0	0	0	0	0	0	0	0	0	0	0	39	0	0	0	0	0	0	0	0	0	0	0	0	0	0	0	0	0	0	0	0	0	0	0
MOTU_000014664	97	418367	Syllis ferrani	species	Eukaryota	Metazoa	Annelida	Polychaeta	Phyllodocida	Syllidae	Syllis	Syllis ferrani	2961	0	0	0	0	0	0	0	0	0	0	0	0	0	0	0	0	0	1884	748	329	0	0	0	0	0	0	0	0	0	0	0	0	0	0	0	0
MOTU_000014678	80	69555	Caenogastropoda	subclass	Eukaryota	Metazoa	Mollusca	Gastropoda	Unidentified	Unidentified	Unidentified	Unidentified	660	0	0	34	0	0	0	0	0	626	0	0	0	0	0	0	0	0	0	0	0	0	0	0	0	0	0	0	0	0	0	0	0	0	0	0	0
MOTU_000014717	80	6821	Amphipoda	order	Eukaryota	Metazoa	Arthropoda	Malacostraca	Amphipoda	Unidentified	Unidentified	Unidentified	97	0	0	0	0	0	0	0	0	97	0	0	0	0	0	0	0	0	0	0	0	0	0	0	0	0	0	0	0	0	0	0	0	0	0	0	0
MOTU_000014728	80	107393	Didemnidae	family	Eukaryota	Metazoa	Chordata	Ascidiacea	Aplousobranchia	Didemnidae	Unidentified	Unidentified	737	0	0	0	0	0	0	0	0	83	63	591	0	0	0	0	0	0	0	0	0	0	0	0	0	0	0	0	0	0	0	0	0	0	0	0	0
MOTU_000014758	85	72041	Eumalacostraca	subclass	Eukaryota	Metazoa	Arthropoda	Malacostraca	Unidentified	Unidentified	Unidentified	Unidentified	59	0	0	0	0	0	0	0	0	59	0	0	0	0	0	0	0	0	0	0	0	0	0	0	0	0	0	0	0	0	0	0	0	0	0	0	0
MOTU_000014799	75	116569	Neocopepoda	infraclass	Eukaryota	Metazoa	Arthropoda	Hexanauplia	Unidentified	Unidentified	Unidentified	Unidentified	44	0	0	0	0	0	0	0	0	44	0	0	0	0	0	0	0	0	0	0	0	0	0	0	0	0	0	0	0	0	0	0	0	0	0	0	0
MOTU_000014818	75	33213	Bilateria	kingdom	Eukaryota	Metazoa	Unidentified	Unidentified	Unidentified	Unidentified	Unidentified	Unidentified	40	0	0	0	0	0	0	0	0	40	0	0	0	0	0	0	0	0	0	0	0	0	0	0	0	0	0	0	0	0	0	0	0	0	0	0	0
MOTU_000014824	100	2995494	Platynereis jourdei	species	Eukaryota	Metazoa	Annelida	Polychaeta	Phyllodocida	Nereididae	Platynereis	Platynereis jourdei	351	0	0	0	0	0	0	0	0	39	0	0	98	0	72	0	0	47	0	0	0	0	0	0	0	0	0	0	0	0	0	0	0	0	0	0	0
MOTU_000014860	80	6340	Annelida	phylum	Eukaryota	Metazoa	Annelida	Unidentified	Unidentified	Unidentified	Unidentified	Unidentified	6	0	0	0	0	0	0	0	0	0	0	0	0	0	0	0	0	0	0	0	6	0	0	0	0	0	0	0	0	0	0	0	0	0	0	0	0
MOTU_000014870	85	116704	Eubrachyura	order	Eukaryota	Metazoa	Arthropoda	Malacostraca	Decapoda	Unidentified	Unidentified	Unidentified	154	0	0	0	0	0	0	0	0	0	93	0	31	0	30	0	0	0	0	0	0	0	0	0	0	0	0	0	0	0	0	0	0	0	0	0	0
MOTU_000014887	85	500008	Leptothecata	order	Eukaryota	Metazoa	Cnidaria	Hydrozoa	Leptothecata	Unidentified	Unidentified	Unidentified	672	0	0	0	0	0	0	0	0	0	0	0	0	0	0	0	0	0	0	0	0	0	0	0	0	0	0	0	0	0	0	0	0	0	0	0	0
MOTU_000014905	97	483406	Pilumnus	genus	Eukaryota	Metazoa	Arthropoda	Malacostraca	Decapoda	Pilumnidae	Pilumnus	Unidentified	767	0	0	0	0	0	0	0	0	0	0	0	0	0	0	0	0	0	0	0	0	0	0	0	0	0	0	0	0	0	0	0	0	0	0	0	0
MOTU_000014906	100	406538	Loripes lacteus	species	Eukaryota	Metazoa	Mollusca	Bivalvia	Lucinida	Lucinidae	Loripes	Loripes lacteus	1260	0	0	0	0	0	0	0	0	0	0	0	0	0	0	0	0	0	0	0	0	0	0	0	0	0	0	0	0	0	0	0	0	0	0	0	0
MOTU_000014924	97	1206795	Lophotrochozoa	kingdom	Eukaryota	Metazoa	Unidentified	Unidentified	Unidentified	Unidentified	Unidentified	Unidentified	1934	0	0	0	0	0	0	0	0	0	0	0	0	0	0	0	0	0	0	0	0	0	0	0	0	0	0	0	0	0	0	0	0	0	0	22	0
MOTU_000014925	80	33317	Protostomia	kingdom	Eukaryota	Metazoa	Unidentified	Unidentified	Unidentified	Unidentified	Unidentified	Unidentified	217	0	0	0	0	0	0	0	0	0	0	0	0	0	0	0	0	0	0	0	0	0	0	0	0	0	0	0	0	0	0	0	0	0	0	0	0
MOTU_000014929	100	188455	Lysidice ninetta	species	Eukaryota	Metazoa	Annelida	Polychaeta	Eunicida	Eunicidae	Lysidice	Lysidice ninetta	315	0	0	0	0	0	0	0	0	0	0	0	0	0	0	0	0	0	0	0	0	0	0	0	0	0	0	0	0	0	0	0	0	0	0	0	0
MOTU_000014935	80	33213	Bilateria	kingdom	Eukaryota	Metazoa	Unidentified	Unidentified	Unidentified	Unidentified	Unidentified	Unidentified	179	0	0	0	0	0	0	0	0	0	0	0	0	0	0	0	0	0	0	0	0	0	0	0	0	0	0	0	0	0	0	0	0	0	0	0	0
MOTU_000014950	75	33213	Bilateria	kingdom	Eukaryota	Metazoa	Unidentified	Unidentified	Unidentified	Unidentified	Unidentified	Unidentified	176	0	0	0	0	0	0	0	0	0	0	0	0	0	0	0	0	0	0	0	0	0	0	0	0	0	0	0	0	0	0	0	0	0	0	0	0
MOTU_000014957	70	2172821	Multicrustacea	superclass	Eukaryota	Metazoa	Arthropoda	Unidentified	Unidentified	Unidentified	Unidentified	Unidentified	160	0	0	0	0	0	0	0	0	0	0	0	0	0	0	0	0	0	0	0	0	0	0	0	0	0	0	0	0	0	0	0	0	0	0	0	0
MOTU_000015005	75	33213	Bilateria	kingdom	Eukaryota	Metazoa	Unidentified	Unidentified	Unidentified	Unidentified	Unidentified	Unidentified	45	0	0	0	0	0	0	0	0	0	0	0	0	0	0	0	0	0	0	0	0	0	0	0	0	0	0	0	0	0	0	0	0	0	0	0	0
MOTU_000015025	75	1206795	Lophotrochozoa	kingdom	Eukaryota	Metazoa	Unidentified	Unidentified	Unidentified	Unidentified	Unidentified	Unidentified	56	0	0	0	0	0	0	0	0	0	0	0	0	0	0	0	0	0	0	0	0	0	0	0	0	0	0	0	0	0	0	0	0	0	0	0	0
MOTU_000015026	80	37516	Hydroidolina	subclass	Eukaryota	Metazoa	Cnidaria	Hydrozoa	Unidentified	Unidentified	Unidentified	Unidentified	15	0	0	0	0	0	0	0	0	0	0	0	0	0	0	0	0	0	0	0	0	0	0	0	0	0	0	0	0	0	0	0	0	0	0	0	0
MOTU_000015032	100	7660	Psammechinus miliaris	species	Eukaryota	Metazoa	Echinodermata	Echinoidea	Camarodonta	Parechinidae	Psammechinus	Psammechinus miliaris	27	0	0	0	0	0	0	0	0	0	0	0	0	0	0	0	0	0	0	0	0	0	0	0	0	0	0	0	0	0	0	0	0	0	0	0	0
MOTU_000015034	100	1920016	Rocellaria dubia	species	Eukaryota	Metazoa	Mollusca	Bivalvia	Gastrochaenida	Gastrochaenidae	Rocellaria	Rocellaria dubia	31	0	0	0	0	0	0	0	0	0	0	0	0	0	0	0	0	0	0	0	0	0	0	0	0	0	0	0	0	0	0	0	0	0	0	0	0
MOTU_000015037	80	1206795	Lophotrochozoa	kingdom	Eukaryota	Metazoa	Unidentified	Unidentified	Unidentified	Unidentified	Unidentified	Unidentified	81	0	0	0	0	0	0	0	0	0	0	0	0	0	0	0	0	0	0	0	0	0	0	0	0	0	0	0	0	0	0	0	0	0	0	0	0
MOTU_000015038	100	124140	Penilia avirostris	species	Eukaryota	Metazoa	Arthropoda	Branchiopoda	Diplostraca	Sididae	Penilia	Penilia avirostris	1760	0	0	0	0	0	0	0	0	0	279	115	93	134	55	101	191	45	623	50	44	0	0	0	0	0	0	0	0	0	0	0	0	0	0	0	0
MOTU_000015040	80	1206795	Lophotrochozoa	kingdom	Eukaryota	Metazoa	Unidentified	Unidentified	Unidentified	Unidentified	Unidentified	Unidentified	117	0	0	0	0	0	0	0	0	0	0	0	0	0	0	0	0	0	0	0	0	0	0	0	0	0	0	0	0	0	0	0	0	0	0	0	0
MOTU_000015054	85	31259	Pseudocerotidae	family	Eukaryota	Metazoa	Platyhelminthes	Rhabditophora	Polycladida	Pseudocerotidae	Unidentified	Unidentified	34	0	0	0	0	0	0	0	0	0	0	0	0	0	0	0	0	0	0	0	0	0	0	0	0	0	0	0	0	0	0	0	0	0	0	0	0
MOTU_000015063	75	117571	Euteleostomi	phylum	Eukaryota	Metazoa	Chordata	Unidentified	Unidentified	Unidentified	Unidentified	Unidentified	575	0	0	0	0	0	0	0	0	0	0	0	0	0	0	0	0	0	0	0	0	0	0	0	0	0	0	0	0	0	0	0	0	0	0	0	0
MOTU_000015104	80	69555	Caenogastropoda	subclass	Eukaryota	Metazoa	Mollusca	Gastropoda	Unidentified	Unidentified	Unidentified	Unidentified	43	0	0	0	0	0	0	0	0	0	0	0	0	0	0	0	0	0	0	0	0	0	0	0	0	0	0	0	0	0	0	0	0	0	0	0	0
MOTU_000015112	75	33317	Protostomia	kingdom	Eukaryota	Metazoa	Unidentified	Unidentified	Unidentified	Unidentified	Unidentified	Unidentified	40	0	0	0	0	0	0	0	0	0	0	0	0	0	0	0	0	0	0	0	0	0	0	0	0	0	0	0	0	0	0	0	0	0	0	0	0
MOTU_000015171	75	6820	Peracarida	superorder	Eukaryota	Metazoa	Arthropoda	Malacostraca	Unidentified	Unidentified	Unidentified	Unidentified	5	0	0	0	0	0	0	0	0	0	0	0	0	0	0	0	0	0	0	0	0	0	0	0	0	0	0	0	0	0	0	0	0	0	0	0	0
MOTU_000015191	75	33317	Protostomia	kingdom	Eukaryota	Metazoa	Unidentified	Unidentified	Unidentified	Unidentified	Unidentified	Unidentified	15	0	0	0	0	0	0	0	0	0	0	0	0	0	0	0	0	0	0	0	0	0	0	0	0	0	0	0	0	0	0	0	0	0	0	0	0
MOTU_000015197	85	500008	Leptothecata	order	Eukaryota	Metazoa	Cnidaria	Hydrozoa	Leptothecata	Unidentified	Unidentified	Unidentified	70	0	0	0	0	0	0	0	0	0	0	0	0	0	0	0	0	0	0	0	0	0	0	0	0	0	0	0	0	0	0	0	0	0	0	0	0
MOTU_000015202	80	33317	Protostomia	kingdom	Eukaryota	Metazoa	Unidentified	Unidentified	Unidentified	Unidentified	Unidentified	Unidentified	29	0	0	0	0	0	0	0	0	0	0	0	0	0	0	0	0	0	0	0	0	0	0	0	0	0	0	0	0	0	0	0	0	0	0	0	0
MOTU_000015242	85	500008	Leptothecata	order	Eukaryota	Metazoa	Cnidaria	Hydrozoa	Leptothecata	Unidentified	Unidentified	Unidentified	29	0	0	0	0	0	0	0	0	0	0	0	0	0	0	0	0	0	0	0	0	0	0	0	0	0	0	0	0	0	0	0	0	0	0	0	0
MOTU_000015258	100	2951287	Micropora coriacea	species	Eukaryota	Metazoa	Bryozoa	Gymnolaemata	Cheilostomatida	Microporidae	Micropora	Micropora coriacea	8	0	0	0	0	0	0	0	0	0	0	0	0	0	0	0	0	0	0	0	0	0	0	0	0	0	0	0	0	0	0	0	0	0	0	0	0
MOTU_000015287	85	37516	Hydroidolina	subclass	Eukaryota	Metazoa	Cnidaria	Hydrozoa	Unidentified	Unidentified	Unidentified	Unidentified	4254	125	127	0	0	0	0	0	0	0	0	0	74	0	0	131	0	0	1009	0	0	114	193	1041	0	0	0	1149	0	0	0	0	0	0	0	0	0
MOTU_000015299	75	197562	Pancrustacea	phylum	Eukaryota	Metazoa	Arthropoda	Unidentified	Unidentified	Unidentified	Unidentified	Unidentified	7036	0	0	0	0	0	0	0	0	0	23	262	534	3849	0	41	559	1590	178	0	0	0	0	0	0	0	0	0	0	0	0	0	0	0	0	0	0
MOTU_000015326	97	126420	Acanthochitona crinita	species	Eukaryota	Metazoa	Mollusca	Polyplacophora	Chitonida	Acanthochitonidae	Acanthochitona	Acanthochitona crinita	58	0	0	0	0	0	0	0	0	0	0	0	0	0	0	0	0	0	0	0	0	0	0	0	0	0	0	0	0	0	0	0	0	0	0	0	0
MOTU_000015341	97	84666	Xantho	genus	Eukaryota	Metazoa	Arthropoda	Malacostraca	Decapoda	Xanthidae	Xantho	Unidentified	231	0	0	0	0	0	0	0	0	0	0	0	0	0	0	0	0	0	0	0	0	0	0	0	0	0	0	0	0	0	0	0	0	0	0	0	0
MOTU_000015434	100	120380	Chama gryphoides	species	Eukaryota	Metazoa	Mollusca	Bivalvia	Venerida	Chamidae	Chama	Chama gryphoides	44	0	0	0	0	0	0	0	0	0	0	20	0	0	24	0	0	0	0	0	0	0	0	0	0	0	0	0	0	0	0	0	0	0	0	0	0
MOTU_000015480	75	1206795	Lophotrochozoa	kingdom	Eukaryota	Metazoa	Unidentified	Unidentified	Unidentified	Unidentified	Unidentified	Unidentified	592	0	0	0	0	0	0	0	0	0	0	0	0	0	0	0	0	0	0	0	0	0	0	0	0	0	0	0	0	0	0	0	0	0	0	0	0
MOTU_000015546	97	418327	Amblyosyllis formosa	species	Eukaryota	Metazoa	Annelida	Polychaeta	Phyllodocida	Syllidae	Amblyosyllis	Amblyosyllis formosa	137	0	0	0	0	0	0	0	0	0	0	137	0	0	0	0	0	0	0	0	0	0	0	0	0	0	0	0	0	0	0	0	0	0	0	0	0
MOTU_000015602	80	39820	Nereididae	family	Eukaryota	Metazoa	Annelida	Polychaeta	Phyllodocida	Nereididae	Unidentified	Unidentified	14	0	0	0	0	0	0	0	0	0	0	0	0	0	0	0	0	0	0	0	0	0	0	0	0	0	0	0	0	0	0	0	0	0	0	0	0
MOTU_000015639	75	33317	Protostomia	kingdom	Eukaryota	Metazoa	Unidentified	Unidentified	Unidentified	Unidentified	Unidentified	Unidentified	31	0	0	0	0	0	0	0	0	0	0	0	0	0	0	0	0	0	0	0	0	0	0	0	0	0	0	0	0	0	0	0	0	0	0	0	0
MOTU_000015641	95	1129383	Acanthonyx lunulatus	species	Eukaryota	Metazoa	Arthropoda	Malacostraca	Decapoda	Epialtidae	Acanthonyx	Acanthonyx lunulatus	27	0	0	0	0	0	0	0	0	0	0	0	27	0	0	0	0	0	0	0	0	0	0	0	0	0	0	0	0	0	0	0	0	0	0	0	0
MOTU_000015665	80	6073	Cnidaria	phylum	Eukaryota	Metazoa	Cnidaria	Unidentified	Unidentified	Unidentified	Unidentified	Unidentified	32	0	0	0	0	0	0	0	0	0	0	0	0	0	0	0	0	0	0	0	0	0	0	0	0	0	0	0	0	0	0	0	0	0	0	0	0
MOTU_000015886	80	72041	Eumalacostraca	subclass	Eukaryota	Metazoa	Arthropoda	Malacostraca	Unidentified	Unidentified	Unidentified	Unidentified	6	0	0	0	0	0	0	0	0	0	0	0	0	0	0	0	0	0	0	0	0	0	0	0	0	0	0	0	0	0	0	0	0	0	0	0	0
MOTU_000016273	100	6359	Platynereis dumerilii	species	Eukaryota	Metazoa	Annelida	Polychaeta	Phyllodocida	Nereididae	Platynereis	Platynereis dumerilii	91	0	0	0	0	0	0	0	0	0	0	0	0	0	45	0	0	0	0	0	0	0	0	0	0	0	0	0	0	0	0	0	0	0	0	0	0
MOTU_000016310	85	37516	Hydroidolina	subclass	Eukaryota	Metazoa	Cnidaria	Hydrozoa	Unidentified	Unidentified	Unidentified	Unidentified	149	0	0	0	0	19	0	0	0	0	130	0	0	0	0	0	0	0	0	0	0	0	0	0	0	0	0	0	0	0	0	0	0	0	0	0	0
MOTU_000016325	75	215450	Decapodiformes	superorder	Eukaryota	Metazoa	Mollusca	Cephalopoda	Unidentified	Unidentified	Unidentified	Unidentified	222	0	0	0	0	0	0	0	0	0	99	0	0	0	0	22	0	0	0	0	0	0	0	0	0	0	0	0	0	0	0	0	0	0	0	0	0
MOTU_000016344	97	1200667	Doris verrucosa	species	Eukaryota	Metazoa	Mollusca	Gastropoda	Nudibranchia	Dorididae	Doris	Doris verrucosa	135	0	0	0	0	0	0	0	0	0	96	39	0	0	0	0	0	0	0	0	0	0	0	0	0	0	0	0	0	0	0	0	0	0	0	0	0
MOTU_000016361	75	33317	Protostomia	kingdom	Eukaryota	Metazoa	Unidentified	Unidentified	Unidentified	Unidentified	Unidentified	Unidentified	55904	0	0	0	0	0	0	0	0	0	57	36	35679	20132	0	0	0	0	0	0	0	0	0	0	0	0	0	0	0	0	0	0	0	0	0	0	0
MOTU_000016371	85	500008	Leptothecata	order	Eukaryota	Metazoa	Cnidaria	Hydrozoa	Leptothecata	Unidentified	Unidentified	Unidentified	9283	0	0	0	0	0	0	0	0	0	618	0	1355	530	993	476	1147	621	3240	229	40	0	0	34	0	0	0	0	0	0	0	0	0	0	0	0	0
MOTU_000016391	75	6447	Mollusca	phylum	Eukaryota	Metazoa	Mollusca	Unidentified	Unidentified	Unidentified	Unidentified	Unidentified	216	0	0	0	0	0	0	0	0	0	76	48	0	0	0	0	0	0	0	0	0	0	0	0	0	0	0	0	0	0	0	0	0	0	0	0	0
MOTU_000016398	80	37516	Hydroidolina	subclass	Eukaryota	Metazoa	Cnidaria	Hydrozoa	Unidentified	Unidentified	Unidentified	Unidentified	59	0	0	0	0	0	0	0	0	0	59	0	0	0	0	0	0	0	0	0	0	0	0	0	0	0	0	0	0	0	0	0	0	0	0	0	0
MOTU_000016412	85	37516	Hydroidolina	subclass	Eukaryota	Metazoa	Cnidaria	Hydrozoa	Unidentified	Unidentified	Unidentified	Unidentified	32	0	0	0	0	0	0	0	0	0	32	0	0	0	0	0	0	0	0	0	0	0	0	0	0	0	0	0	0	0	0	0	0	0	0	0	0
MOTU_000016414	97	2577031	Okenia problematica	species	Eukaryota	Metazoa	Mollusca	Gastropoda	Nudibranchia	Goniodorididae	Okenia	Okenia problematica	32	0	0	0	0	0	0	0	0	0	32	0	0	0	0	0	0	0	0	0	0	0	0	0	0	0	0	0	0	0	0	0	0	0	0	0	0
MOTU_000016425	97	983679	Prosthiostomum siphunculus	species	Eukaryota	Metazoa	Platyhelminthes	Rhabditophora	Polycladida	Prosthiostomidae	Prosthiostomum	Prosthiostomum siphunculus	197	0	0	0	0	0	0	0	0	0	30	0	0	0	45	0	0	0	122	0	0	0	0	0	0	0	0	0	0	0	0	0	0	0	0	0	0
MOTU_000016463	80	32261	Terebellidae	family	Eukaryota	Metazoa	Annelida	Polychaeta	Terebellida	Terebellidae	Unidentified	Unidentified	45	0	0	0	0	0	0	0	0	0	24	0	0	0	21	0	0	0	0	0	0	0	0	0	0	0	0	0	0	0	0	0	0	0	0	0	0
MOTU_000016492	80	1206795	Lophotrochozoa	kingdom	Eukaryota	Metazoa	Unidentified	Unidentified	Unidentified	Unidentified	Unidentified	Unidentified	22	0	0	0	0	0	0	0	0	0	22	0	0	0	0	0	0	0	0	0	0	0	0	0	0	0	0	0	0	0	0	0	0	0	0	0	0
MOTU_000016548	80	39820	Nereididae	family	Eukaryota	Metazoa	Annelida	Polychaeta	Phyllodocida	Nereididae	Unidentified	Unidentified	458	0	0	0	0	0	0	0	0	0	0	0	0	0	0	0	0	0	0	0	0	0	299	0	0	0	22	0	0	0	0	14	0	0	0	0	0
MOTU_000016560	100	491805	Holothuria mammata	species	Eukaryota	Metazoa	Echinodermata	Holothuroidea	Aspidochirotida	Holothuriidae	Holothuria	Holothuria mammata	1270	0	0	0	0	0	0	0	0	0	0	0	0	0	0	0	0	40	929	173	82	0	0	35	0	0	0	0	0	0	0	0	0	0	0	0	0
MOTU_000016564	75	6340	Annelida	phylum	Eukaryota	Metazoa	Annelida	Unidentified	Unidentified	Unidentified	Unidentified	Unidentified	76	0	0	0	0	0	0	0	0	0	0	30	0	0	0	0	0	0	0	0	0	0	0	0	0	0	0	0	0	0	0	0	0	0	0	0	0
MOTU_000016593	100	71498	Aplysia punctata	species	Eukaryota	Metazoa	Mollusca	Gastropoda	Aplysiida	Aplysiidae	Aplysia	Aplysia punctata	28	0	0	0	0	0	0	0	0	0	0	0	0	0	0	0	0	0	0	0	0	0	28	0	0	0	0	0	0	0	0	0	0	0	0	0	0
MOTU_000016595	97	2773489	Doris ocelligera	species	Eukaryota	Metazoa	Mollusca	Gastropoda	Nudibranchia	Dorididae	Doris	Doris ocelligera	129	0	0	0	0	0	0	0	0	0	28	0	0	0	28	0	0	0	0	0	0	73	0	0	0	0	0	0	0	0	0	0	0	0	0	0	0
MOTU_000016609	100	349675	Oncaea venusta	species	Eukaryota	Metazoa	Arthropoda	Hexanauplia	Poecilostomatoida	Oncaeidae	Oncaea	Oncaea venusta	29	0	0	0	0	0	0	0	0	0	0	0	0	0	0	29	0	0	0	0	0	0	0	0	0	0	0	0	0	0	0	0	0	0	0	0	0
MOTU_000016613	100	126420	Acanthochitona crinita	species	Eukaryota	Metazoa	Mollusca	Polyplacophora	Chitonida	Acanthochitonidae	Acanthochitona	Acanthochitona crinita	32	0	0	0	0	0	0	0	0	0	0	0	20	0	0	0	0	0	0	0	12	0	0	0	0	0	0	0	0	0	0	0	0	0	0	0	0
MOTU_000016621	80	72041	Eumalacostraca	subclass	Eukaryota	Metazoa	Arthropoda	Malacostraca	Unidentified	Unidentified	Unidentified	Unidentified	51	0	0	0	0	0	0	0	0	0	0	0	0	0	0	0	0	34	0	17	0	0	0	0	0	0	0	0	0	0	0	0	0	0	0	0	0
MOTU_000016642	75	6683	Decapoda	order	Eukaryota	Metazoa	Arthropoda	Malacostraca	Decapoda	Unidentified	Unidentified	Unidentified	41	0	0	0	0	0	0	0	0	0	0	0	0	0	0	0	0	0	0	0	0	0	0	0	0	0	0	0	0	0	0	0	0	0	0	0	0
MOTU_000016721	80	6682	Eucarida	superorder	Eukaryota	Metazoa	Arthropoda	Malacostraca	Unidentified	Unidentified	Unidentified	Unidentified	1695	0	0	0	0	0	0	0	0	0	0	40	0	0	0	0	163	0	1078	92	48	0	0	0	274	0	0	0	0	0	0	0	0	0	0	0	0
MOTU_000016728	80	88770	Panarthropoda	kingdom	Eukaryota	Metazoa	Unidentified	Unidentified	Unidentified	Unidentified	Unidentified	Unidentified	39	0	0	0	0	0	0	0	0	0	0	39	0	0	0	0	0	0	0	0	0	0	0	0	0	0	0	0	0	0	0	0	0	0	0	0	0
MOTU_000016748	97	1340058	Pisa	genus	Eukaryota	Metazoa	Arthropoda	Malacostraca	Decapoda	Epialtidae	Pisa	Unidentified	31	0	0	0	0	0	0	0	0	0	0	31	0	0	0	0	0	0	0	0	0	0	0	0	0	0	0	0	0	0	0	0	0	0	0	0	0
MOTU_000016749	80	6692	Pleocyemata	suborder	Eukaryota	Metazoa	Arthropoda	Malacostraca	Decapoda	Unidentified	Unidentified	Unidentified	30	0	0	0	0	0	0	0	0	0	0	30	0	0	0	0	0	0	0	0	0	0	0	0	0	0	0	0	0	0	0	0	0	0	0	0	0
MOTU_000016751	80	216366	Helicina	order	Eukaryota	Metazoa	Mollusca	Gastropoda	Stylommatophora	Unidentified	Unidentified	Unidentified	30	0	0	0	0	0	0	0	0	0	0	30	0	0	0	0	0	0	0	0	0	0	0	0	0	0	0	0	0	0	0	0	0	0	0	0	0
MOTU_000016808	100	1921948	Prostheceraeus roseus	species	Eukaryota	Metazoa	Platyhelminthes	Rhabditophora	Polycladida	Euryleptidae	Prostheceraeus	Prostheceraeus roseus	81	0	0	0	0	0	0	0	0	0	0	0	0	0	81	0	0	0	0	0	0	0	0	0	0	0	0	0	0	0	0	0	0	0	0	0	0
MOTU_000016850	90	37516	Hydroidolina	subclass	Eukaryota	Metazoa	Cnidaria	Hydrozoa	Unidentified	Unidentified	Unidentified	Unidentified	1839	0	0	0	0	0	0	0	0	0	0	0	0	0	0	0	0	0	0	64	0	58	170	839	216	492	0	0	0	0	0	0	0	0	0	0	0
MOTU_000016851	85	500008	Leptothecata	order	Eukaryota	Metazoa	Cnidaria	Hydrozoa	Leptothecata	Unidentified	Unidentified	Unidentified	5224	0	0	0	0	0	0	0	0	0	0	0	0	0	0	0	0	0	0	0	0	190	2366	706	0	0	0	1962	0	0	0	0	0	0	0	0	0
MOTU_000016854	100	44597	Arca noae	species	Eukaryota	Metazoa	Mollusca	Bivalvia	Arcoida	Arcidae	Arca	Arca noae	769	0	0	0	0	0	0	0	0	0	0	0	276	138	338	0	0	0	0	0	8	0	0	0	0	0	0	0	0	0	0	0	0	0	0	0	0
MOTU_000016865	75	6447	Mollusca	phylum	Eukaryota	Metazoa	Mollusca	Unidentified	Unidentified	Unidentified	Unidentified	Unidentified	15	0	0	0	0	0	0	0	0	0	0	0	0	0	0	0	0	0	0	0	0	0	0	0	0	0	0	0	0	0	0	0	0	0	0	0	0
MOTU_000017221	80	318789	Ninoe	genus	Eukaryota	Metazoa	Annelida	Polychaeta	Eunicida	Lumbrineridae	Ninoe	Unidentified	157	0	0	0	0	0	0	0	0	0	0	0	0	0	0	0	0	0	82	0	75	0	0	0	0	0	0	0	0	0	0	0	0	0	0	0	0
MOTU_000017237	85	500008	Leptothecata	order	Eukaryota	Metazoa	Cnidaria	Hydrozoa	Leptothecata	Unidentified	Unidentified	Unidentified	696	0	0	0	0	0	0	0	0	0	0	0	0	0	0	0	0	0	0	0	0	0	0	0	0	0	0	0	0	0	0	0	0	0	0	0	0
MOTU_000017240	75	6821	Amphipoda	order	Eukaryota	Metazoa	Arthropoda	Malacostraca	Amphipoda	Unidentified	Unidentified	Unidentified	44	0	0	0	0	0	0	0	0	0	0	0	0	0	0	0	0	0	0	0	0	0	0	0	0	0	0	0	0	0	0	0	0	0	0	0	0
MOTU_000017251	75	6072	Eumetazoa	kingdom	Eukaryota	Metazoa	Unidentified	Unidentified	Unidentified	Unidentified	Unidentified	Unidentified	706	0	0	0	0	0	0	0	0	0	0	0	0	0	0	0	0	0	0	0	0	0	0	0	0	0	0	0	0	0	0	0	0	0	0	0	0
MOTU_000017290	100	880614	Branchiomma bairdi	species	Eukaryota	Metazoa	Annelida	Polychaeta	Sabellida	Sabellidae	Branchiomma	Branchiomma bairdi	98	0	0	0	0	0	0	0	0	0	0	0	0	0	0	0	0	0	0	0	0	0	0	0	0	0	0	0	0	0	0	0	0	0	0	0	0
MOTU_000017291	85	371451	Corophiidae	family	Eukaryota	Metazoa	Arthropoda	Malacostraca	Amphipoda	Corophiidae	Unidentified	Unidentified	7	0	0	0	0	0	0	0	0	0	0	0	0	0	0	0	0	0	0	0	0	0	0	0	0	0	0	0	0	0	0	0	0	0	0	0	0
MOTU_000017318	85	406427	Anthoathecata	order	Eukaryota	Metazoa	Cnidaria	Hydrozoa	Anthoathecata	Unidentified	Unidentified	Unidentified	6	0	0	0	0	0	0	0	0	0	0	0	0	0	0	0	0	0	0	0	0	0	0	0	0	0	0	0	0	0	0	0	0	0	0	0	0
MOTU_000017319	80	33208	Metazoa	kingdom	Eukaryota	Metazoa	Unidentified	Unidentified	Unidentified	Unidentified	Unidentified	Unidentified	6	0	0	0	0	0	0	0	0	0	0	0	0	0	0	0	0	0	0	0	0	0	0	0	0	0	0	0	0	0	0	0	0	0	0	0	0
MOTU_000017347	75	123760	Faviina	suborder	Eukaryota	Metazoa	Cnidaria	Anthozoa	Scleractinia	Unidentified	Unidentified	Unidentified	137	0	0	0	0	0	0	0	0	0	0	0	0	0	0	0	0	0	0	0	0	0	0	0	0	0	0	0	0	0	0	0	0	0	0	0	0
MOTU_000017361	75	33317	Protostomia	kingdom	Eukaryota	Metazoa	Unidentified	Unidentified	Unidentified	Unidentified	Unidentified	Unidentified	72	0	0	0	0	0	0	0	0	0	0	0	0	0	0	0	0	0	0	0	0	0	0	0	0	0	0	0	0	0	0	0	0	0	0	0	0
MOTU_000017379	80	69555	Caenogastropoda	subclass	Eukaryota	Metazoa	Mollusca	Gastropoda	Unidentified	Unidentified	Unidentified	Unidentified	99	0	0	0	0	0	0	0	0	0	0	0	0	0	0	0	0	0	0	0	0	0	0	0	0	0	0	0	0	0	0	0	0	0	0	0	0
MOTU_000017381	85	500008	Leptothecata	order	Eukaryota	Metazoa	Cnidaria	Hydrozoa	Leptothecata	Unidentified	Unidentified	Unidentified	38	0	0	0	0	0	0	0	0	0	0	0	0	0	0	0	0	0	0	0	0	0	0	0	0	0	0	0	0	0	0	0	0	0	0	0	0
MOTU_000017386	97	1048815	Eusyllis lamelligera	species	Eukaryota	Metazoa	Annelida	Polychaeta	Phyllodocida	Syllidae	Eusyllis	Eusyllis lamelligera	1703	0	0	0	19	0	0	0	0	0	148	191	44	0	296	560	0	33	0	0	0	0	0	0	374	0	0	0	0	0	0	20	0	0	0	0	0
MOTU_000017489	75	33208	Metazoa	kingdom	Eukaryota	Metazoa	Unidentified	Unidentified	Unidentified	Unidentified	Unidentified	Unidentified	46	0	0	0	0	0	0	0	0	0	0	0	0	0	0	0	0	0	0	0	0	0	0	0	0	0	0	0	0	0	0	0	0	0	0	0	0
MOTU_000017530	75	37516	Hydroidolina	subclass	Eukaryota	Metazoa	Cnidaria	Hydrozoa	Unidentified	Unidentified	Unidentified	Unidentified	17	0	0	0	0	0	0	0	0	0	0	0	0	0	0	0	0	0	0	0	0	0	0	0	0	0	0	0	0	0	0	0	0	0	0	0	0
MOTU_000017542	100	188455	Lysidice ninetta	species	Eukaryota	Metazoa	Annelida	Polychaeta	Eunicida	Eunicidae	Lysidice	Lysidice ninetta	16	0	0	0	0	0	0	0	0	0	0	0	0	0	0	0	0	0	0	0	0	0	0	0	0	0	0	0	0	0	0	0	0	0	0	0	0
MOTU_000017567	85	500008	Leptothecata	order	Eukaryota	Metazoa	Cnidaria	Hydrozoa	Leptothecata	Unidentified	Unidentified	Unidentified	1666	0	0	0	0	0	0	0	0	0	0	0	0	0	0	0	0	0	0	0	0	0	0	0	0	0	0	0	0	0	0	0	0	0	0	0	0
MOTU_000017601	75	6340	Annelida	phylum	Eukaryota	Metazoa	Annelida	Unidentified	Unidentified	Unidentified	Unidentified	Unidentified	11	0	0	0	0	0	0	0	0	0	0	0	0	0	0	0	0	0	0	0	0	0	0	0	0	0	0	0	0	0	0	0	0	0	0	0	0
MOTU_000017638	85	500008	Leptothecata	order	Eukaryota	Metazoa	Cnidaria	Hydrozoa	Leptothecata	Unidentified	Unidentified	Unidentified	2187	0	0	0	0	0	0	0	0	0	0	0	0	0	0	0	1478	0	327	382	0	0	0	0	0	0	0	0	0	0	0	0	0	0	0	0	0
MOTU_000017658	85	37516	Hydroidolina	subclass	Eukaryota	Metazoa	Cnidaria	Hydrozoa	Unidentified	Unidentified	Unidentified	Unidentified	203	0	0	0	0	0	0	0	0	0	0	0	0	0	0	0	0	0	0	0	0	0	0	0	0	0	0	0	0	0	0	0	0	0	0	0	0
MOTU_000017713	75	6072	Eumetazoa	kingdom	Eukaryota	Metazoa	Unidentified	Unidentified	Unidentified	Unidentified	Unidentified	Unidentified	156	0	0	0	0	0	0	0	0	0	0	0	0	0	0	0	49	61	0	0	0	0	0	0	0	0	0	0	0	0	0	11	0	0	0	0	0
MOTU_000017737	75	6447	Mollusca	phylum	Eukaryota	Metazoa	Mollusca	Unidentified	Unidentified	Unidentified	Unidentified	Unidentified	18	0	0	0	0	0	0	0	0	0	0	0	0	0	0	0	0	0	0	0	0	0	0	0	0	0	0	0	0	0	0	0	0	0	0	0	0
MOTU_000017765	80	1489341	Osteoglossocephalai	class	Eukaryota	Metazoa	Chordata	Actinopteri	Unidentified	Unidentified	Unidentified	Unidentified	15	0	0	0	0	0	0	0	0	0	0	0	0	0	0	0	0	0	0	0	0	0	0	0	0	0	0	0	0	0	0	0	0	0	0	0	0
MOTU_000017795	97	8267	Hippoglossus hippoglossus	species	Eukaryota	Metazoa	Chordata	Actinopteri	Pleuronectiformes	Pleuronectidae	Hippoglossus	Hippoglossus hippoglossus	14	0	0	0	0	0	0	0	0	0	0	0	0	0	0	0	0	0	0	0	0	0	0	0	0	0	0	0	0	0	0	0	0	0	0	0	0
MOTU_000017812	100	1334808	Notoscopelus elongatus	species	Eukaryota	Metazoa	Chordata	Actinopteri	Myctophiformes	Myctophidae	Notoscopelus	Notoscopelus elongatus	13	0	0	0	0	0	0	0	0	0	0	0	0	0	0	0	0	0	0	0	0	0	0	0	0	0	0	0	0	0	0	0	0	0	0	0	0
MOTU_000017815	75	72041	Eumalacostraca	subclass	Eukaryota	Metazoa	Arthropoda	Malacostraca	Unidentified	Unidentified	Unidentified	Unidentified	13	0	0	0	0	0	0	0	0	0	0	0	0	0	0	0	0	0	0	0	0	0	0	0	0	0	0	0	0	0	0	0	0	0	0	0	0
MOTU_000017819	75	33317	Protostomia	kingdom	Eukaryota	Metazoa	Unidentified	Unidentified	Unidentified	Unidentified	Unidentified	Unidentified	13	0	0	0	0	0	0	0	0	0	0	0	0	0	0	0	0	0	0	0	0	0	0	0	0	0	0	0	0	0	0	0	0	0	0	0	0
MOTU_000017820	97	222008	Paramphinome	genus	Eukaryota	Metazoa	Annelida	Polychaeta	Eunicida	Amphinomidae	Paramphinome	Unidentified	13	0	0	0	0	0	0	0	0	0	0	0	0	0	0	0	0	0	0	0	0	0	0	0	0	0	0	0	0	0	0	0	0	0	0	0	0
MOTU_000017858	100	149001	Clausocalanus furcatus	species	Eukaryota	Metazoa	Arthropoda	Hexanauplia	Calanoida	Clausocalanidae	Clausocalanus	Clausocalanus furcatus	67	0	0	0	0	0	0	0	0	0	0	0	0	0	0	44	0	17	0	0	6	0	0	0	0	0	0	0	0	0	0	0	0	0	0	0	0
MOTU_000017880	100	37507	Leptogorgia	genus	Eukaryota	Metazoa	Cnidaria	Anthozoa	Malacalcyonacea	Gorgoniidae	Leptogorgia	Unidentified	63	0	0	0	0	0	0	0	0	0	0	0	0	0	0	0	0	0	0	0	0	0	0	0	0	0	44	0	0	0	0	0	0	0	0	0	0
MOTU_000018164	90	308583	Aglaophenia	genus	Eukaryota	Metazoa	Cnidaria	Hydrozoa	Leptothecata	Aglaopheniidae	Aglaophenia	Unidentified	4537	0	57	24	0	0	0	0	0	0	0	0	0	0	0	0	0	0	80	0	0	110	113	4153	0	0	0	0	0	0	0	0	0	0	0	0	0
MOTU_000018264	97	1981576	Phyllodoce madeirensis	species	Eukaryota	Metazoa	Annelida	Polychaeta	Phyllodocida	Phyllodocidae	Phyllodoce	Phyllodoce madeirensis	219	0	0	0	0	0	0	0	0	0	0	0	0	0	0	0	0	0	0	0	0	118	49	0	52	0	0	0	0	0	0	0	0	0	0	0	0
MOTU_000018270	75	33213	Bilateria	kingdom	Eukaryota	Metazoa	Unidentified	Unidentified	Unidentified	Unidentified	Unidentified	Unidentified	7	0	0	0	0	0	0	0	0	0	0	0	0	0	0	0	0	0	0	0	7	0	0	0	0	0	0	0	0	0	0	0	0	0	0	0	0
MOTU_000018282	90	308578	Turritopsis	genus	Eukaryota	Metazoa	Cnidaria	Hydrozoa	Anthoathecata	Oceaniidae	Turritopsis	Unidentified	1234	0	0	0	0	0	0	0	0	0	0	0	1142	0	32	0	47	0	0	13	0	0	0	0	0	0	0	0	0	0	0	0	0	0	0	0	0
MOTU_000018288	97	6348	Phyllodocida	order	Eukaryota	Metazoa	Annelida	Polychaeta	Phyllodocida	Unidentified	Unidentified	Unidentified	484	0	0	0	0	0	0	0	0	0	0	0	484	0	0	0	0	0	0	0	0	0	0	0	0	0	0	0	0	0	0	0	0	0	0	0	0
MOTU_000018293	80	6692	Pleocyemata	suborder	Eukaryota	Metazoa	Arthropoda	Malacostraca	Decapoda	Unidentified	Unidentified	Unidentified	287	0	0	0	0	0	0	0	0	0	0	0	287	0	0	0	0	0	0	0	0	0	0	0	0	0	0	0	0	0	0	0	0	0	0	0	0
MOTU_000018308	100	929458	Flabellina cavolini	species	Eukaryota	Metazoa	Mollusca	Gastropoda	Nudibranchia	Flabellinidae	Flabellina	Flabellina cavolini	125	0	0	0	0	0	0	0	0	0	0	0	125	0	0	0	0	0	0	0	0	0	0	0	0	0	0	0	0	0	0	0	0	0	0	0	0
MOTU_000018322	85	37516	Hydroidolina	subclass	Eukaryota	Metazoa	Cnidaria	Hydrozoa	Unidentified	Unidentified	Unidentified	Unidentified	1035	0	0	0	0	0	0	0	0	0	0	0	552	30	393	0	0	60	0	0	0	0	0	0	0	0	0	0	0	0	0	0	0	0	0	0	0
MOTU_000018329	85	406427	Anthoathecata	order	Eukaryota	Metazoa	Cnidaria	Hydrozoa	Anthoathecata	Unidentified	Unidentified	Unidentified	84	0	0	0	0	0	0	0	0	0	0	0	84	0	0	0	0	0	0	0	0	0	0	0	0	0	0	0	0	0	0	0	0	0	0	0	0
MOTU_000018346	90	27800	Campanulariidae	family	Eukaryota	Metazoa	Cnidaria	Hydrozoa	Leptothecata	Campanulariidae	Unidentified	Unidentified	590	0	0	0	0	0	0	0	0	0	0	0	99	117	83	86	139	66	0	0	0	0	0	0	0	0	0	0	0	0	0	0	0	0	0	0	0
MOTU_000018373	100	367919	Amphinema dinema	species	Eukaryota	Metazoa	Cnidaria	Hydrozoa	Anthoathecata	Pandeidae	Amphinema	Amphinema dinema	2430	0	691	0	0	0	0	0	0	0	0	0	54	0	0	0	0	0	0	0	0	1685	0	0	0	0	0	0	0	0	0	0	0	0	0	0	0
MOTU_000018376	75	33317	Protostomia	kingdom	Eukaryota	Metazoa	Unidentified	Unidentified	Unidentified	Unidentified	Unidentified	Unidentified	93	0	0	0	0	0	0	0	0	0	40	0	53	0	0	0	0	0	0	0	0	0	0	0	0	0	0	0	0	0	0	0	0	0	0	0	0
MOTU_000018399	90	500008	Leptothecata	order	Eukaryota	Metazoa	Cnidaria	Hydrozoa	Leptothecata	Unidentified	Unidentified	Unidentified	182	0	0	0	0	0	0	0	0	0	0	0	43	0	0	0	127	0	0	0	0	0	0	0	0	0	0	0	0	0	0	0	0	0	0	0	0
MOTU_000018432	85	500008	Leptothecata	order	Eukaryota	Metazoa	Cnidaria	Hydrozoa	Leptothecata	Unidentified	Unidentified	Unidentified	114	0	0	0	0	0	0	0	0	0	0	0	34	0	80	0	0	0	0	0	0	0	0	0	0	0	0	0	0	0	0	0	0	0	0	0	0
MOTU_000018439	90	308578	Turritopsis	genus	Eukaryota	Metazoa	Cnidaria	Hydrozoa	Anthoathecata	Oceaniidae	Turritopsis	Unidentified	33	0	0	0	0	0	0	0	0	0	0	0	33	0	0	0	0	0	0	0	0	0	0	0	0	0	0	0	0	0	0	0	0	0	0	0	0
MOTU_000018456	85	37516	Hydroidolina	subclass	Eukaryota	Metazoa	Cnidaria	Hydrozoa	Unidentified	Unidentified	Unidentified	Unidentified	30	0	0	0	0	0	0	0	0	0	0	0	30	0	0	0	0	0	0	0	0	0	0	0	0	0	0	0	0	0	0	0	0	0	0	0	0
MOTU_000018493	100	55617	Ophiocomina nigra	species	Eukaryota	Metazoa	Echinodermata	Ophiuroidea	Amphilepidida	Ophiocomidae	Ophiocomina	Ophiocomina nigra	25	0	0	0	0	0	0	0	0	0	0	0	25	0	0	0	0	0	0	0	0	0	0	0	0	0	0	0	0	0	0	0	0	0	0	0	0
MOTU_000018497	85	37516	Hydroidolina	subclass	Eukaryota	Metazoa	Cnidaria	Hydrozoa	Unidentified	Unidentified	Unidentified	Unidentified	24	0	0	0	0	0	0	0	0	0	0	0	24	0	0	0	0	0	0	0	0	0	0	0	0	0	0	0	0	0	0	0	0	0	0	0	0
MOTU_000018504	90	6072	Eumetazoa	kingdom	Eukaryota	Metazoa	Unidentified	Unidentified	Unidentified	Unidentified	Unidentified	Unidentified	169	0	0	0	0	0	0	0	0	0	0	0	23	30	28	0	70	18	0	0	0	0	0	0	0	0	0	0	0	0	0	0	0	0	0	0	0
MOTU_000018582	70	33317	Protostomia	kingdom	Eukaryota	Metazoa	Unidentified	Unidentified	Unidentified	Unidentified	Unidentified	Unidentified	85	0	0	0	0	0	0	0	0	0	0	0	20	49	0	16	0	0	0	0	0	0	0	0	0	0	0	0	0	0	0	0	0	0	0	0	0
MOTU_000018599	100	163466	Euterpina acutifrons	species	Eukaryota	Metazoa	Arthropoda	Hexanauplia	Harpacticoida	Euterpinidae	Euterpina	Euterpina acutifrons	38	0	0	0	0	0	0	0	0	0	0	0	0	0	0	0	0	0	0	0	6	0	0	0	0	0	0	0	0	0	0	0	0	0	0	0	0
MOTU_000018624	70	33317	Protostomia	kingdom	Eukaryota	Metazoa	Unidentified	Unidentified	Unidentified	Unidentified	Unidentified	Unidentified	41	0	0	0	0	0	0	0	0	0	0	0	0	41	0	0	0	0	0	0	0	0	0	0	0	0	0	0	0	0	0	0	0	0	0	0	0
MOTU_000018627	85	37516	Hydroidolina	subclass	Eukaryota	Metazoa	Cnidaria	Hydrozoa	Unidentified	Unidentified	Unidentified	Unidentified	348	0	0	0	0	0	0	0	0	0	0	0	0	234	33	0	0	0	81	0	0	0	0	0	0	0	0	0	0	0	0	0	0	0	0	0	0
MOTU_000018629	80	6072	Eumetazoa	kingdom	Eukaryota	Metazoa	Unidentified	Unidentified	Unidentified	Unidentified	Unidentified	Unidentified	51	0	0	0	0	0	0	0	0	0	0	0	0	0	0	29	0	22	0	0	0	0	0	0	0	0	0	0	0	0	0	0	0	0	0	0	0
MOTU_000018666	75	33317	Protostomia	kingdom	Eukaryota	Metazoa	Unidentified	Unidentified	Unidentified	Unidentified	Unidentified	Unidentified	77	0	0	0	0	0	0	0	0	0	0	0	0	0	0	0	54	23	0	0	0	0	0	0	0	0	0	0	0	0	0	0	0	0	0	0	0
MOTU_000018668	80	197562	Pancrustacea	phylum	Eukaryota	Metazoa	Arthropoda	Unidentified	Unidentified	Unidentified	Unidentified	Unidentified	90	0	0	0	0	0	0	0	0	0	0	0	0	0	0	0	0	90	0	0	0	0	0	0	0	0	0	0	0	0	0	0	0	0	0	0	0
MOTU_000018680	80	197563	Mandibulata	phylum	Eukaryota	Metazoa	Arthropoda	Unidentified	Unidentified	Unidentified	Unidentified	Unidentified	175	0	0	0	0	0	0	0	0	0	0	0	0	35	0	0	41	93	0	0	6	0	0	0	0	0	0	0	0	0	0	0	0	0	0	0	0
MOTU_000018687	90	13436	Clytia	genus	Eukaryota	Metazoa	Cnidaria	Hydrozoa	Leptothecata	Clytiidae	Clytia	Unidentified	157	0	0	0	0	0	0	0	0	0	0	0	0	0	0	0	48	26	77	0	6	0	0	0	0	0	0	0	0	0	0	0	0	0	0	0	0
MOTU_000018689	75	6657	Crustacea	subphylum	Eukaryota	Metazoa	Arthropoda	Unidentified	Unidentified	Unidentified	Unidentified	Unidentified	30	0	0	0	0	0	0	0	0	0	0	0	0	0	0	0	30	0	0	0	0	0	0	0	0	0	0	0	0	0	0	0	0	0	0	0	0
MOTU_000018691	85	406427	Anthoathecata	order	Eukaryota	Metazoa	Cnidaria	Hydrozoa	Anthoathecata	Unidentified	Unidentified	Unidentified	458	0	0	0	0	0	0	0	0	0	0	0	0	227	55	15	0	0	161	0	0	0	0	0	0	0	0	0	0	0	0	0	0	0	0	0	0
MOTU_000018718	97	199208	Proceraea paraurantiaca	species	Eukaryota	Metazoa	Annelida	Polychaeta	Phyllodocida	Syllidae	Proceraea	Proceraea paraurantiaca	336	0	0	0	0	0	0	0	0	0	0	0	0	0	57	137	142	0	0	0	0	0	0	0	0	0	0	0	0	0	0	0	0	0	0	0	0
MOTU_000018722	85	500008	Leptothecata	order	Eukaryota	Metazoa	Cnidaria	Hydrozoa	Leptothecata	Unidentified	Unidentified	Unidentified	71	0	0	0	0	0	0	0	0	0	0	0	0	0	0	0	0	0	0	0	0	0	71	0	0	0	0	0	0	0	0	0	0	0	0	0	0
MOTU_000018745	75	33213	Bilateria	kingdom	Eukaryota	Metazoa	Unidentified	Unidentified	Unidentified	Unidentified	Unidentified	Unidentified	57	0	0	0	0	0	0	0	0	0	0	0	0	0	0	17	40	0	0	0	0	0	0	0	0	0	0	0	0	0	0	0	0	0	0	0	0
MOTU_000018759	85	500008	Leptothecata	order	Eukaryota	Metazoa	Cnidaria	Hydrozoa	Leptothecata	Unidentified	Unidentified	Unidentified	3567	0	0	0	0	0	0	0	0	0	0	0	0	3488	0	0	32	0	0	0	0	0	0	0	47	0	0	0	0	0	0	0	0	0	0	0	0
MOTU_000018760	97	764038	Pilumnus villosissimus	species	Eukaryota	Metazoa	Arthropoda	Malacostraca	Decapoda	Pilumnidae	Pilumnus	Pilumnus villosissimus	10718	0	0	0	0	0	0	0	0	0	0	2419	666	3848	3785	0	0	0	0	0	0	0	0	0	0	0	0	0	0	0	0	0	0	0	0	0	0
MOTU_000018761	80	116706	Heterotremata	order	Eukaryota	Metazoa	Arthropoda	Malacostraca	Decapoda	Unidentified	Unidentified	Unidentified	2107	0	0	0	0	0	0	0	0	0	0	0	0	2107	0	0	0	0	0	0	0	0	0	0	0	0	0	0	0	0	0	0	0	0	0	0	0
MOTU_000018762	97	1925269	Hippolyte leptocerus	species	Eukaryota	Metazoa	Arthropoda	Malacostraca	Decapoda	Hippolytidae	Hippolyte	Hippolyte leptocerus	2002	0	0	0	0	0	0	0	0	0	0	0	0	802	1111	0	89	0	0	0	0	0	0	0	0	0	0	0	0	0	0	0	0	0	0	0	0
MOTU_000018764	85	500008	Leptothecata	order	Eukaryota	Metazoa	Cnidaria	Hydrozoa	Leptothecata	Unidentified	Unidentified	Unidentified	1141	0	0	0	0	0	0	0	0	0	0	0	0	930	0	30	0	0	181	0	0	0	0	0	0	0	0	0	0	0	0	0	0	0	0	0	0
MOTU_000018772	85	500008	Leptothecata	order	Eukaryota	Metazoa	Cnidaria	Hydrozoa	Leptothecata	Unidentified	Unidentified	Unidentified	263	0	0	0	0	0	0	0	0	0	0	0	0	263	0	0	0	0	0	0	0	0	0	0	0	0	0	0	0	0	0	0	0	0	0	0	0
MOTU_000018774	80	977775	Panpulmonata	class	Eukaryota	Metazoa	Mollusca	Gastropoda	Unidentified	Unidentified	Unidentified	Unidentified	234	0	0	0	0	0	0	0	0	0	0	0	0	234	0	0	0	0	0	0	0	0	0	0	0	0	0	0	0	0	0	0	0	0	0	0	0
MOTU_000018780	85	500008	Leptothecata	order	Eukaryota	Metazoa	Cnidaria	Hydrozoa	Leptothecata	Unidentified	Unidentified	Unidentified	140	0	0	0	0	0	0	0	0	0	0	0	0	140	0	0	0	0	0	0	0	0	0	0	0	0	0	0	0	0	0	0	0	0	0	0	0
MOTU_000018803	97	576236	Thoralus cranchii	species	Eukaryota	Metazoa	Arthropoda	Malacostraca	Decapoda	Hippolytidae	Thoralus	Thoralus cranchii	69	0	0	0	0	0	0	0	0	0	0	0	0	69	0	0	0	0	0	0	0	0	0	0	0	0	0	0	0	0	0	0	0	0	0	0	0
MOTU_000018897	97	413681	Bulla striata	species	Eukaryota	Metazoa	Mollusca	Gastropoda	Cephalaspidea	Bullidae	Bulla	Bulla striata	28	0	0	0	0	0	0	0	0	0	0	0	0	28	0	0	0	0	0	0	0	0	0	0	0	0	0	0	0	0	0	0	0	0	0	0	0
MOTU_000018902	80	216307	Euthyneura	class	Eukaryota	Metazoa	Mollusca	Gastropoda	Unidentified	Unidentified	Unidentified	Unidentified	28	0	0	0	0	0	0	0	0	0	0	0	0	28	0	0	0	0	0	0	0	0	0	0	0	0	0	0	0	0	0	0	0	0	0	0	0
MOTU_000018903	85	500008	Leptothecata	order	Eukaryota	Metazoa	Cnidaria	Hydrozoa	Leptothecata	Unidentified	Unidentified	Unidentified	27	0	0	0	0	0	0	0	0	0	0	0	0	27	0	0	0	0	0	0	0	0	0	0	0	0	0	0	0	0	0	0	0	0	0	0	0
MOTU_000018927	80	37516	Hydroidolina	subclass	Eukaryota	Metazoa	Cnidaria	Hydrozoa	Unidentified	Unidentified	Unidentified	Unidentified	26	0	0	0	0	0	0	0	0	0	0	0	0	0	26	0	0	0	0	0	0	0	0	0	0	0	0	0	0	0	0	0	0	0	0	0	0
MOTU_000018931	75	6448	Gastropoda	class	Eukaryota	Metazoa	Mollusca	Gastropoda	Unidentified	Unidentified	Unidentified	Unidentified	21	0	0	0	0	0	0	0	0	0	0	0	0	0	21	0	0	0	0	0	0	0	0	0	0	0	0	0	0	0	0	0	0	0	0	0	0
MOTU_000018947	85	6833	Calanoida	order	Eukaryota	Metazoa	Arthropoda	Hexanauplia	Calanoida	Unidentified	Unidentified	Unidentified	84	0	0	0	0	0	0	0	0	0	0	0	0	0	0	0	0	0	84	0	0	0	0	0	0	0	0	0	0	0	0	0	0	0	0	0	0
MOTU_000018974	80	6340	Annelida	phylum	Eukaryota	Metazoa	Annelida	Unidentified	Unidentified	Unidentified	Unidentified	Unidentified	466	0	0	0	0	0	0	0	0	0	0	0	0	0	0	0	0	0	0	0	0	0	403	63	0	0	0	0	0	0	0	0	0	0	0	0	0
MOTU_000018986	100	210003	Scorpaena notata	species	Eukaryota	Metazoa	Chordata	Actinopteri	Perciformes	Scorpaenidae	Scorpaena	Scorpaena notata	766	0	0	0	0	0	0	0	0	0	0	0	0	0	766	0	0	0	0	0	0	0	0	0	0	0	0	0	0	0	0	0	0	0	0	0	0
MOTU_000019015	85	134547	Cymadusa	genus	Eukaryota	Metazoa	Arthropoda	Malacostraca	Amphipoda	Ampithoidae	Cymadusa	Unidentified	92	0	0	0	0	0	0	0	0	0	0	0	0	0	75	0	0	17	0	0	0	0	0	0	0	0	0	0	0	0	0	0	0	0	0	0	0
MOTU_000019022	85	37516	Hydroidolina	subclass	Eukaryota	Metazoa	Cnidaria	Hydrozoa	Unidentified	Unidentified	Unidentified	Unidentified	61	0	0	0	0	0	0	0	0	0	0	0	0	0	61	0	0	0	0	0	0	0	0	0	0	0	0	0	0	0	0	0	0	0	0	0	0
MOTU_000019030	85	977775	Panpulmonata	class	Eukaryota	Metazoa	Mollusca	Gastropoda	Unidentified	Unidentified	Unidentified	Unidentified	753	0	0	0	0	0	0	0	0	0	0	0	0	0	101	49	0	0	462	0	24	0	0	87	30	0	0	0	0	0	0	0	0	0	0	0	0
MOTU_000019033	80	39820	Nereididae	family	Eukaryota	Metazoa	Annelida	Polychaeta	Phyllodocida	Nereididae	Unidentified	Unidentified	51	0	0	0	0	0	0	0	0	0	0	0	0	0	51	0	0	0	0	0	0	0	0	0	0	0	0	0	0	0	0	0	0	0	0	0	0
MOTU_000019069	85	500008	Leptothecata	order	Eukaryota	Metazoa	Cnidaria	Hydrozoa	Leptothecata	Unidentified	Unidentified	Unidentified	28	0	0	0	0	0	0	0	0	0	0	0	0	0	28	0	0	0	0	0	0	0	0	0	0	0	0	0	0	0	0	0	0	0	0	0	0
MOTU_000019085	85	1732200	Corophiida	infraorder	Eukaryota	Metazoa	Arthropoda	Malacostraca	Amphipoda	Unidentified	Unidentified	Unidentified	24	0	0	0	0	0	0	0	0	0	0	0	0	0	24	0	0	0	0	0	0	0	0	0	0	0	0	0	0	0	0	0	0	0	0	0	0
MOTU_000019120	70	197563	Mandibulata	phylum	Eukaryota	Metazoa	Arthropoda	Unidentified	Unidentified	Unidentified	Unidentified	Unidentified	18	0	0	0	0	0	0	0	0	0	0	0	0	0	0	0	0	18	0	0	0	0	0	0	0	0	0	0	0	0	0	0	0	0	0	0	0
MOTU_000019143	80	1732196	Senticaudata	suborder	Eukaryota	Metazoa	Arthropoda	Malacostraca	Amphipoda	Unidentified	Unidentified	Unidentified	83	0	0	0	0	0	0	0	0	0	0	0	0	0	0	0	0	0	0	0	0	0	0	0	0	0	0	0	0	0	0	0	0	0	0	0	0
MOTU_000019144	80	1206795	Lophotrochozoa	kingdom	Eukaryota	Metazoa	Unidentified	Unidentified	Unidentified	Unidentified	Unidentified	Unidentified	35	0	0	0	0	0	0	0	0	0	0	0	0	0	0	0	0	0	0	0	0	35	0	0	0	0	0	0	0	0	0	0	0	0	0	0	0
MOTU_000019200	75	33317	Protostomia	kingdom	Eukaryota	Metazoa	Unidentified	Unidentified	Unidentified	Unidentified	Unidentified	Unidentified	38	0	0	0	0	0	0	0	0	0	0	0	0	0	0	0	0	0	0	0	0	0	0	0	0	0	0	0	0	0	0	0	0	0	0	0	0
MOTU_000019201	85	500008	Leptothecata	order	Eukaryota	Metazoa	Cnidaria	Hydrozoa	Leptothecata	Unidentified	Unidentified	Unidentified	209	0	0	0	0	0	0	0	0	0	0	0	0	0	0	0	0	0	0	0	0	0	0	0	0	0	0	0	0	0	0	0	0	0	0	0	0
MOTU_000019209	75	33317	Protostomia	kingdom	Eukaryota	Metazoa	Unidentified	Unidentified	Unidentified	Unidentified	Unidentified	Unidentified	34	0	0	0	0	0	0	0	0	0	0	0	0	0	0	0	0	0	0	0	0	0	0	0	0	0	0	0	0	0	0	0	0	0	0	0	0
MOTU_000019240	80	6341	Polychaeta	class	Eukaryota	Metazoa	Annelida	Polychaeta	Unidentified	Unidentified	Unidentified	Unidentified	255	0	0	0	0	0	0	0	0	0	0	0	0	0	0	0	0	0	0	0	0	0	0	0	0	0	0	0	0	0	0	0	0	0	0	0	0
MOTU_000019255	80	1206795	Lophotrochozoa	kingdom	Eukaryota	Metazoa	Unidentified	Unidentified	Unidentified	Unidentified	Unidentified	Unidentified	35	0	0	0	0	0	0	0	0	0	0	0	0	0	0	0	0	0	0	0	0	0	0	0	0	0	0	0	0	0	0	0	0	0	0	0	0
MOTU_000019268	80	104719	Lumbrineridae	family	Eukaryota	Metazoa	Annelida	Polychaeta	Eunicida	Lumbrineridae	Unidentified	Unidentified	231	0	0	0	0	0	0	0	0	0	0	0	0	0	0	0	0	18	0	26	21	0	0	0	0	0	0	0	0	0	0	0	0	0	0	0	0
MOTU_000019308	75	33213	Bilateria	kingdom	Eukaryota	Metazoa	Unidentified	Unidentified	Unidentified	Unidentified	Unidentified	Unidentified	29	0	0	0	0	0	0	0	0	0	0	0	0	0	0	0	0	0	0	0	0	0	0	0	0	0	0	0	0	0	0	0	0	0	0	0	0
MOTU_000019389	100	557282	Liocarcinus corrugatus	species	Eukaryota	Metazoa	Arthropoda	Malacostraca	Decapoda	Polybiidae	Liocarcinus	Liocarcinus corrugatus	227	0	0	0	0	0	0	0	0	0	0	0	0	0	0	0	0	0	0	0	0	0	0	0	0	0	0	0	0	0	0	0	0	0	0	0	0
MOTU_000019426	70	33317	Protostomia	kingdom	Eukaryota	Metazoa	Unidentified	Unidentified	Unidentified	Unidentified	Unidentified	Unidentified	38	0	0	0	0	0	0	0	0	0	0	0	0	0	0	0	0	0	0	0	0	0	0	0	0	0	0	0	0	0	0	0	0	0	0	0	0
MOTU_000019436	75	33213	Bilateria	kingdom	Eukaryota	Metazoa	Unidentified	Unidentified	Unidentified	Unidentified	Unidentified	Unidentified	33	0	0	0	0	0	0	0	0	0	0	0	0	0	0	0	0	0	0	0	0	0	0	0	0	0	0	0	0	0	0	0	0	0	0	0	0
MOTU_000019440	75	33317	Protostomia	kingdom	Eukaryota	Metazoa	Unidentified	Unidentified	Unidentified	Unidentified	Unidentified	Unidentified	31	0	0	0	0	0	0	0	0	0	0	0	0	0	0	0	0	0	0	0	0	0	0	0	0	0	0	0	0	0	0	0	0	0	0	0	0
MOTU_000019467	85	55703	Acanthochitona	genus	Eukaryota	Metazoa	Mollusca	Polyplacophora	Chitonida	Acanthochitonidae	Acanthochitona	Unidentified	34	0	0	0	0	0	0	0	0	0	0	0	0	0	0	0	0	0	0	0	0	0	0	0	0	0	0	0	0	0	0	0	0	0	0	0	0
MOTU_000019760	97	154642	Cratena peregrina	species	Eukaryota	Metazoa	Mollusca	Gastropoda	Nudibranchia	Facelinidae	Cratena	Cratena peregrina	666	0	0	0	0	0	0	0	0	0	0	0	0	0	0	666	0	0	0	0	0	0	0	0	0	0	0	0	0	0	0	0	0	0	0	0	0
MOTU_000019766	80	69555	Caenogastropoda	subclass	Eukaryota	Metazoa	Mollusca	Gastropoda	Unidentified	Unidentified	Unidentified	Unidentified	268	0	0	0	0	0	0	0	0	0	0	94	0	0	0	174	0	0	0	0	0	0	0	0	0	0	0	0	0	0	0	0	0	0	0	0	0
MOTU_000019778	75	6348	Phyllodocida	order	Eukaryota	Metazoa	Annelida	Polychaeta	Phyllodocida	Unidentified	Unidentified	Unidentified	832	0	0	0	0	0	0	0	0	0	0	0	0	0	0	140	363	329	0	0	0	0	0	0	0	0	0	0	0	0	0	0	0	0	0	0	0
MOTU_000019780	97	1267107	Cornularia cornucopiae	species	Eukaryota	Metazoa	Cnidaria	Anthozoa	Scleralcyonacea	Cornulariidae	Cornularia	Cornularia cornucopiae	63	0	0	0	0	0	0	0	0	0	0	0	0	0	0	63	0	0	0	0	0	0	0	0	0	0	0	0	0	0	0	0	0	0	0	0	0
MOTU_000019837	80	7657	Parechinus	genus	Eukaryota	Metazoa	Echinodermata	Echinoidea	Camarodonta	Echinidae	Parechinus	Unidentified	36	0	0	0	0	0	0	0	0	0	0	0	0	0	0	36	0	0	0	0	0	0	0	0	0	0	0	0	0	0	0	0	0	0	0	0	0
MOTU_000019845	85	500008	Leptothecata	order	Eukaryota	Metazoa	Cnidaria	Hydrozoa	Leptothecata	Unidentified	Unidentified	Unidentified	24	0	0	0	0	0	0	0	0	0	0	0	0	0	0	17	0	0	0	0	7	0	0	0	0	0	0	0	0	0	0	0	0	0	0	0	0
MOTU_000019869	80	37516	Hydroidolina	subclass	Eukaryota	Metazoa	Cnidaria	Hydrozoa	Unidentified	Unidentified	Unidentified	Unidentified	50	0	0	0	0	0	0	0	0	0	0	0	0	0	0	0	0	0	0	0	0	0	50	0	0	0	0	0	0	0	0	0	0	0	0	0	0
MOTU_000019871	75	33317	Protostomia	kingdom	Eukaryota	Metazoa	Unidentified	Unidentified	Unidentified	Unidentified	Unidentified	Unidentified	39	0	0	0	0	0	0	0	0	0	0	0	0	0	0	0	39	0	0	0	0	0	0	0	0	0	0	0	0	0	0	0	0	0	0	0	0
MOTU_000019873	75	6391	Lumbricina	suborder	Eukaryota	Metazoa	Annelida	Clitellata	Crassiclitellata	Unidentified	Unidentified	Unidentified	51	0	0	0	0	0	0	0	0	0	0	0	0	0	0	15	36	0	0	0	0	0	0	0	0	0	0	0	0	0	0	0	0	0	0	0	0
MOTU_000019930	75	33317	Protostomia	kingdom	Eukaryota	Metazoa	Unidentified	Unidentified	Unidentified	Unidentified	Unidentified	Unidentified	81	0	0	0	0	0	0	0	0	0	0	0	29	0	0	0	0	0	0	0	0	0	0	52	0	0	0	0	0	0	0	0	0	0	0	0	0
MOTU_000019959	75	6683	Decapoda	order	Eukaryota	Metazoa	Arthropoda	Malacostraca	Decapoda	Unidentified	Unidentified	Unidentified	264	0	0	0	0	0	0	0	0	0	0	0	0	0	0	62	202	0	0	0	0	0	0	0	0	0	0	0	0	0	0	0	0	0	0	0	0
MOTU_000019967	80	69555	Caenogastropoda	subclass	Eukaryota	Metazoa	Mollusca	Gastropoda	Unidentified	Unidentified	Unidentified	Unidentified	198	0	0	0	0	0	0	0	0	0	0	0	0	0	0	0	152	0	0	0	8	38	0	0	0	0	0	0	0	0	0	0	0	0	0	0	0
MOTU_000019968	100	2730666	Laonice mediterranea	species	Eukaryota	Metazoa	Annelida	Polychaeta	Spionida	Spionidae	Laonice	Laonice mediterranea	148	0	0	0	0	0	0	0	0	0	0	0	0	0	0	0	148	0	0	0	0	0	0	0	0	0	0	0	0	0	0	0	0	0	0	0	0
MOTU_000019985	80	216307	Euthyneura	class	Eukaryota	Metazoa	Mollusca	Gastropoda	Unidentified	Unidentified	Unidentified	Unidentified	294	0	0	0	0	0	0	0	0	0	0	0	74	75	0	31	82	0	0	0	32	0	0	0	0	0	0	0	0	0	0	0	0	0	0	0	0
MOTU_000020046	90	32569	Obelia	genus	Eukaryota	Metazoa	Cnidaria	Hydrozoa	Leptothecata	Obeliidae	Obelia	Unidentified	343	0	0	0	0	0	0	0	0	0	0	0	0	0	0	0	151	80	112	0	0	0	0	0	0	0	0	0	0	0	0	0	0	0	0	0	0
MOTU_000020052	85	500008	Leptothecata	order	Eukaryota	Metazoa	Cnidaria	Hydrozoa	Leptothecata	Unidentified	Unidentified	Unidentified	105	0	0	0	0	0	0	0	0	0	0	0	0	0	0	0	105	0	0	0	0	0	0	0	0	0	0	0	0	0	0	0	0	0	0	0	0
MOTU_000020205	97	252574	Hancockia uncinata	species	Eukaryota	Metazoa	Mollusca	Gastropoda	Nudibranchia	Hancockiidae	Hancockia	Hancockia uncinata	228	0	0	0	0	0	0	0	0	0	0	0	0	0	0	0	0	0	212	16	0	0	0	0	0	0	0	0	0	0	0	0	0	0	0	0	0
MOTU_000020242	75	116571	Podoplea	superorder	Eukaryota	Metazoa	Arthropoda	Hexanauplia	Unidentified	Unidentified	Unidentified	Unidentified	53	0	0	0	0	0	0	0	0	0	0	0	0	0	0	0	0	53	0	0	0	0	0	0	0	0	0	0	0	0	0	0	0	0	0	0	0
MOTU_000020252	75	33317	Protostomia	kingdom	Eukaryota	Metazoa	Unidentified	Unidentified	Unidentified	Unidentified	Unidentified	Unidentified	23	0	0	0	0	0	0	0	0	0	0	0	0	0	0	0	0	23	0	0	0	0	0	0	0	0	0	0	0	0	0	0	0	0	0	0	0
MOTU_000020287	75	33317	Protostomia	kingdom	Eukaryota	Metazoa	Unidentified	Unidentified	Unidentified	Unidentified	Unidentified	Unidentified	163	0	0	0	0	0	0	0	0	0	0	0	0	0	0	0	0	0	0	0	0	163	0	0	0	0	0	0	0	0	0	0	0	0	0	0	0
MOTU_000020307	75	33317	Protostomia	kingdom	Eukaryota	Metazoa	Unidentified	Unidentified	Unidentified	Unidentified	Unidentified	Unidentified	130	0	0	0	0	0	0	0	0	0	0	0	0	0	0	0	0	0	0	0	0	0	0	0	0	0	0	0	0	0	0	0	0	0	0	0	0
MOTU_000020343	90	334708	Patella ulyssiponensis	species	Eukaryota	Metazoa	Mollusca	Gastropoda	order_Patellidae	Patellidae	Patella	Patella ulyssiponensis	12	0	0	0	0	0	0	0	0	0	0	0	0	0	0	0	0	0	0	0	0	0	0	0	0	0	0	0	0	0	0	0	0	0	0	0	0
MOTU_000020344	97	120438	Lepidopleurus cajetanus	species	Eukaryota	Metazoa	Mollusca	Polyplacophora	Lepidopleurida	Lepidopleuridae	Lepidopleurus	Lepidopleurus cajetanus	12	0	0	0	0	0	0	0	0	0	0	0	0	0	0	0	0	0	0	0	0	0	0	0	0	0	0	0	0	0	0	0	0	0	0	0	0
MOTU_000020347	80	6392	Lumbricidae	family	Eukaryota	Metazoa	Annelida	Clitellata	Crassiclitellata	Lumbricidae	Unidentified	Unidentified	45	0	0	0	0	0	0	0	0	0	0	0	0	0	0	0	0	0	0	0	0	0	0	0	0	0	0	0	0	0	0	0	0	0	0	0	0
MOTU_000020351	75	2172821	Multicrustacea	superclass	Eukaryota	Metazoa	Arthropoda	Unidentified	Unidentified	Unidentified	Unidentified	Unidentified	11	0	0	0	0	0	0	0	0	0	0	0	0	0	0	0	0	0	0	0	0	0	0	0	0	0	0	0	0	0	0	0	0	0	0	0	0
MOTU_000020352	80	912798	Wangiannachiltonia	genus	Eukaryota	Metazoa	Arthropoda	Malacostraca	Amphipoda	Chiltoniidae	Wangiannachiltonia	Unidentified	11	0	0	0	0	0	0	0	0	0	0	0	0	0	0	0	0	0	0	0	0	0	0	0	0	0	0	0	0	0	0	0	0	0	0	0	0
MOTU_000020367	80	6447	Mollusca	phylum	Eukaryota	Metazoa	Mollusca	Unidentified	Unidentified	Unidentified	Unidentified	Unidentified	9	0	0	0	0	0	0	0	0	0	0	0	0	0	0	0	0	0	0	0	0	0	0	0	0	0	0	0	0	0	0	0	0	0	0	0	0
MOTU_000020373	80	6340	Annelida	phylum	Eukaryota	Metazoa	Annelida	Unidentified	Unidentified	Unidentified	Unidentified	Unidentified	317	0	0	0	0	0	0	0	0	0	0	0	0	0	0	0	0	0	0	0	0	0	181	0	0	0	0	0	0	0	0	0	0	0	0	0	0
MOTU_000020381	75	33317	Protostomia	kingdom	Eukaryota	Metazoa	Unidentified	Unidentified	Unidentified	Unidentified	Unidentified	Unidentified	40	0	0	0	0	0	0	0	0	0	0	0	0	0	0	0	0	0	0	40	0	0	0	0	0	0	0	0	0	0	0	0	0	0	0	0	0
MOTU_000020384	85	1489341	Osteoglossocephalai	class	Eukaryota	Metazoa	Chordata	Actinopteri	Unidentified	Unidentified	Unidentified	Unidentified	32	0	0	0	0	0	0	0	0	0	0	0	0	0	0	0	0	0	0	0	0	0	0	0	0	0	0	0	0	0	0	0	0	0	0	0	0
MOTU_000020387	70	33317	Protostomia	kingdom	Eukaryota	Metazoa	Unidentified	Unidentified	Unidentified	Unidentified	Unidentified	Unidentified	15	0	0	0	0	0	0	0	0	0	0	0	0	0	0	0	0	0	0	0	0	0	0	0	0	0	0	0	0	0	0	0	0	0	0	0	0
MOTU_000020388	90	32569	Obelia	genus	Eukaryota	Metazoa	Cnidaria	Hydrozoa	Leptothecata	Obeliidae	Obelia	Unidentified	77	0	0	0	0	0	0	0	0	0	0	0	0	0	0	0	0	0	0	22	0	0	0	0	0	0	0	0	0	0	0	0	0	0	0	0	0
MOTU_000020401	80	72041	Eumalacostraca	subclass	Eukaryota	Metazoa	Arthropoda	Malacostraca	Unidentified	Unidentified	Unidentified	Unidentified	151	0	0	0	0	0	0	0	0	0	0	0	0	0	0	0	0	0	0	0	0	0	0	0	0	0	0	0	0	0	0	0	0	0	0	0	0
MOTU_000020419	75	6340	Annelida	phylum	Eukaryota	Metazoa	Annelida	Unidentified	Unidentified	Unidentified	Unidentified	Unidentified	98	0	0	0	0	0	0	0	0	0	0	0	0	0	0	0	0	0	0	0	0	0	0	0	0	0	0	0	0	0	0	0	0	0	0	0	0
MOTU_000020449	80	33317	Protostomia	kingdom	Eukaryota	Metazoa	Unidentified	Unidentified	Unidentified	Unidentified	Unidentified	Unidentified	15	0	0	0	0	0	0	0	0	0	0	0	0	0	0	0	0	0	0	0	0	0	0	0	0	0	0	0	0	0	0	0	0	0	0	0	0
MOTU_000020450	75	33213	Bilateria	kingdom	Eukaryota	Metazoa	Unidentified	Unidentified	Unidentified	Unidentified	Unidentified	Unidentified	14	0	0	0	0	0	0	0	0	0	0	0	0	0	0	0	0	0	0	0	0	0	0	0	0	0	0	0	0	0	0	0	0	0	0	0	0
MOTU_000020453	85	2053500	Eumonostilifera	suborder	Eukaryota	Metazoa	Nemertea	Enopla	Monostilifera	Unidentified	Unidentified	Unidentified	14	0	0	0	0	0	0	0	0	0	0	0	0	0	0	0	0	0	0	0	0	0	0	0	0	0	0	0	0	0	0	0	0	0	0	0	0
MOTU_000020471	70	33317	Protostomia	kingdom	Eukaryota	Metazoa	Unidentified	Unidentified	Unidentified	Unidentified	Unidentified	Unidentified	12	0	0	0	0	0	0	0	0	0	0	0	0	0	0	0	0	0	0	0	0	0	0	0	0	0	0	0	0	0	0	0	0	0	0	0	0
MOTU_000020499	75	116706	Heterotremata	order	Eukaryota	Metazoa	Arthropoda	Malacostraca	Decapoda	Unidentified	Unidentified	Unidentified	56	0	0	0	0	0	0	0	0	0	0	0	0	0	0	0	0	0	0	0	0	0	0	0	0	0	0	0	0	0	0	0	15	0	0	0	0
MOTU_000020500	75	6392	Lumbricidae	family	Eukaryota	Metazoa	Annelida	Clitellata	Crassiclitellata	Lumbricidae	Unidentified	Unidentified	231	0	0	0	0	0	0	0	0	0	0	0	0	0	0	0	0	0	0	0	7	190	0	0	0	0	0	0	0	0	0	0	0	0	0	0	0
MOTU_000020516	100	120448	Parvicardium exiguum	species	Eukaryota	Metazoa	Mollusca	Bivalvia	Cardiida	Cardiidae	Parvicardium	Parvicardium exiguum	22	0	0	0	0	0	0	0	0	0	0	0	0	0	0	0	0	0	0	0	0	0	0	0	0	0	0	0	0	0	0	0	0	0	0	0	0
MOTU_000020528	100	120460	Striarca lactea	species	Eukaryota	Metazoa	Mollusca	Bivalvia	Arcoida	Noetiidae	Striarca	Striarca lactea	16	0	0	0	0	0	0	0	0	0	0	0	0	0	0	0	0	0	0	0	0	0	0	0	0	0	0	0	0	0	0	0	0	0	0	0	0
MOTU_000020571	100	759313	Eunice roussaei	species	Eukaryota	Metazoa	Annelida	Polychaeta	Eunicida	Eunicidae	Eunice	Eunice roussaei	141	0	0	0	0	0	0	0	0	0	0	0	0	0	0	0	0	0	0	71	70	0	0	0	0	0	0	0	0	0	0	0	0	0	0	0	0
MOTU_000020838	85	500008	Leptothecata	order	Eukaryota	Metazoa	Cnidaria	Hydrozoa	Leptothecata	Unidentified	Unidentified	Unidentified	403	0	0	0	0	0	0	0	0	0	0	0	0	0	0	0	0	0	403	0	0	0	0	0	0	0	0	0	0	0	0	0	0	0	0	0	0
MOTU_000020847	75	8825	Neognathae	infraclass	Eukaryota	Metazoa	Chordata	Aves	Unidentified	Unidentified	Unidentified	Unidentified	365	0	0	0	0	0	0	0	0	0	0	0	0	0	0	0	0	0	246	91	28	0	0	0	0	0	0	0	0	0	0	0	0	0	0	0	0
MOTU_000020858	100	39281	Brissopsis lyrifera	species	Eukaryota	Metazoa	Echinodermata	Echinoidea	Spatangoida	Brissidae	Brissopsis	Brissopsis lyrifera	274	0	0	0	0	0	0	0	0	0	0	0	0	0	0	0	0	0	195	0	0	0	79	0	0	0	0	0	0	0	0	0	0	0	0	0	0
MOTU_000020867	90	1070711	Macropodia	genus	Eukaryota	Metazoa	Arthropoda	Malacostraca	Decapoda	Inachidae	Macropodia	Unidentified	303	0	0	0	0	0	0	0	0	0	0	0	0	0	0	0	0	0	303	0	0	0	0	0	0	0	0	0	0	0	0	0	0	0	0	0	0
MOTU_000020872	85	1707744	Cladobranchia	suborder	Eukaryota	Metazoa	Mollusca	Gastropoda	Nudibranchia	Unidentified	Unidentified	Unidentified	162	0	0	0	0	0	0	0	0	0	0	0	0	0	0	0	0	0	162	0	0	0	0	0	0	0	0	0	0	0	0	0	0	0	0	0	0
MOTU_000020884	85	500008	Leptothecata	order	Eukaryota	Metazoa	Cnidaria	Hydrozoa	Leptothecata	Unidentified	Unidentified	Unidentified	244	0	0	0	0	0	0	0	0	0	0	0	0	0	0	0	0	0	244	0	0	0	0	0	0	0	0	0	0	0	0	0	0	0	0	0	0
MOTU_000020895	75	6340	Annelida	phylum	Eukaryota	Metazoa	Annelida	Unidentified	Unidentified	Unidentified	Unidentified	Unidentified	130	0	0	0	0	0	0	0	0	0	0	0	0	0	0	0	0	0	130	0	0	0	0	0	0	0	0	0	0	0	0	0	0	0	0	0	0
MOTU_000020910	85	37516	Hydroidolina	subclass	Eukaryota	Metazoa	Cnidaria	Hydrozoa	Unidentified	Unidentified	Unidentified	Unidentified	280	0	0	0	0	0	0	0	0	0	0	0	0	162	0	0	0	0	118	0	0	0	0	0	0	0	0	0	0	0	0	0	0	0	0	0	0
MOTU_000020919	85	1707744	Cladobranchia	suborder	Eukaryota	Metazoa	Mollusca	Gastropoda	Nudibranchia	Unidentified	Unidentified	Unidentified	109	0	0	0	0	0	0	0	0	0	0	0	0	0	0	0	0	0	109	0	0	0	0	0	0	0	0	0	0	0	0	0	0	0	0	0	0
MOTU_000020946	97	356496	Creseis	genus	Eukaryota	Metazoa	Mollusca	Gastropoda	Pteropoda	Creseidae	Creseis	Unidentified	209	0	0	0	0	0	0	0	0	0	0	0	0	0	0	0	0	0	91	0	0	0	0	42	0	0	0	0	0	0	0	0	0	0	0	0	0
MOTU_000020960	85	500008	Leptothecata	order	Eukaryota	Metazoa	Cnidaria	Hydrozoa	Leptothecata	Unidentified	Unidentified	Unidentified	85	0	0	0	0	0	0	0	0	0	0	0	0	0	0	0	0	0	85	0	0	0	0	0	0	0	0	0	0	0	0	0	0	0	0	0	0
MOTU_000020965	80	37516	Hydroidolina	subclass	Eukaryota	Metazoa	Cnidaria	Hydrozoa	Unidentified	Unidentified	Unidentified	Unidentified	137	0	0	0	0	0	0	0	0	0	0	0	0	55	0	0	0	0	82	0	0	0	0	0	0	0	0	0	0	0	0	0	0	0	0	0	0
MOTU_000020979	90	13436	Clytia	genus	Eukaryota	Metazoa	Cnidaria	Hydrozoa	Leptothecata	Clytiidae	Clytia	Unidentified	76	0	0	0	0	0	0	0	0	0	0	0	0	0	0	0	0	0	76	0	0	0	0	0	0	0	0	0	0	0	0	0	0	0	0	0	0
MOTU_000020986	80	6341	Polychaeta	class	Eukaryota	Metazoa	Annelida	Polychaeta	Unidentified	Unidentified	Unidentified	Unidentified	51	0	0	0	0	0	0	0	0	0	0	0	0	0	0	0	0	0	0	34	17	0	0	0	0	0	0	0	0	0	0	0	0	0	0	0	0
MOTU_000021020	80	6341	Polychaeta	class	Eukaryota	Metazoa	Annelida	Polychaeta	Unidentified	Unidentified	Unidentified	Unidentified	22	0	0	0	0	0	0	0	0	0	0	0	0	0	0	0	0	0	0	22	0	0	0	0	0	0	0	0	0	0	0	0	0	0	0	0	0
MOTU_000021024	75	33213	Bilateria	kingdom	Eukaryota	Metazoa	Unidentified	Unidentified	Unidentified	Unidentified	Unidentified	Unidentified	88	0	0	0	0	0	0	0	0	0	0	0	0	0	0	0	0	0	0	0	0	88	0	0	0	0	0	0	0	0	0	0	0	0	0	0	0
MOTU_000021028	85	500008	Leptothecata	order	Eukaryota	Metazoa	Cnidaria	Hydrozoa	Leptothecata	Unidentified	Unidentified	Unidentified	4283	0	0	0	0	0	0	0	0	0	0	0	0	0	0	0	0	0	0	0	0	46	30	4207	0	0	0	0	0	0	0	0	0	0	0	0	0
MOTU_000021034	75	33317	Protostomia	kingdom	Eukaryota	Metazoa	Unidentified	Unidentified	Unidentified	Unidentified	Unidentified	Unidentified	15	0	0	0	0	0	0	0	0	0	0	0	0	0	0	0	0	0	0	0	15	0	0	0	0	0	0	0	0	0	0	0	0	0	0	0	0
MOTU_000021048	75	6072	Eumetazoa	kingdom	Eukaryota	Metazoa	Unidentified	Unidentified	Unidentified	Unidentified	Unidentified	Unidentified	8	0	0	0	0	0	0	0	0	0	0	0	0	0	0	0	0	0	0	0	8	0	0	0	0	0	0	0	0	0	0	0	0	0	0	0	0
MOTU_000021060	97	122239	Proceraea	genus	Eukaryota	Metazoa	Annelida	Polychaeta	Phyllodocida	Syllidae	Proceraea	Unidentified	6	0	0	0	0	0	0	0	0	0	0	0	0	0	0	0	0	0	0	0	6	0	0	0	0	0	0	0	0	0	0	0	0	0	0	0	0
MOTU_000021061	75	6348	Phyllodocida	order	Eukaryota	Metazoa	Annelida	Polychaeta	Phyllodocida	Unidentified	Unidentified	Unidentified	27	0	0	0	0	0	0	0	0	0	0	0	0	0	0	0	0	0	0	21	6	0	0	0	0	0	0	0	0	0	0	0	0	0	0	0	0
MOTU_000021065	80	308578	Turritopsis	genus	Eukaryota	Metazoa	Cnidaria	Hydrozoa	Anthoathecata	Oceaniidae	Turritopsis	Unidentified	187	0	0	0	0	0	0	0	0	0	0	0	0	0	0	0	0	0	103	54	30	0	0	0	0	0	0	0	0	0	0	0	0	0	0	0	0
MOTU_000021066	70	6833	Calanoida	order	Eukaryota	Metazoa	Arthropoda	Hexanauplia	Calanoida	Unidentified	Unidentified	Unidentified	10	0	0	0	0	0	0	0	0	0	0	0	0	0	0	0	0	0	0	0	10	0	0	0	0	0	0	0	0	0	0	0	0	0	0	0	0
MOTU_000021075	75	216307	Euthyneura	class	Eukaryota	Metazoa	Mollusca	Gastropoda	Unidentified	Unidentified	Unidentified	Unidentified	13	0	0	0	0	0	0	0	0	0	0	0	0	0	0	0	0	0	0	13	0	0	0	0	0	0	0	0	0	0	0	0	0	0	0	0	0
MOTU_000021088	80	33317	Protostomia	kingdom	Eukaryota	Metazoa	Unidentified	Unidentified	Unidentified	Unidentified	Unidentified	Unidentified	48	0	0	0	0	0	0	0	0	0	0	0	0	0	0	0	0	0	0	0	0	0	0	48	0	0	0	0	0	0	0	0	0	0	0	0	0
MOTU_000021100	85	500008	Leptothecata	order	Eukaryota	Metazoa	Cnidaria	Hydrozoa	Leptothecata	Unidentified	Unidentified	Unidentified	6	0	0	0	0	0	0	0	0	0	0	0	0	0	0	0	0	0	0	0	6	0	0	0	0	0	0	0	0	0	0	0	0	0	0	0	0
MOTU_000021154	90	13436	Clytia	genus	Eukaryota	Metazoa	Cnidaria	Hydrozoa	Leptothecata	Clytiidae	Clytia	Unidentified	47	0	0	0	0	0	0	0	0	0	0	0	0	0	0	0	0	0	0	47	0	0	0	0	0	0	0	0	0	0	0	0	0	0	0	0	0
MOTU_000021173	80	7624	Echinozoa	superclass	Eukaryota	Metazoa	Echinodermata	Unidentified	Unidentified	Unidentified	Unidentified	Unidentified	51	0	0	0	0	0	0	0	0	0	0	0	0	0	0	0	0	0	0	33	18	0	0	0	0	0	0	0	0	0	0	0	0	0	0	0	0
MOTU_000021270	75	33317	Protostomia	kingdom	Eukaryota	Metazoa	Unidentified	Unidentified	Unidentified	Unidentified	Unidentified	Unidentified	13	0	0	0	0	0	0	0	0	0	0	0	0	0	0	0	0	0	0	13	0	0	0	0	0	0	0	0	0	0	0	0	0	0	0	0	0
MOTU_000021317	97	3034631	Actinostella flosculifera	species	Eukaryota	Metazoa	Cnidaria	Anthozoa	Actiniaria	Actiniidae	Actinostella	Actinostella flosculifera	44	0	0	0	0	0	0	0	0	0	0	0	0	0	0	0	0	0	0	0	44	0	0	0	0	0	0	0	0	0	0	0	0	0	0	0	0
MOTU_000021320	75	33317	Protostomia	kingdom	Eukaryota	Metazoa	Unidentified	Unidentified	Unidentified	Unidentified	Unidentified	Unidentified	36	0	0	0	0	0	0	0	0	0	0	0	0	0	0	0	0	0	0	0	36	0	0	0	0	0	0	0	0	0	0	0	0	0	0	0	0
MOTU_000021331	85	116704	Eubrachyura	order	Eukaryota	Metazoa	Arthropoda	Malacostraca	Decapoda	Unidentified	Unidentified	Unidentified	28	0	0	0	0	0	0	0	0	0	0	0	0	0	0	0	0	0	0	0	28	0	0	0	0	0	0	0	0	0	0	0	0	0	0	0	0
MOTU_000021338	97	398487	Spiochaetopterus costarum	species	Eukaryota	Metazoa	Annelida	Polychaeta	order_Chaetopteridae	Chaetopteridae	Spiochaetopterus	Spiochaetopterus costarum	25	0	0	0	0	0	0	0	0	0	0	0	0	0	0	0	0	0	0	0	25	0	0	0	0	0	0	0	0	0	0	0	0	0	0	0	0
MOTU_000021360	80	6341	Polychaeta	class	Eukaryota	Metazoa	Annelida	Polychaeta	Unidentified	Unidentified	Unidentified	Unidentified	16	0	0	0	0	0	0	0	0	0	0	0	0	0	0	0	0	0	0	0	16	0	0	0	0	0	0	0	0	0	0	0	0	0	0	0	0
MOTU_000021374	70	33213	Bilateria	kingdom	Eukaryota	Metazoa	Unidentified	Unidentified	Unidentified	Unidentified	Unidentified	Unidentified	11	0	0	0	0	0	0	0	0	0	0	0	0	0	0	0	0	0	0	0	11	0	0	0	0	0	0	0	0	0	0	0	0	0	0	0	0
MOTU_000021391	85	500008	Leptothecata	order	Eukaryota	Metazoa	Cnidaria	Hydrozoa	Leptothecata	Unidentified	Unidentified	Unidentified	9	0	0	0	0	0	0	0	0	0	0	0	0	0	0	0	0	0	0	0	9	0	0	0	0	0	0	0	0	0	0	0	0	0	0	0	0
MOTU_000021405	75	33317	Protostomia	kingdom	Eukaryota	Metazoa	Unidentified	Unidentified	Unidentified	Unidentified	Unidentified	Unidentified	8	0	0	0	0	0	0	0	0	0	0	0	0	0	0	0	0	0	0	0	8	0	0	0	0	0	0	0	0	0	0	0	0	0	0	0	0
MOTU_000021419	75	41212	Harpacticoida	order	Eukaryota	Metazoa	Arthropoda	Hexanauplia	Harpacticoida	Unidentified	Unidentified	Unidentified	7	0	0	0	0	0	0	0	0	0	0	0	0	0	0	0	0	0	0	0	7	0	0	0	0	0	0	0	0	0	0	0	0	0	0	0	0
MOTU_000021443	85	500008	Leptothecata	order	Eukaryota	Metazoa	Cnidaria	Hydrozoa	Leptothecata	Unidentified	Unidentified	Unidentified	6	0	0	0	0	0	0	0	0	0	0	0	0	0	0	0	0	0	0	0	6	0	0	0	0	0	0	0	0	0	0	0	0	0	0	0	0
MOTU_000021454	75	30001	Collembola	class	Eukaryota	Metazoa	Arthropoda	Collembola	Unidentified	Unidentified	Unidentified	Unidentified	6	0	0	0	0	0	0	0	0	0	0	0	0	0	0	0	0	0	0	0	6	0	0	0	0	0	0	0	0	0	0	0	0	0	0	0	0
MOTU_000021468	80	273016	Aricidea	genus	Eukaryota	Metazoa	Annelida	Polychaeta	order_Paraonidae	Paraonidae	Aricidea	Unidentified	6	0	0	0	0	0	0	0	0	0	0	0	0	0	0	0	0	0	0	0	6	0	0	0	0	0	0	0	0	0	0	0	0	0	0	0	0
MOTU_000021521	100	147615	Aequorea macrodactyla	species	Eukaryota	Metazoa	Cnidaria	Hydrozoa	Leptothecata	Aequoreidae	Aequorea	Aequorea macrodactyla	132	0	0	0	0	0	0	0	0	0	0	0	0	0	0	0	0	0	0	0	0	0	0	0	0	0	0	0	0	0	0	0	0	0	0	0	0
MOTU_000021640	75	2172821	Multicrustacea	superclass	Eukaryota	Metazoa	Arthropoda	Unidentified	Unidentified	Unidentified	Unidentified	Unidentified	66	0	0	0	0	0	0	0	0	0	0	0	0	0	0	0	0	0	0	0	0	0	0	66	0	0	0	0	0	0	0	0	0	0	0	0	0
MOTU_000021738	80	46593	Polynoidae	family	Eukaryota	Metazoa	Annelida	Polychaeta	Phyllodocida	Polynoidae	Unidentified	Unidentified	32	0	0	0	0	0	0	0	0	0	0	0	0	0	0	0	0	0	0	0	0	0	0	0	0	0	0	0	0	0	0	0	0	0	0	0	0
MOTU_000021744	80	216307	Euthyneura	class	Eukaryota	Metazoa	Mollusca	Gastropoda	Unidentified	Unidentified	Unidentified	Unidentified	116	0	0	0	0	0	0	0	0	0	0	0	0	0	0	0	0	0	0	0	0	116	0	0	0	0	0	0	0	0	0	0	0	0	0	0	0
MOTU_000021814	75	1206795	Lophotrochozoa	kingdom	Eukaryota	Metazoa	Unidentified	Unidentified	Unidentified	Unidentified	Unidentified	Unidentified	463	0	0	0	0	0	0	0	0	0	0	0	0	0	0	0	0	0	0	0	0	175	52	99	137	0	0	0	0	0	0	0	0	0	0	0	0
MOTU_000021859	85	33317	Protostomia	kingdom	Eukaryota	Metazoa	Unidentified	Unidentified	Unidentified	Unidentified	Unidentified	Unidentified	156	86	0	0	0	0	0	0	0	0	0	0	0	0	0	0	0	0	0	0	0	70	0	0	0	0	0	0	0	0	0	0	0	0	0	0	0
MOTU_000021873	80	197563	Mandibulata	phylum	Eukaryota	Metazoa	Arthropoda	Unidentified	Unidentified	Unidentified	Unidentified	Unidentified	98	0	0	0	0	0	0	0	0	0	0	0	0	0	0	0	0	0	0	0	0	98	0	0	0	0	0	0	0	0	0	0	0	0	0	0	0
MOTU_000021881	85	500008	Leptothecata	order	Eukaryota	Metazoa	Cnidaria	Hydrozoa	Leptothecata	Unidentified	Unidentified	Unidentified	48	0	0	0	0	0	0	0	0	0	0	0	0	0	0	0	0	0	0	0	0	48	0	0	0	0	0	0	0	0	0	0	0	0	0	0	0
MOTU_000021922	80	6072	Eumetazoa	kingdom	Eukaryota	Metazoa	Unidentified	Unidentified	Unidentified	Unidentified	Unidentified	Unidentified	30	0	0	0	0	0	0	0	0	0	0	0	0	0	0	0	0	0	0	0	0	30	0	0	0	0	0	0	0	0	0	0	0	0	0	0	0
MOTU_000021939	90	252671	Clytia hemisphaerica	species	Eukaryota	Metazoa	Cnidaria	Hydrozoa	Leptothecata	Clytiidae	Clytia	Clytia hemisphaerica	110	0	0	0	0	0	0	0	0	0	0	0	0	0	0	0	0	0	0	0	0	0	0	110	0	0	0	0	0	0	0	0	0	0	0	0	0
MOTU_000021980	85	71493	Elysia	genus	Eukaryota	Metazoa	Mollusca	Gastropoda	order_Plakobranchidae	Plakobranchidae	Elysia	Unidentified	103	0	0	0	0	0	0	0	0	0	0	0	0	0	0	0	0	0	0	0	0	0	103	0	0	0	0	0	0	0	0	0	0	0	0	0	0
MOTU_000021984	80	6694	Caridea	infraorder	Eukaryota	Metazoa	Arthropoda	Malacostraca	Decapoda	Unidentified	Unidentified	Unidentified	251	0	0	0	0	0	0	0	0	0	0	0	0	0	0	0	0	0	0	115	8	0	128	0	0	0	0	0	0	0	0	0	0	0	0	0	0
MOTU_000022000	80	169303	Dendropoma	genus	Eukaryota	Metazoa	Mollusca	Gastropoda	Littorinimorpha	Vermetidae	Dendropoma	Unidentified	66	0	0	0	0	0	0	0	0	0	0	0	0	0	0	0	0	0	0	0	0	0	66	0	0	0	0	0	0	0	0	0	0	0	0	0	0
MOTU_000022023	80	197562	Pancrustacea	phylum	Eukaryota	Metazoa	Arthropoda	Unidentified	Unidentified	Unidentified	Unidentified	Unidentified	51	0	0	0	0	0	0	0	0	0	0	0	0	0	0	0	0	0	0	0	0	0	51	0	0	0	0	0	0	0	0	0	0	0	0	0	0
MOTU_000022025	80	88770	Panarthropoda	kingdom	Eukaryota	Metazoa	Unidentified	Unidentified	Unidentified	Unidentified	Unidentified	Unidentified	49	0	0	0	0	0	0	0	0	0	0	0	0	0	0	0	0	0	0	0	0	0	49	0	0	0	0	0	0	0	0	0	0	0	0	0	0
MOTU_000022029	80	72041	Eumalacostraca	subclass	Eukaryota	Metazoa	Arthropoda	Malacostraca	Unidentified	Unidentified	Unidentified	Unidentified	47	0	0	0	0	0	0	0	0	0	0	0	0	0	0	0	0	0	0	0	0	0	47	0	0	0	0	0	0	0	0	0	0	0	0	0	0
MOTU_000022035	85	500008	Leptothecata	order	Eukaryota	Metazoa	Cnidaria	Hydrozoa	Leptothecata	Unidentified	Unidentified	Unidentified	43	0	0	0	0	0	0	0	0	0	0	0	0	0	0	0	0	0	0	0	0	0	43	0	0	0	0	0	0	0	0	0	0	0	0	0	0
MOTU_000022046	75	6448	Gastropoda	class	Eukaryota	Metazoa	Mollusca	Gastropoda	Unidentified	Unidentified	Unidentified	Unidentified	38	0	0	0	0	0	0	0	0	0	0	0	0	0	0	0	0	0	0	0	0	0	38	0	0	0	0	0	0	0	0	0	0	0	0	0	0
MOTU_000022063	75	116569	Neocopepoda	infraclass	Eukaryota	Metazoa	Arthropoda	Hexanauplia	Unidentified	Unidentified	Unidentified	Unidentified	33	0	0	0	0	0	0	0	0	0	0	0	0	0	0	0	0	0	0	0	0	0	33	0	0	0	0	0	0	0	0	0	0	0	0	0	0
MOTU_000022087	100	6545	Pteriomorphia	class	Eukaryota	Metazoa	Mollusca	Bivalvia	Unidentified	Unidentified	Unidentified	Unidentified	28	0	0	0	0	0	0	0	0	0	0	0	0	0	0	0	0	0	0	0	0	0	28	0	0	0	0	0	0	0	0	0	0	0	0	0	0
MOTU_000022160	85	37516	Hydroidolina	subclass	Eukaryota	Metazoa	Cnidaria	Hydrozoa	Unidentified	Unidentified	Unidentified	Unidentified	105	0	0	0	0	0	0	0	0	0	0	0	0	0	0	0	0	0	0	0	0	0	0	105	0	0	0	0	0	0	0	0	0	0	0	0	0
MOTU_000022179	80	120490	Eupulmonata	superorder	Eukaryota	Metazoa	Mollusca	Gastropoda	Unidentified	Unidentified	Unidentified	Unidentified	51	0	0	0	0	0	0	0	0	0	0	0	0	0	0	0	0	0	0	0	0	0	0	51	0	0	0	0	0	0	0	0	0	0	0	0	0
MOTU_000022190	97	-205	Oxydromus agilis	species	Eukaryota	Metazoa	Annelida	Polychaeta	Phyllodocida	Hesionidae	Oxydromus	Oxydromus agilis	47	0	0	0	0	0	0	0	0	0	0	0	0	0	0	0	0	0	0	0	0	0	0	47	0	0	0	0	0	0	0	0	0	0	0	0	0
MOTU_000022217	80	6656	Arthropoda	phylum	Eukaryota	Metazoa	Arthropoda	Unidentified	Unidentified	Unidentified	Unidentified	Unidentified	34	0	0	0	0	0	0	0	0	0	0	0	0	0	0	0	0	0	0	0	0	0	0	34	0	0	0	0	0	0	0	0	0	0	0	0	0
MOTU_000022220	85	37516	Hydroidolina	subclass	Eukaryota	Metazoa	Cnidaria	Hydrozoa	Unidentified	Unidentified	Unidentified	Unidentified	33	0	0	0	0	0	0	0	0	0	0	0	0	0	0	0	0	0	0	0	0	0	0	33	0	0	0	0	0	0	0	0	0	0	0	0	0
MOTU_000022240	80	6447	Mollusca	phylum	Eukaryota	Metazoa	Mollusca	Unidentified	Unidentified	Unidentified	Unidentified	Unidentified	7	0	0	0	0	0	0	0	0	0	0	0	0	0	0	0	0	0	0	0	0	0	0	0	0	0	0	0	0	0	0	0	0	0	0	0	0
MOTU_000022249	70	2172821	Multicrustacea	superclass	Eukaryota	Metazoa	Arthropoda	Unidentified	Unidentified	Unidentified	Unidentified	Unidentified	5	0	0	0	0	0	0	0	0	0	0	0	0	0	0	0	0	0	0	0	0	0	0	0	0	0	0	0	0	0	0	0	0	0	0	0	0
MOTU_000022810	75	116571	Podoplea	superorder	Eukaryota	Metazoa	Arthropoda	Hexanauplia	Unidentified	Unidentified	Unidentified	Unidentified	10	0	0	0	0	0	0	0	0	0	0	0	0	0	0	0	0	0	0	0	0	0	0	0	0	0	0	0	0	0	0	0	0	0	0	0	0
MOTU_000022922	100	3722	Crambe crambe	species	Eukaryota	Metazoa	Porifera	Demospongiae	Poecilosclerida	Crambeidae	Crambe (in: sponges)	Crambe crambe	39	0	0	0	0	0	0	0	0	0	0	0	0	0	0	0	0	0	0	0	0	0	0	0	0	0	39	0	0	0	0	0	0	0	0	0	0
MOTU_000022953	100	71374	Polycerella emertoni	species	Eukaryota	Metazoa	Mollusca	Gastropoda	Nudibranchia	Polyceridae	Polycerella	Polycerella emertoni	6426	0	0	0	0	0	0	0	0	0	0	0	0	0	0	0	0	0	0	0	0	0	0	0	0	0	0	0	0	0	0	0	0	0	0	0	0
MOTU_000022958	97	2849251	Dictyonella funicularis	species	Eukaryota	Metazoa	Porifera	Demospongiae	Bubarida	Dictyonellidae	Dictyonella	Dictyonella funicularis	426	0	0	0	0	0	0	0	0	0	0	0	0	0	0	0	0	0	0	0	0	0	0	0	0	379	0	0	0	0	0	0	0	0	0	0	0
MOTU_000023050	75	177222	Chirostylidae	family	Eukaryota	Metazoa	Arthropoda	Malacostraca	Decapoda	Chirostylidae	Unidentified	Unidentified	79	0	0	0	0	0	0	0	0	0	0	0	0	0	0	0	0	0	0	0	0	0	0	0	0	0	0	0	0	0	0	0	0	0	0	0	0
MOTU_000023054	100	378375	Hesiospina aurantiaca	species	Eukaryota	Metazoa	Annelida	Polychaeta	Phyllodocida	Hesionidae	Hesiospina	Hesiospina aurantiaca	10	0	0	0	0	0	0	0	0	0	0	0	0	0	0	0	0	0	0	0	0	0	0	0	0	0	10	0	0	0	0	0	0	0	0	0	0
MOTU_000023066	80	1779146	Heteroscleromorpha	subclass	Eukaryota	Metazoa	Porifera	Demospongiae	Unidentified	Unidentified	Unidentified	Unidentified	14	0	0	0	0	0	0	0	0	0	0	0	0	0	0	0	0	0	0	0	0	0	0	0	0	0	14	0	0	0	0	0	0	0	0	0	0
MOTU_000023074	80	1206795	Lophotrochozoa	kingdom	Eukaryota	Metazoa	Unidentified	Unidentified	Unidentified	Unidentified	Unidentified	Unidentified	97	0	0	0	0	0	0	0	0	0	0	0	0	0	0	0	0	0	0	0	0	0	0	0	0	0	0	0	0	0	0	0	0	0	0	0	0
MOTU_000023084	90	500008	Leptothecata	order	Eukaryota	Metazoa	Cnidaria	Hydrozoa	Leptothecata	Unidentified	Unidentified	Unidentified	12	0	0	0	12	0	0	0	0	0	0	0	0	0	0	0	0	0	0	0	0	0	0	0	0	0	0	0	0	0	0	0	0	0	0	0	0
MOTU_000023126	85	500008	Leptothecata	order	Eukaryota	Metazoa	Cnidaria	Hydrozoa	Leptothecata	Unidentified	Unidentified	Unidentified	3272	0	0	0	0	0	0	0	0	0	0	0	0	0	0	0	0	0	0	0	0	0	0	0	3272	0	0	0	0	0	0	0	0	0	0	0	0
MOTU_000023207	97	1436032	Sabellaria spinulosa	species	Eukaryota	Metazoa	Annelida	Polychaeta	Sabellida	Sabellariidae	Sabellaria	Sabellaria spinulosa	269	0	0	0	0	0	0	0	0	0	0	0	0	0	0	0	0	0	0	0	0	0	0	0	0	0	0	0	0	0	0	0	0	0	0	0	0
MOTU_000023320	97	1128757	Pteriacartia josephinae	species	Eukaryota	Metazoa	Arthropoda	Hexanauplia	Calanoida	Acartiidae	Pteriacartia	Pteriacartia josephinae	39	0	0	0	0	0	0	0	0	0	0	0	0	0	0	0	0	0	0	0	0	0	0	0	0	0	0	0	0	0	0	0	0	0	0	0	0
MOTU_000023326	80	33317	Protostomia	kingdom	Eukaryota	Metazoa	Unidentified	Unidentified	Unidentified	Unidentified	Unidentified	Unidentified	127	0	0	0	0	0	0	0	0	0	0	0	0	0	0	0	0	0	0	0	0	0	0	0	119	0	0	0	0	0	0	0	0	0	0	0	0
MOTU_000023347	97	46595	Harmothoe impar	species	Eukaryota	Metazoa	Annelida	Polychaeta	Phyllodocida	Polynoidae	Harmothoe	Harmothoe impar	34404	0	0	0	0	0	0	0	0	0	0	0	0	0	0	0	0	0	0	0	0	0	0	0	137	61	0	33804	0	0	0	0	34	0	73	0	0
MOTU_000023350	75	116571	Podoplea	superorder	Eukaryota	Metazoa	Arthropoda	Hexanauplia	Unidentified	Unidentified	Unidentified	Unidentified	37	0	0	0	0	0	0	0	0	0	0	0	0	0	0	0	0	0	0	0	0	0	0	0	0	0	0	0	0	0	0	0	0	0	0	0	0
MOTU_000023358	75	33317	Protostomia	kingdom	Eukaryota	Metazoa	Unidentified	Unidentified	Unidentified	Unidentified	Unidentified	Unidentified	7	0	0	0	0	0	0	0	0	0	0	0	0	0	0	0	0	0	0	0	0	0	0	0	0	0	0	0	0	0	0	0	0	0	0	0	0
MOTU_000023383	75	33208	Metazoa	kingdom	Eukaryota	Metazoa	Unidentified	Unidentified	Unidentified	Unidentified	Unidentified	Unidentified	10	0	0	0	0	0	0	0	0	0	0	0	0	0	0	0	0	0	0	0	0	0	0	0	0	0	0	0	0	0	0	0	0	0	0	0	0
MOTU_000023388	80	216366	Helicina	order	Eukaryota	Metazoa	Mollusca	Gastropoda	Stylommatophora	Unidentified	Unidentified	Unidentified	24568	84	461	100	28	14	114	141	676	319	557	460	198	183	236	529	0	22	253	62	23	0	52	441	717	0	0	18793	0	0	0	0	0	0	0	0	0
MOTU_000023403	75	33317	Protostomia	kingdom	Eukaryota	Metazoa	Unidentified	Unidentified	Unidentified	Unidentified	Unidentified	Unidentified	63	0	0	0	0	0	0	0	0	0	0	0	0	0	0	0	0	0	0	0	0	0	63	0	0	0	0	0	0	0	0	0	0	0	0	0	0
MOTU_000023425	80	2172821	Multicrustacea	superclass	Eukaryota	Metazoa	Arthropoda	Unidentified	Unidentified	Unidentified	Unidentified	Unidentified	1107	0	0	0	0	0	0	0	0	0	0	0	0	0	0	0	0	0	0	0	0	0	0	0	0	147	0	948	0	0	0	0	0	0	0	0	0
MOTU_000023486	80	72041	Eumalacostraca	subclass	Eukaryota	Metazoa	Arthropoda	Malacostraca	Unidentified	Unidentified	Unidentified	Unidentified	213	0	0	0	0	0	0	0	0	0	0	0	0	0	0	0	0	0	0	0	0	0	0	0	0	0	0	0	0	0	0	0	0	0	0	0	0
MOTU_000023498	75	6072	Eumetazoa	kingdom	Eukaryota	Metazoa	Unidentified	Unidentified	Unidentified	Unidentified	Unidentified	Unidentified	19	0	0	0	0	0	0	0	0	0	0	0	0	0	0	0	0	0	0	0	0	0	0	0	0	0	0	0	0	0	0	0	0	0	0	0	0
MOTU_000023511	75	33317	Protostomia	kingdom	Eukaryota	Metazoa	Unidentified	Unidentified	Unidentified	Unidentified	Unidentified	Unidentified	21	0	0	0	0	0	0	0	0	0	0	0	0	0	0	0	0	0	0	0	0	0	0	0	0	0	0	0	0	0	0	0	0	0	0	0	0
MOTU_000023512	97	279627	Hyrtios	genus	Eukaryota	Metazoa	Porifera	Demospongiae	Dictyoceratida	Thorectidae	Hyrtios	Unidentified	7	0	0	0	0	0	0	0	0	0	0	0	0	0	0	0	0	0	0	0	0	0	0	0	0	0	0	0	0	0	0	0	0	0	0	0	0
MOTU_000023513	80	6340	Annelida	phylum	Eukaryota	Metazoa	Annelida	Unidentified	Unidentified	Unidentified	Unidentified	Unidentified	7	0	0	0	0	0	0	0	0	0	0	0	0	0	0	0	0	0	0	0	0	0	0	0	0	0	0	0	0	0	0	0	0	0	0	0	0
MOTU_000023514	80	1489872	Percomorphaceae	class	Eukaryota	Metazoa	Chordata	Actinopteri	Unidentified	Unidentified	Unidentified	Unidentified	6	0	0	0	0	0	0	0	0	0	0	0	0	0	0	0	0	0	0	0	0	0	0	0	0	0	0	0	0	0	0	0	0	0	0	0	0
MOTU_000023520	100	112135	Lithophaga lithophaga	species	Eukaryota	Metazoa	Mollusca	Bivalvia	Mytilida	Mytilidae	Lithophaga	Lithophaga lithophaga	6	0	0	0	0	0	0	0	0	0	0	0	0	0	0	0	0	0	0	0	0	0	0	0	0	0	0	0	0	0	0	0	0	0	0	0	0
MOTU_000023535	75	33317	Protostomia	kingdom	Eukaryota	Metazoa	Unidentified	Unidentified	Unidentified	Unidentified	Unidentified	Unidentified	69	0	0	0	0	0	0	0	0	0	0	0	0	0	0	0	0	0	0	0	0	0	0	0	0	0	69	0	0	0	0	0	0	0	0	0	0
MOTU_000023607	70	1206795	Lophotrochozoa	kingdom	Eukaryota	Metazoa	Unidentified	Unidentified	Unidentified	Unidentified	Unidentified	Unidentified	2486	0	0	0	0	0	0	0	0	0	0	0	0	0	0	0	0	0	0	0	0	0	0	0	0	135	0	2351	0	0	0	0	0	0	0	0	0
MOTU_000023610	81	6947	Prostigmata	suborder	Eukaryota	Metazoa	Arthropoda	Arachnida	Trombidiformes	Unidentified	Unidentified	Unidentified	1148	0	0	0	0	0	0	0	0	0	0	0	0	0	0	0	0	0	0	0	0	0	0	0	0	1148	0	0	0	0	0	0	0	0	0	0	0
MOTU_000023613	80	37516	Hydroidolina	subclass	Eukaryota	Metazoa	Cnidaria	Hydrozoa	Unidentified	Unidentified	Unidentified	Unidentified	1224	297	0	0	0	0	0	0	0	0	29	0	0	0	0	0	0	0	0	0	0	0	0	0	0	898	0	0	0	0	0	0	0	0	0	0	0
MOTU_000023620	75	2172821	Multicrustacea	superclass	Eukaryota	Metazoa	Arthropoda	Unidentified	Unidentified	Unidentified	Unidentified	Unidentified	4254	0	0	0	0	0	0	0	0	0	0	0	0	0	0	0	0	0	0	0	0	0	0	0	0	275	0	3979	0	0	0	0	0	0	0	0	0
MOTU_000023663	78	83136	Trombidiformes	order	Eukaryota	Metazoa	Arthropoda	Arachnida	Trombidiformes	Unidentified	Unidentified	Unidentified	847	0	0	0	0	0	0	0	0	0	0	0	0	0	0	0	0	0	0	0	0	0	0	0	329	518	0	0	0	0	0	0	0	0	0	0	0
MOTU_000023820	75	33317	Protostomia	kingdom	Eukaryota	Metazoa	Unidentified	Unidentified	Unidentified	Unidentified	Unidentified	Unidentified	11	0	0	0	0	0	0	0	0	0	0	0	0	0	0	0	0	0	0	0	0	0	0	0	0	0	11	0	0	0	0	0	0	0	0	0	0
MOTU_000023854	75	33317	Protostomia	kingdom	Eukaryota	Metazoa	Unidentified	Unidentified	Unidentified	Unidentified	Unidentified	Unidentified	32	0	0	0	0	0	0	0	0	0	0	0	0	0	0	0	0	0	0	0	0	0	32	0	0	0	0	0	0	0	0	0	0	0	0	0	0
MOTU_000023878	75	117571	Euteleostomi	phylum	Eukaryota	Metazoa	Chordata	Unidentified	Unidentified	Unidentified	Unidentified	Unidentified	477	0	0	0	0	0	0	0	0	0	0	0	0	0	0	0	0	0	0	0	0	0	0	0	0	0	0	0	0	0	52	0	0	0	0	0	0
MOTU_000023882	80	6348	Phyllodocida	order	Eukaryota	Metazoa	Annelida	Polychaeta	Phyllodocida	Unidentified	Unidentified	Unidentified	63714	0	0	0	0	0	0	0	0	0	0	0	0	0	0	0	0	0	0	0	0	0	0	0	180	0	0	63534	0	0	0	0	0	0	0	0	0
MOTU_000023886	75	33213	Bilateria	kingdom	Eukaryota	Metazoa	Unidentified	Unidentified	Unidentified	Unidentified	Unidentified	Unidentified	42993	0	0	0	0	0	0	0	0	0	0	0	0	0	0	0	0	0	0	0	0	0	0	0	111	0	0	42882	0	0	0	0	0	0	0	0	0
MOTU_000023888	97	2719582	Amphorina andra	species	Eukaryota	Metazoa	Mollusca	Gastropoda	Nudibranchia	Eubranchidae	Amphorina	Amphorina andra	33810	0	0	0	0	0	0	0	0	0	0	0	0	0	0	0	0	0	0	0	0	0	0	0	0	0	0	33810	0	0	0	0	0	0	0	0	0
MOTU_000023890	97	934967	Favorinus branchialis	species	Eukaryota	Metazoa	Mollusca	Gastropoda	Nudibranchia	Facelinidae	Favorinus	Favorinus branchialis	41387	654	331	3759	0	0	0	451	411	0	599	1279	0	34	0	15	0	0	0	408	8	146	1876	941	30	0	0	28131	0	0	0	0	0	0	0	0	0
MOTU_000023904	80	6354	Perinereis	genus	Eukaryota	Metazoa	Annelida	Polychaeta	Phyllodocida	Nereididae	Perinereis	Unidentified	8999	0	0	0	0	7	0	0	0	0	0	0	673	0	0	0	0	0	0	0	0	0	0	0	226	0	0	8093	0	0	0	0	0	0	0	0	0
MOTU_000023911	75	33213	Bilateria	kingdom	Eukaryota	Metazoa	Unidentified	Unidentified	Unidentified	Unidentified	Unidentified	Unidentified	5573	0	0	0	0	0	0	0	0	0	0	0	0	0	0	0	0	0	0	0	0	0	0	0	0	0	0	5573	0	0	0	0	0	0	0	0	0
MOTU_000023937	75	1489872	Percomorphaceae	class	Eukaryota	Metazoa	Chordata	Actinopteri	Unidentified	Unidentified	Unidentified	Unidentified	7569	0	0	0	0	0	0	0	0	0	0	0	0	0	0	0	0	0	0	0	0	0	0	0	0	0	0	7569	0	0	0	0	0	0	0	0	0
MOTU_000023982	97	314505	Orthopyxis everta	species	Eukaryota	Metazoa	Cnidaria	Hydrozoa	Leptothecata	Campanulariidae	Orthopyxis	Orthopyxis everta	7457	93	726	520	26	5	261	144	0	99	184	80	0	0	0	0	99	0	102	0	0	0	36	0	40	0	0	5001	0	0	0	14	0	14	0	0	0
MOTU_000024019	80	6656	Arthropoda	phylum	Eukaryota	Metazoa	Arthropoda	Unidentified	Unidentified	Unidentified	Unidentified	Unidentified	19784	0	0	0	0	0	0	0	0	0	0	0	0	0	0	0	0	0	0	0	0	0	0	0	0	0	0	19784	0	0	0	0	0	0	0	0	0
MOTU_000024037	70	72037	Hexanauplia	class	Eukaryota	Metazoa	Arthropoda	Hexanauplia	Unidentified	Unidentified	Unidentified	Unidentified	4593	0	0	0	0	0	0	0	0	0	0	0	0	0	0	0	0	0	0	0	0	0	0	0	0	0	0	4593	0	0	0	0	0	0	0	0	0
MOTU_000024038	97	71494	Elysia viridis	species	Eukaryota	Metazoa	Mollusca	Gastropoda	order_Plakobranchidae	Plakobranchidae	Elysia	Elysia viridis	7791	0	967	35	43	0	0	0	0	0	0	0	0	0	0	19	30	33	98	16	7	37	0	215	0	0	0	6219	0	0	0	0	0	0	0	0	0
MOTU_000024085	75	117571	Euteleostomi	phylum	Eukaryota	Metazoa	Chordata	Unidentified	Unidentified	Unidentified	Unidentified	Unidentified	1546	0	0	0	0	0	0	0	0	0	0	0	0	0	0	0	0	0	0	0	0	0	0	0	0	0	0	1546	0	0	0	0	0	0	0	0	0
MOTU_000024111	75	33213	Bilateria	kingdom	Eukaryota	Metazoa	Unidentified	Unidentified	Unidentified	Unidentified	Unidentified	Unidentified	1290	0	0	0	0	0	0	0	0	0	0	0	0	0	0	0	0	0	0	0	0	0	0	0	0	0	0	1290	0	0	0	0	0	0	0	0	0
MOTU_000024112	80	1732196	Senticaudata	suborder	Eukaryota	Metazoa	Arthropoda	Malacostraca	Amphipoda	Unidentified	Unidentified	Unidentified	2673	0	0	0	0	0	0	0	0	0	0	0	0	0	0	0	167	0	0	0	0	0	0	0	0	0	0	2506	0	0	0	0	0	0	0	0	0
MOTU_000024170	75	116569	Neocopepoda	infraclass	Eukaryota	Metazoa	Arthropoda	Hexanauplia	Unidentified	Unidentified	Unidentified	Unidentified	1181	0	0	0	0	0	0	0	0	0	0	0	0	0	0	0	0	0	0	0	0	0	0	0	0	0	0	1181	0	0	0	0	0	0	0	0	0
MOTU_000024203	97	86349	Aegires punctilucens	species	Eukaryota	Metazoa	Mollusca	Gastropoda	Nudibranchia	Aegiretidae	Aegires	Aegires punctilucens	1518	0	0	0	0	0	0	0	0	0	0	0	0	0	0	0	0	0	0	0	0	0	0	0	0	0	0	1518	0	0	0	0	0	0	0	0	0
MOTU_000024220	97	71382	Polycera quadrilineata	species	Eukaryota	Metazoa	Mollusca	Gastropoda	Nudibranchia	Polyceridae	Polycera	Polycera quadrilineata	79681	56	0	0	92	19	244	319	94	357	568	0	0	0	0	135	0	33	87	79	78	0	241	161	543	3258	1939	71378	0	0	0	0	0	0	0	0	0
MOTU_000024239	80	6833	Calanoida	order	Eukaryota	Metazoa	Arthropoda	Hexanauplia	Calanoida	Unidentified	Unidentified	Unidentified	13307	0	0	0	11	6	0	0	0	0	0	0	0	0	0	0	0	0	0	0	0	0	0	0	244	259	0	12787	0	0	0	0	0	0	0	0	0
MOTU_000024298	75	33213	Bilateria	kingdom	Eukaryota	Metazoa	Unidentified	Unidentified	Unidentified	Unidentified	Unidentified	Unidentified	1891	0	0	0	0	0	0	0	0	0	0	0	0	0	0	0	0	0	0	0	0	0	0	0	0	159	0	1732	0	0	0	0	0	0	0	0	0
MOTU_000024341	80	6340	Annelida	phylum	Eukaryota	Metazoa	Annelida	Unidentified	Unidentified	Unidentified	Unidentified	Unidentified	13	0	0	0	0	0	0	0	0	0	0	0	0	0	0	0	0	0	0	0	0	0	0	0	0	0	0	0	0	0	0	0	0	0	0	0	0
MOTU_000024398	80	72041	Eumalacostraca	subclass	Eukaryota	Metazoa	Arthropoda	Malacostraca	Unidentified	Unidentified	Unidentified	Unidentified	35	0	0	0	0	0	0	0	0	0	0	0	0	0	0	0	0	0	0	0	0	0	0	0	0	0	18	0	0	0	0	0	0	0	0	0	0
MOTU_000024419	75	500008	Leptothecata	order	Eukaryota	Metazoa	Cnidaria	Hydrozoa	Leptothecata	Unidentified	Unidentified	Unidentified	22	0	0	0	0	0	0	0	0	0	22	0	0	0	0	0	0	0	0	0	0	0	0	0	0	0	0	0	0	0	0	0	0	0	0	0	0
MOTU_000024527	97	2219155	Bittium reticulatum	species	Eukaryota	Metazoa	Mollusca	Gastropoda	order_Cerithiidae	Cerithiidae	Bittium	Bittium reticulatum	597	0	0	0	0	0	0	0	0	0	0	0	0	0	0	0	0	0	0	0	0	0	0	0	0	0	0	0	0	0	0	0	0	0	435	26	0
MOTU_000024547	75	33317	Protostomia	kingdom	Eukaryota	Metazoa	Unidentified	Unidentified	Unidentified	Unidentified	Unidentified	Unidentified	10	0	0	0	0	0	0	0	0	0	0	0	0	0	0	0	0	0	0	0	0	0	0	0	0	0	10	0	0	0	0	0	0	0	0	0	0
MOTU_000024596	75	72041	Eumalacostraca	subclass	Eukaryota	Metazoa	Arthropoda	Malacostraca	Unidentified	Unidentified	Unidentified	Unidentified	14	0	0	0	0	0	0	0	0	0	0	0	0	0	0	0	0	0	0	0	0	0	0	0	0	0	0	0	0	0	0	0	0	0	0	0	0
MOTU_000024656	70	2937015	Tubificida	order	Eukaryota	Metazoa	Annelida	Clitellata	Tubificida	Unidentified	Unidentified	Unidentified	6	0	0	0	0	0	0	0	0	0	0	0	0	0	0	0	0	0	0	0	0	0	0	0	0	0	0	0	0	6	0	0	0	0	0	0	0
MOTU_000024744	75	72041	Eumalacostraca	subclass	Eukaryota	Metazoa	Arthropoda	Malacostraca	Unidentified	Unidentified	Unidentified	Unidentified	6781	0	0	0	0	0	0	0	0	0	0	0	0	0	0	83	105	86	0	38	49	0	0	0	0	829	0	0	467	6	125	794	584	83	1899	378	1038
MOTU_000024783	75	1779146	Heteroscleromorpha	subclass	Eukaryota	Metazoa	Porifera	Demospongiae	Unidentified	Unidentified	Unidentified	Unidentified	7	0	0	0	0	0	0	0	0	0	0	0	0	0	0	0	0	0	0	0	0	0	0	0	0	0	0	0	0	0	0	0	0	0	0	0	0
MOTU_000024808	75	72041	Eumalacostraca	subclass	Eukaryota	Metazoa	Arthropoda	Malacostraca	Unidentified	Unidentified	Unidentified	Unidentified	272	0	0	0	0	0	0	0	0	0	0	0	0	0	0	0	0	0	0	0	0	0	0	0	0	0	0	0	0	0	0	0	0	0	102	0	23
MOTU_000024817	80	37516	Hydroidolina	subclass	Eukaryota	Metazoa	Cnidaria	Hydrozoa	Unidentified	Unidentified	Unidentified	Unidentified	8	0	0	0	0	0	0	0	0	0	0	0	0	0	0	0	0	0	0	0	0	0	0	0	0	0	0	0	0	0	0	0	0	0	0	0	0
MOTU_000024850	80	33208	Metazoa	kingdom	Eukaryota	Metazoa	Unidentified	Unidentified	Unidentified	Unidentified	Unidentified	Unidentified	9	0	0	0	0	0	0	0	0	0	0	0	0	0	0	0	0	0	0	0	0	0	0	0	0	0	0	0	0	0	0	0	0	0	0	0	0
MOTU_000024910	90	27925	Poecilosclerida	order	Eukaryota	Metazoa	Porifera	Demospongiae	Poecilosclerida	Unidentified	Unidentified	Unidentified	16	0	0	0	0	0	0	16	0	0	0	0	0	0	0	0	0	0	0	0	0	0	0	0	0	0	0	0	0	0	0	0	0	0	0	0	0
MOTU_000024926	75	116569	Neocopepoda	infraclass	Eukaryota	Metazoa	Arthropoda	Hexanauplia	Unidentified	Unidentified	Unidentified	Unidentified	1318	0	0	0	0	0	0	0	0	0	0	0	0	0	0	0	0	0	0	0	0	0	0	0	0	0	0	0	74	0	0	84	14	0	586	93	69
MOTU_000024961	80	69555	Caenogastropoda	subclass	Eukaryota	Metazoa	Mollusca	Gastropoda	Unidentified	Unidentified	Unidentified	Unidentified	9	0	0	0	0	0	0	0	0	0	0	0	0	0	0	0	0	0	0	0	0	0	0	0	0	0	0	0	0	0	0	0	0	0	0	0	0
MOTU_000025011	75	33317	Protostomia	kingdom	Eukaryota	Metazoa	Unidentified	Unidentified	Unidentified	Unidentified	Unidentified	Unidentified	43	0	0	0	0	6	0	0	0	0	0	0	0	0	0	0	37	0	0	0	0	0	0	0	0	0	0	0	0	0	0	0	0	0	0	0	0
MOTU_000025171	95	1820598	Biemna ehrenbergi	species	Eukaryota	Metazoa	Porifera	Demospongiae	Biemnida	Biemnidae	Biemna	Biemna ehrenbergi	209	0	0	0	53	0	0	0	0	0	0	0	0	0	0	0	0	0	0	0	8	0	0	0	0	0	55	0	0	0	0	0	0	0	0	39	22
MOTU_000025212	80	37516	Hydroidolina	subclass	Eukaryota	Metazoa	Cnidaria	Hydrozoa	Unidentified	Unidentified	Unidentified	Unidentified	176	0	0	0	0	0	0	0	0	0	0	0	0	0	0	0	0	0	0	0	0	0	0	0	0	0	0	0	0	0	0	0	0	0	0	0	0
MOTU_000025499	80	6072	Eumetazoa	kingdom	Eukaryota	Metazoa	Unidentified	Unidentified	Unidentified	Unidentified	Unidentified	Unidentified	10	0	0	0	0	0	0	0	0	0	0	0	0	0	0	0	0	0	0	0	0	0	0	0	0	0	0	0	0	0	0	0	0	0	0	0	0
MOTU_000025616	85	37516	Hydroidolina	subclass	Eukaryota	Metazoa	Cnidaria	Hydrozoa	Unidentified	Unidentified	Unidentified	Unidentified	710	0	0	0	0	0	0	0	0	0	0	0	0	0	0	0	0	0	0	0	0	0	0	0	0	0	0	0	0	0	0	0	0	0	0	0	0
MOTU_000025623	75	33213	Bilateria	kingdom	Eukaryota	Metazoa	Unidentified	Unidentified	Unidentified	Unidentified	Unidentified	Unidentified	52	0	0	0	0	0	0	0	0	0	0	0	0	0	0	0	0	0	0	0	0	0	0	0	0	0	0	0	0	0	0	0	0	0	0	26	0
MOTU_000025637	70	6072	Eumetazoa	kingdom	Eukaryota	Metazoa	Unidentified	Unidentified	Unidentified	Unidentified	Unidentified	Unidentified	194	0	0	0	0	0	0	0	0	0	0	0	0	0	0	0	0	0	0	0	0	0	0	0	0	0	0	0	0	0	0	10	0	0	0	54	0
MOTU_000025786	75	72041	Eumalacostraca	subclass	Eukaryota	Metazoa	Arthropoda	Malacostraca	Unidentified	Unidentified	Unidentified	Unidentified	16	0	0	0	0	0	0	0	0	0	0	0	0	0	0	0	0	0	0	0	0	0	0	0	0	0	0	0	0	0	0	0	0	0	0	0	0
MOTU_000025958	85	69555	Caenogastropoda	subclass	Eukaryota	Metazoa	Mollusca	Gastropoda	Unidentified	Unidentified	Unidentified	Unidentified	20	0	0	0	0	0	0	0	0	0	0	0	0	0	0	0	0	0	0	0	0	0	0	0	0	0	0	0	0	0	0	0	0	0	0	0	0
MOTU_000026000	75	2172821	Multicrustacea	superclass	Eukaryota	Metazoa	Arthropoda	Unidentified	Unidentified	Unidentified	Unidentified	Unidentified	68	0	0	0	0	0	0	0	0	0	0	0	0	0	0	0	0	0	0	0	0	0	0	0	0	0	0	0	0	0	0	0	0	0	0	0	0
MOTU_000026263	80	1206795	Lophotrochozoa	kingdom	Eukaryota	Metazoa	Unidentified	Unidentified	Unidentified	Unidentified	Unidentified	Unidentified	10	0	0	0	0	0	0	0	0	0	0	0	0	0	0	0	0	0	0	0	0	0	0	0	0	0	0	0	0	0	0	0	0	0	0	0	0
MOTU_000026321	100	252669	Clytia gracilis	species	Eukaryota	Metazoa	Cnidaria	Hydrozoa	Leptothecata	Clytiidae	Clytia	Clytia gracilis	235	0	0	0	0	0	0	0	0	0	0	0	0	0	0	0	0	0	0	0	0	0	0	0	0	0	0	0	0	0	0	0	0	0	0	0	0
MOTU_000026505	75	33317	Protostomia	kingdom	Eukaryota	Metazoa	Unidentified	Unidentified	Unidentified	Unidentified	Unidentified	Unidentified	3598	0	0	0	0	0	0	0	0	0	0	0	0	0	0	0	0	0	0	0	0	0	0	0	0	0	0	0	478	51	229	14	0	6	444	0	102
MOTU_000026509	80	6348	Phyllodocida	order	Eukaryota	Metazoa	Annelida	Polychaeta	Phyllodocida	Unidentified	Unidentified	Unidentified	7	0	0	0	0	0	0	0	0	0	0	0	0	0	0	0	0	0	0	0	0	0	0	0	0	0	0	0	0	0	0	0	0	0	0	0	0
MOTU_000026605	75	33208	Metazoa	kingdom	Eukaryota	Metazoa	Unidentified	Unidentified	Unidentified	Unidentified	Unidentified	Unidentified	72	0	0	0	0	0	0	0	0	0	0	0	0	0	0	0	0	0	0	0	0	0	0	0	72	0	0	0	0	0	0	0	0	0	0	0	0
MOTU_000026797	85	37516	Hydroidolina	subclass	Eukaryota	Metazoa	Cnidaria	Hydrozoa	Unidentified	Unidentified	Unidentified	Unidentified	40	0	0	0	0	0	0	0	0	0	0	0	0	0	0	0	0	0	0	0	0	0	0	40	0	0	0	0	0	0	0	0	0	0	0	0	0
MOTU_000026877	80	33213	Bilateria	kingdom	Eukaryota	Metazoa	Unidentified	Unidentified	Unidentified	Unidentified	Unidentified	Unidentified	9	0	0	0	0	0	0	0	0	0	0	0	0	0	0	0	0	0	0	0	0	0	0	0	0	0	0	0	0	0	0	0	0	0	0	0	0
MOTU_000027038	75	41212	Harpacticoida	order	Eukaryota	Metazoa	Arthropoda	Hexanauplia	Harpacticoida	Unidentified	Unidentified	Unidentified	25	0	0	0	0	0	0	0	0	0	0	0	0	0	0	0	0	0	0	0	0	0	0	0	0	0	0	0	0	0	0	0	0	0	0	0	25
MOTU_000027050	97	2013576	Heliconoides inflatus	species	Eukaryota	Metazoa	Mollusca	Gastropoda	Pteropoda	Limacinidae	Heliconoides	Heliconoides inflatus	55	0	0	0	0	0	0	0	0	0	0	0	0	0	0	0	0	0	0	0	7	48	0	0	0	0	0	0	0	0	0	0	0	0	0	0	0
MOTU_000027160	100	70180	Ophiothrix fragilis	species	Eukaryota	Metazoa	Echinodermata	Ophiuroidea	Amphilepidida	Ophiotrichidae	Ophiothrix	Ophiothrix fragilis	73	0	0	0	0	0	0	0	0	0	0	0	0	0	0	0	0	0	0	0	0	0	0	0	0	0	0	0	0	0	0	0	0	0	0	0	0
MOTU_000027182	80	406427	Anthoathecata	order	Eukaryota	Metazoa	Cnidaria	Hydrozoa	Anthoathecata	Unidentified	Unidentified	Unidentified	33	0	0	0	0	0	0	0	0	0	0	0	0	0	0	0	0	0	0	0	0	0	0	0	0	0	0	0	0	0	0	0	0	0	0	0	0
MOTU_000027190	97	1779162	Suberitida	order	Eukaryota	Metazoa	Porifera	Demospongiae	Suberitida	Unidentified	Unidentified	Unidentified	65	65	0	0	0	0	0	0	0	0	0	0	0	0	0	0	0	0	0	0	0	0	0	0	0	0	0	0	0	0	0	0	0	0	0	0	0
MOTU_000027442	90	166042	Cephalothrix rufifrons	species	Eukaryota	Metazoa	Nemertea	Palaeonemertea	Archinemertea	Cephalotrichidae	Cephalothrix	Cephalothrix rufifrons	117	0	0	0	0	0	0	0	0	0	0	0	0	0	0	0	80	0	0	0	0	0	0	0	0	0	0	0	0	0	0	0	0	0	0	37	0
MOTU_000027467	80	216307	Euthyneura	class	Eukaryota	Metazoa	Mollusca	Gastropoda	Unidentified	Unidentified	Unidentified	Unidentified	96	0	0	0	0	0	0	0	0	0	0	0	0	0	0	0	0	0	0	0	0	0	0	0	68	0	0	0	0	0	0	0	0	0	0	0	0
MOTU_000027514	80	32261	Terebellidae	family	Eukaryota	Metazoa	Annelida	Polychaeta	Terebellida	Terebellidae	Unidentified	Unidentified	52	0	0	0	0	0	0	0	0	0	0	0	0	0	0	0	0	0	0	0	0	0	0	0	0	0	0	0	0	0	0	0	0	0	0	0	0
MOTU_000027548	97	29158	Mytilus galloprovincialis	species	Eukaryota	Metazoa	Mollusca	Bivalvia	Mytilida	Mytilidae	Mytilus	Mytilus galloprovincialis	22	0	0	0	0	0	0	0	0	0	0	0	0	0	0	0	0	0	0	0	0	0	0	0	0	0	0	0	0	0	0	0	0	0	0	0	0
MOTU_000027669	97	186178	Pleopis polyphemoides	species	Eukaryota	Metazoa	Arthropoda	Branchiopoda	Diplostraca	Podonidae	Pleopis	Pleopis polyphemoides	24	0	0	0	0	0	0	0	0	0	0	0	0	0	0	0	0	0	0	0	0	0	0	0	0	0	0	0	0	6	0	0	0	0	0	0	0
MOTU_000027731	75	199477	Hyalellidae	family	Eukaryota	Metazoa	Arthropoda	Malacostraca	Amphipoda	Hyalellidae	Unidentified	Unidentified	177	0	0	0	0	0	0	0	0	0	0	0	0	0	0	0	0	0	0	0	0	0	0	0	0	0	0	0	0	0	0	27	0	0	0	0	0
MOTU_000027779	80	37516	Hydroidolina	subclass	Eukaryota	Metazoa	Cnidaria	Hydrozoa	Unidentified	Unidentified	Unidentified	Unidentified	137	0	127	0	0	0	0	0	0	0	0	0	0	0	0	0	0	0	0	0	0	0	0	0	0	0	0	0	0	0	0	0	0	0	0	0	0
MOTU_000028119	97	764587	Paranthura japonica	species	Eukaryota	Metazoa	Arthropoda	Malacostraca	Isopoda	Paranthuridae	Paranthura	Paranthura japonica	10	0	0	0	0	0	0	0	0	0	0	0	0	0	0	0	0	0	0	0	0	0	0	0	0	0	0	0	0	0	0	0	0	0	0	0	0
MOTU_000028133	80	977775	Panpulmonata	class	Eukaryota	Metazoa	Mollusca	Gastropoda	Unidentified	Unidentified	Unidentified	Unidentified	14	0	0	0	0	0	0	0	0	0	0	0	0	0	0	0	0	0	0	0	0	0	0	0	0	0	0	0	0	0	0	0	0	0	0	0	0
MOTU_000028478	97	52888	Spadella cephaloptera	species	Eukaryota	Metazoa	Chaetognatha	Sagittoidea	Phragmophora	Spadellidae	Spadella	Spadella cephaloptera	26	0	0	0	0	7	0	0	0	0	0	19	0	0	0	0	0	0	0	0	0	0	0	0	0	0	0	0	0	0	0	0	0	0	0	0	0
MOTU_000029408	75	33317	Protostomia	kingdom	Eukaryota	Metazoa	Unidentified	Unidentified	Unidentified	Unidentified	Unidentified	Unidentified	18	0	0	0	0	0	0	0	0	0	0	0	0	0	0	0	0	0	0	0	0	0	0	0	0	0	0	0	0	0	0	0	0	0	0	0	0
MOTU_000030052	75	1206795	Lophotrochozoa	kingdom	Eukaryota	Metazoa	Unidentified	Unidentified	Unidentified	Unidentified	Unidentified	Unidentified	30	0	0	0	0	0	0	0	0	0	0	0	0	0	0	0	0	0	0	0	0	0	0	0	0	0	0	0	0	0	0	0	0	0	0	0	0
MOTU_000030100	80	116571	Podoplea	superorder	Eukaryota	Metazoa	Arthropoda	Hexanauplia	Unidentified	Unidentified	Unidentified	Unidentified	5	0	0	0	0	0	0	0	0	0	0	0	0	0	0	0	0	0	0	0	0	0	0	0	0	0	0	0	0	0	0	0	0	0	0	0	0
MOTU_000031632	75	33317	Protostomia	kingdom	Eukaryota	Metazoa	Unidentified	Unidentified	Unidentified	Unidentified	Unidentified	Unidentified	13	0	0	0	0	0	0	0	0	0	0	0	0	0	0	0	0	0	0	0	0	0	0	0	0	0	0	0	0	0	0	0	0	0	0	0	0
MOTU_000032155	90	1937956	Halichondria (Halichondria)	subgenus	Eukaryota	Metazoa	Porifera	Demospongiae	Suberitida	Halichondriidae	Halichondria	Unidentified	10	0	0	0	0	0	0	0	0	0	0	0	0	0	0	0	0	0	0	0	0	0	0	0	0	0	0	0	0	0	0	0	0	0	0	0	0
MOTU_000032272	75	6340	Annelida	phylum	Eukaryota	Metazoa	Annelida	Unidentified	Unidentified	Unidentified	Unidentified	Unidentified	45	0	0	0	0	0	0	0	0	0	0	0	0	0	0	0	0	0	0	0	0	0	0	0	0	0	0	0	0	0	0	0	0	0	0	45	0
MOTU_000032390	80	6947	Prostigmata	suborder	Eukaryota	Metazoa	Arthropoda	Arachnida	Trombidiformes	Unidentified	Unidentified	Unidentified	18	0	0	0	0	0	0	0	0	0	0	0	0	0	0	0	0	0	0	0	0	0	0	0	0	0	0	0	0	0	0	0	0	0	0	0	0
MOTU_000032450	75	6340	Annelida	phylum	Eukaryota	Metazoa	Annelida	Unidentified	Unidentified	Unidentified	Unidentified	Unidentified	33	0	0	0	0	0	0	0	0	0	0	0	0	0	0	0	0	0	0	0	0	0	0	0	0	0	15	0	0	0	0	0	0	0	0	0	0
MOTU_000032657	97	1070711	Macropodia	genus	Eukaryota	Metazoa	Arthropoda	Malacostraca	Decapoda	Inachidae	Macropodia	Unidentified	16	0	0	0	0	0	0	0	0	0	0	0	0	0	0	0	0	0	0	0	0	0	0	0	0	0	0	0	0	0	0	0	0	0	0	0	0
MOTU_000032784	80	116674	Caprellidira	parvorder	Eukaryota	Metazoa	Arthropoda	Malacostraca	Amphipoda	Unidentified	Unidentified	Unidentified	14	0	0	0	0	0	0	0	0	0	0	0	0	0	0	0	0	0	0	0	0	0	0	0	0	0	0	0	0	0	0	0	0	0	0	0	0
MOTU_000032967	75	33317	Protostomia	kingdom	Eukaryota	Metazoa	Unidentified	Unidentified	Unidentified	Unidentified	Unidentified	Unidentified	56	0	0	0	26	0	0	0	0	0	0	0	0	0	0	30	0	0	0	0	0	0	0	0	0	0	0	0	0	0	0	0	0	0	0	0	0
MOTU_000032972	75	33317	Protostomia	kingdom	Eukaryota	Metazoa	Unidentified	Unidentified	Unidentified	Unidentified	Unidentified	Unidentified	377	0	0	0	0	0	0	0	0	0	0	0	0	0	0	0	0	0	0	0	0	0	0	0	280	0	0	0	0	0	0	0	0	0	0	0	0
MOTU_000033066	75	33317	Protostomia	kingdom	Eukaryota	Metazoa	Unidentified	Unidentified	Unidentified	Unidentified	Unidentified	Unidentified	15	0	0	0	0	0	0	0	0	0	0	0	0	0	0	0	0	0	0	0	0	0	0	0	0	0	0	0	0	0	0	0	0	0	0	0	0
MOTU_000033078	75	33317	Protostomia	kingdom	Eukaryota	Metazoa	Unidentified	Unidentified	Unidentified	Unidentified	Unidentified	Unidentified	14	0	0	0	0	0	0	0	0	0	0	0	0	0	0	0	0	0	0	0	0	0	0	0	0	0	0	0	0	0	0	0	0	0	0	0	0
MOTU_000033778	75	6833	Calanoida	order	Eukaryota	Metazoa	Arthropoda	Hexanauplia	Calanoida	Unidentified	Unidentified	Unidentified	209	0	0	0	0	0	0	0	0	0	0	0	0	0	0	0	0	0	0	0	0	0	0	0	0	0	0	0	0	0	0	42	0	0	0	0	0
MOTU_000034073	97	2951288	Nicolea venustula	species	Eukaryota	Metazoa	Annelida	Polychaeta	Terebellida	Terebellidae	Nicolea	Nicolea venustula	28	0	0	0	0	0	0	0	0	0	0	0	0	0	0	0	0	0	0	0	0	0	0	0	0	0	0	0	0	0	0	0	0	0	0	0	0
MOTU_000034237	80	6821	Amphipoda	order	Eukaryota	Metazoa	Arthropoda	Malacostraca	Amphipoda	Unidentified	Unidentified	Unidentified	20	0	0	0	0	0	0	0	0	0	0	0	0	0	0	0	0	0	0	0	0	0	0	0	0	0	0	0	0	0	0	0	0	0	0	0	0
MOTU_000034591	100	10212	Bugula neritina	species	Eukaryota	Metazoa	Bryozoa	Gymnolaemata	Cheilostomatida	Bugulidae	Bugula	Bugula neritina	60	0	0	0	0	0	0	0	0	0	0	0	0	0	0	0	0	0	0	0	0	0	0	0	0	0	0	0	0	0	0	0	0	0	0	0	0
MOTU_000034929	97	376763	Galathea	genus	Eukaryota	Metazoa	Arthropoda	Malacostraca	Decapoda	Galatheidae	Galathea	Unidentified	783	0	0	0	0	0	0	49	0	195	66	0	401	0	46	0	0	0	0	0	6	0	0	0	0	0	0	0	0	0	0	0	0	0	0	0	0
MOTU_000035064	100	294133	Caprella equilibra	species	Eukaryota	Metazoa	Arthropoda	Malacostraca	Amphipoda	Caprellidae	Caprella	Caprella equilibra	47	0	0	0	0	0	0	0	0	0	0	0	0	0	0	0	0	0	0	0	0	0	0	0	0	0	0	0	0	14	0	0	0	0	0	0	0
MOTU_000035631	75	6448	Gastropoda	class	Eukaryota	Metazoa	Mollusca	Gastropoda	Unidentified	Unidentified	Unidentified	Unidentified	114	0	0	0	0	0	0	0	94	0	0	0	0	0	20	0	0	0	0	0	0	0	0	0	0	0	0	0	0	0	0	0	0	0	0	0	0
MOTU_000036722	100	2718910	Gonatus steenstrupi	species	Eukaryota	Metazoa	Mollusca	Cephalopoda	Oegopsida	Gonatidae	Gonatus	Gonatus steenstrupi	20	0	0	0	0	0	0	0	0	0	0	0	0	0	0	0	0	0	0	0	0	0	0	0	0	0	0	0	0	0	0	0	0	0	0	0	0
MOTU_000036733	75	1206795	Lophotrochozoa	kingdom	Eukaryota	Metazoa	Unidentified	Unidentified	Unidentified	Unidentified	Unidentified	Unidentified	27	0	0	0	0	0	0	0	0	0	0	0	0	0	0	0	0	0	0	0	0	0	0	0	0	0	0	0	0	0	0	0	0	0	0	0	0
MOTU_000036749	100	1920382	Aora typica	species	Eukaryota	Metazoa	Arthropoda	Malacostraca	Amphipoda	Aoridae	Aora	Aora typica	12	0	0	0	0	0	0	0	0	0	0	0	0	0	0	0	0	0	0	0	0	0	0	0	0	0	0	0	0	0	0	0	0	0	0	0	0
MOTU_000036818	80	31259	Pseudocerotidae	family	Eukaryota	Metazoa	Platyhelminthes	Rhabditophora	Polycladida	Pseudocerotidae	Unidentified	Unidentified	563	0	0	0	0	0	0	18	124	421	0	0	0	0	0	0	0	0	0	0	0	0	0	0	0	0	0	0	0	0	0	0	0	0	0	0	0
MOTU_000036841	80	33317	Protostomia	kingdom	Eukaryota	Metazoa	Unidentified	Unidentified	Unidentified	Unidentified	Unidentified	Unidentified	225	0	0	0	0	0	0	0	0	0	0	0	53	0	0	0	0	0	0	0	8	0	0	0	0	0	0	0	0	0	0	0	0	0	0	0	0
MOTU_000036852	80	6833	Calanoida	order	Eukaryota	Metazoa	Arthropoda	Hexanauplia	Calanoida	Unidentified	Unidentified	Unidentified	22	0	0	0	0	0	0	0	0	0	0	0	0	0	0	0	0	0	0	0	0	0	0	0	0	0	0	0	0	0	0	0	0	0	0	0	0
MOTU_000036859	75	6692	Pleocyemata	suborder	Eukaryota	Metazoa	Arthropoda	Malacostraca	Decapoda	Unidentified	Unidentified	Unidentified	24	0	0	0	0	0	0	0	0	0	0	0	0	0	0	0	0	0	0	0	0	0	0	0	0	0	0	0	0	0	0	0	0	0	0	0	0
MOTU_000037485	97	334708	Patella ulyssiponensis	species	Eukaryota	Metazoa	Mollusca	Gastropoda	order_Patellidae	Patellidae	Patella	Patella ulyssiponensis	12	0	0	0	0	0	0	0	0	0	0	0	0	0	0	0	0	0	0	0	0	0	0	0	0	0	0	0	0	0	0	0	0	0	0	0	0
MOTU_000037487	100	7719	Ciona intestinalis	species	Eukaryota	Metazoa	Chordata	Ascidiacea	Phlebobranchia	Cionidae	Ciona	Ciona intestinalis	12588	0	0	0	0	0	0	0	0	0	0	0	0	0	0	0	0	0	0	0	0	0	0	0	0	0	0	0	0	5	328	0	0	0	0	304	0
MOTU_000037773	75	33213	Bilateria	kingdom	Eukaryota	Metazoa	Unidentified	Unidentified	Unidentified	Unidentified	Unidentified	Unidentified	10	0	0	0	0	0	0	0	0	0	0	0	0	0	0	0	0	0	0	0	0	0	0	0	0	0	0	0	0	0	0	0	0	0	0	0	0
MOTU_000037880	75	33317	Protostomia	kingdom	Eukaryota	Metazoa	Unidentified	Unidentified	Unidentified	Unidentified	Unidentified	Unidentified	15	0	0	0	0	0	0	0	0	0	0	0	0	0	0	0	0	0	0	0	0	0	0	0	0	0	0	0	0	0	0	0	0	0	0	0	0
MOTU_000037947	100	557337	Bathyraja spinicauda	species	Eukaryota	Metazoa	Chordata	Chondrichthyes	Rajiformes	Arhynchobatidae	Bathyraja	Bathyraja spinicauda	141	0	0	0	0	0	0	0	0	0	0	0	0	0	0	0	0	0	0	0	0	0	0	0	0	0	0	0	0	0	0	0	0	0	0	0	0
MOTU_000037953	75	33317	Protostomia	kingdom	Eukaryota	Metazoa	Unidentified	Unidentified	Unidentified	Unidentified	Unidentified	Unidentified	15	0	0	0	0	0	0	0	0	0	0	0	0	0	0	0	0	0	0	0	0	0	0	0	0	0	0	0	0	0	0	0	0	0	0	0	0
MOTU_000038322	100	386614	Amblyraja radiata	species	Eukaryota	Metazoa	Chordata	Chondrichthyes	Rajiformes	Rajidae	Amblyraja	Amblyraja radiata	526	0	0	0	0	0	0	0	0	0	0	0	0	0	0	0	0	0	0	0	0	0	0	0	0	0	0	0	0	0	0	0	0	0	0	0	0
MOTU_000038363	97	231370	Oerstedia dorsalis	species	Eukaryota	Metazoa	Nemertea	Enopla	Monostilifera	Oerstediidae	Oerstedia	Oerstedia dorsalis	5476	0	0	0	122	0	0	0	0	0	0	0	0	0	0	0	0	0	0	0	0	121	402	77	124	2005	0	2625	0	0	0	0	0	0	0	0	0
MOTU_000038679	100	2815435	Boreomysis nobilis	species	Eukaryota	Metazoa	Arthropoda	Malacostraca	Mysida	Mysidae	Boreomysis	Boreomysis nobilis	175	0	0	0	0	0	0	0	0	0	0	0	0	0	0	0	0	0	0	0	0	0	0	0	0	0	0	0	0	0	0	0	0	0	0	0	0
MOTU_000039166	80	1206795	Lophotrochozoa	kingdom	Eukaryota	Metazoa	Unidentified	Unidentified	Unidentified	Unidentified	Unidentified	Unidentified	18	0	0	0	0	0	0	0	0	0	0	0	0	0	0	0	0	0	0	0	8	0	0	0	0	0	0	0	0	0	0	0	0	0	0	0	0
MOTU_000039493	85	500008	Leptothecata	order	Eukaryota	Metazoa	Cnidaria	Hydrozoa	Leptothecata	Unidentified	Unidentified	Unidentified	638	0	0	0	0	0	0	0	0	0	0	0	0	513	29	0	0	20	0	0	0	0	0	0	76	0	0	0	0	0	0	0	0	0	0	0	0
MOTU_000039608	100	371449	Jassa falcata	species	Eukaryota	Metazoa	Arthropoda	Malacostraca	Amphipoda	Ischyroceridae	Jassa	Jassa falcata	10	0	0	0	0	0	0	0	0	0	0	0	0	0	0	0	0	0	0	0	0	0	0	0	0	0	0	0	0	0	0	0	0	0	0	0	0
MOTU_000039613	90	500008	Leptothecata	order	Eukaryota	Metazoa	Cnidaria	Hydrozoa	Leptothecata	Unidentified	Unidentified	Unidentified	18	0	0	0	0	0	0	0	0	0	0	0	0	0	0	0	0	0	0	0	0	0	0	0	0	0	0	0	0	0	0	0	0	0	0	0	0
MOTU_000039727	75	33317	Protostomia	kingdom	Eukaryota	Metazoa	Unidentified	Unidentified	Unidentified	Unidentified	Unidentified	Unidentified	218	0	0	0	0	0	0	0	0	0	0	0	0	0	0	0	0	0	0	0	0	0	0	0	0	218	0	0	0	0	0	0	0	0	0	0	0
MOTU_000040065	75	6447	Mollusca	phylum	Eukaryota	Metazoa	Mollusca	Unidentified	Unidentified	Unidentified	Unidentified	Unidentified	19	0	0	0	0	0	0	0	0	0	0	0	0	0	0	0	0	0	0	0	0	0	0	0	0	0	0	0	0	0	0	0	0	0	0	0	0
MOTU_000040104	85	33317	Protostomia	kingdom	Eukaryota	Metazoa	Unidentified	Unidentified	Unidentified	Unidentified	Unidentified	Unidentified	26	0	0	0	0	0	0	0	0	0	0	0	0	0	0	0	0	0	0	0	0	0	0	0	0	0	0	0	0	0	0	0	0	0	0	0	26
MOTU_000040106	80	33317	Protostomia	kingdom	Eukaryota	Metazoa	Unidentified	Unidentified	Unidentified	Unidentified	Unidentified	Unidentified	10	0	0	0	0	0	0	0	0	0	0	0	0	0	0	0	0	0	0	0	0	0	0	0	0	0	0	0	0	0	0	0	0	0	0	0	0
MOTU_000040157	100	661998	Mitrocomella brownei	species	Eukaryota	Metazoa	Cnidaria	Hydrozoa	Leptothecata	Mitrocomidae	Mitrocomella	Mitrocomella brownei	180	0	0	0	0	0	0	0	0	0	0	0	0	0	0	0	0	0	0	0	0	0	0	0	34	146	0	0	0	0	0	0	0	0	0	0	0
MOTU_000040177	97	483406	Pilumnus	genus	Eukaryota	Metazoa	Arthropoda	Malacostraca	Decapoda	Pilumnidae	Pilumnus	Unidentified	163	0	0	0	0	0	0	0	0	0	0	0	0	62	101	0	0	0	0	0	0	0	0	0	0	0	0	0	0	0	0	0	0	0	0	0	0
MOTU_000040206	85	7721	Styelidae	family	Eukaryota	Metazoa	Chordata	Ascidiacea	Stolidobranchia	Styelidae	Unidentified	Unidentified	10	0	0	0	0	0	0	0	0	0	0	0	0	0	0	0	0	0	0	0	0	0	0	0	0	0	0	0	0	0	0	0	0	0	0	0	0
MOTU_000040389	100	1267145	Paracalanus quasimodo	species	Eukaryota	Metazoa	Arthropoda	Hexanauplia	Calanoida	Paracalanidae	Paracalanus	Paracalanus quasimodo	94	0	0	0	0	0	0	0	0	0	0	0	0	0	0	0	0	0	0	0	0	0	0	0	0	94	0	0	0	0	0	0	0	0	0	0	0
MOTU_000040399	75	6833	Calanoida	order	Eukaryota	Metazoa	Arthropoda	Hexanauplia	Calanoida	Unidentified	Unidentified	Unidentified	10	0	0	0	0	0	0	0	0	0	0	0	0	0	0	0	0	0	0	0	0	0	0	0	0	0	0	0	0	0	0	0	0	0	0	0	0
MOTU_000040406	80	977775	Panpulmonata	class	Eukaryota	Metazoa	Mollusca	Gastropoda	Unidentified	Unidentified	Unidentified	Unidentified	8	0	0	0	0	0	0	0	0	0	0	0	0	0	0	0	0	0	0	0	0	0	0	0	0	0	0	0	0	0	0	0	0	0	0	0	0
MOTU_000041128	97	56245	Aglantha digitale	species	Eukaryota	Metazoa	Cnidaria	Hydrozoa	Trachymedusae	Rhopalonematidae	Aglantha	Aglantha digitale	29	0	0	0	0	0	0	0	0	0	0	0	0	0	0	0	0	0	0	0	0	0	0	0	0	0	0	0	0	0	0	0	0	0	0	0	0
MOTU_000041267	97	884657	Myrianida quindecimdentata	species	Eukaryota	Metazoa	Annelida	Polychaeta	Phyllodocida	Syllidae	Myrianida	Myrianida quindecimdentata	300	0	0	0	0	0	0	0	0	0	0	0	0	0	0	0	0	0	0	0	0	45	0	0	255	0	0	0	0	0	0	0	0	0	0	0	0
MOTU_000041351	80	33208	Metazoa	kingdom	Eukaryota	Metazoa	Unidentified	Unidentified	Unidentified	Unidentified	Unidentified	Unidentified	9	0	0	0	0	0	0	0	0	0	0	0	0	0	0	0	0	0	0	0	0	0	0	0	0	0	0	0	0	0	0	0	0	0	0	0	0
MOTU_000042405	97	76183	Edmundsella pedata	species	Eukaryota	Metazoa	Mollusca	Gastropoda	Nudibranchia	Flabellinidae	Edmundsella	Edmundsella pedata	1274	0	0	0	0	0	0	0	0	0	0	0	0	0	0	0	0	0	0	0	0	0	0	0	0	0	0	1274	0	0	0	0	0	0	0	0	0
MOTU_000042444	80	61896	Callipallenidae	family	Eukaryota	Metazoa	Arthropoda	Pycnogonida	Pantopoda	Callipallenidae	Unidentified	Unidentified	10	0	0	0	0	0	0	0	0	0	0	0	0	0	0	0	0	0	0	0	0	0	0	0	0	0	0	0	0	0	0	0	0	0	0	0	0
MOTU_000043057	100	34820	Sebastes	genus	Eukaryota	Metazoa	Chordata	Actinopteri	Perciformes	Sebastidae	Sebastes	Unidentified	13	0	0	0	0	0	0	0	0	0	0	0	0	0	0	0	0	0	0	0	0	0	0	0	0	0	0	0	0	0	0	0	0	0	0	0	0
MOTU_000043064	75	2172821	Multicrustacea	superclass	Eukaryota	Metazoa	Arthropoda	Unidentified	Unidentified	Unidentified	Unidentified	Unidentified	377	0	0	0	0	0	0	0	0	0	35	0	0	0	0	0	0	0	0	0	0	342	0	0	0	0	0	0	0	0	0	0	0	0	0	0	0
MOTU_000043127	75	6656	Arthropoda	phylum	Eukaryota	Metazoa	Arthropoda	Unidentified	Unidentified	Unidentified	Unidentified	Unidentified	17	0	0	0	0	0	0	17	0	0	0	0	0	0	0	0	0	0	0	0	0	0	0	0	0	0	0	0	0	0	0	0	0	0	0	0	0
MOTU_000043168	80	6466	Trochidae	family	Eukaryota	Metazoa	Mollusca	Gastropoda	Trochida	Trochidae	Unidentified	Unidentified	49	0	0	0	0	0	0	0	0	0	0	0	0	0	0	0	0	0	0	0	0	0	0	0	0	0	0	0	0	0	0	0	0	0	49	0	0
MOTU_000043731	75	1206795	Lophotrochozoa	kingdom	Eukaryota	Metazoa	Unidentified	Unidentified	Unidentified	Unidentified	Unidentified	Unidentified	26	0	0	0	0	0	0	0	0	0	0	0	0	0	0	0	0	0	0	0	0	0	0	0	0	0	0	0	0	0	0	0	0	0	0	0	0
MOTU_000043771	80	2172821	Multicrustacea	superclass	Eukaryota	Metazoa	Arthropoda	Unidentified	Unidentified	Unidentified	Unidentified	Unidentified	44	0	0	0	0	0	0	0	0	0	22	22	0	0	0	0	0	0	0	0	0	0	0	0	0	0	0	0	0	0	0	0	0	0	0	0	0
MOTU_000043840	75	2172821	Multicrustacea	superclass	Eukaryota	Metazoa	Arthropoda	Unidentified	Unidentified	Unidentified	Unidentified	Unidentified	35	0	0	0	0	0	0	0	0	0	0	0	0	0	0	0	0	0	0	0	0	0	0	0	0	0	0	0	0	0	0	21	14	0	0	0	0
MOTU_000043875	97	1311803	Haminoea orteai	species	Eukaryota	Metazoa	Mollusca	Gastropoda	Cephalaspidea	Haminoeidae	Haminoea	Haminoea orteai	447	0	0	0	0	0	0	0	0	0	107	46	23	26	245	0	0	0	0	0	0	0	0	0	0	0	0	0	0	0	0	0	0	0	0	0	0
MOTU_000043919	85	373319	Pantopoda	order	Eukaryota	Metazoa	Arthropoda	Pycnogonida	Pantopoda	Unidentified	Unidentified	Unidentified	128	0	0	0	0	0	0	0	0	0	0	0	0	0	0	0	0	0	0	0	0	0	0	0	0	0	0	0	0	0	0	0	0	0	0	0	0
MOTU_000043939	80	1206795	Lophotrochozoa	kingdom	Eukaryota	Metazoa	Unidentified	Unidentified	Unidentified	Unidentified	Unidentified	Unidentified	20	0	0	0	0	0	0	0	0	0	0	20	0	0	0	0	0	0	0	0	0	0	0	0	0	0	0	0	0	0	0	0	0	0	0	0	0
MOTU_000044089	85	37516	Hydroidolina	subclass	Eukaryota	Metazoa	Cnidaria	Hydrozoa	Unidentified	Unidentified	Unidentified	Unidentified	164	0	0	0	0	0	0	0	0	0	0	23	0	35	43	0	0	0	0	0	0	0	0	0	0	0	0	0	0	0	0	0	0	0	0	0	0
MOTU_000044264	75	197563	Mandibulata	phylum	Eukaryota	Metazoa	Arthropoda	Unidentified	Unidentified	Unidentified	Unidentified	Unidentified	73	0	0	0	0	0	0	0	0	0	0	0	0	0	0	0	0	0	0	0	0	0	0	0	0	0	0	0	0	0	0	0	0	0	0	0	0
MOTU_000044288	100	997042	Pseudopolydora paucibranchiata	species	Eukaryota	Metazoa	Annelida	Polychaeta	Spionida	Spionidae	Pseudopolydora	Pseudopolydora paucibranchiata	105	0	0	0	0	0	0	0	0	0	0	0	0	0	0	0	0	0	0	0	0	0	0	0	0	0	0	0	0	0	0	0	11	0	72	17	0
MOTU_000044294	95	6348	Phyllodocida	order	Eukaryota	Metazoa	Annelida	Polychaeta	Phyllodocida	Unidentified	Unidentified	Unidentified	160	0	0	89	0	18	0	0	0	0	53	0	0	0	0	0	0	0	0	0	0	0	0	0	0	0	0	0	0	0	0	0	0	0	0	0	0
MOTU_000044605	85	2053715	Trinchesiidae	family	Eukaryota	Metazoa	Mollusca	Gastropoda	Nudibranchia	Trinchesiidae	Unidentified	Unidentified	100	0	0	0	0	0	0	0	0	0	0	0	0	0	100	0	0	0	0	0	0	0	0	0	0	0	0	0	0	0	0	0	0	0	0	0	0
MOTU_000045105	75	33317	Protostomia	kingdom	Eukaryota	Metazoa	Unidentified	Unidentified	Unidentified	Unidentified	Unidentified	Unidentified	60	0	0	0	0	0	0	0	0	0	0	0	0	0	0	0	0	0	0	0	0	0	0	0	60	0	0	0	0	0	0	0	0	0	0	0	0
MOTU_000045116	80	116569	Neocopepoda	infraclass	Eukaryota	Metazoa	Arthropoda	Hexanauplia	Unidentified	Unidentified	Unidentified	Unidentified	68	0	0	0	0	0	0	0	0	0	0	0	0	0	0	0	0	0	0	0	0	0	0	0	68	0	0	0	0	0	0	0	0	0	0	0	0
MOTU_000045193	70	6217	Nemertea	phylum	Eukaryota	Metazoa	Nemertea	Unidentified	Unidentified	Unidentified	Unidentified	Unidentified	64	0	0	0	0	0	0	0	0	0	0	0	0	0	0	0	0	0	0	0	0	0	0	0	0	0	0	0	0	0	0	0	0	0	0	0	0
MOTU_000045198	100	868032	Laonice cirrata	species	Eukaryota	Metazoa	Annelida	Polychaeta	Spionida	Spionidae	Laonice	Laonice cirrata	32	0	0	0	0	0	0	0	0	0	0	0	0	0	0	0	0	0	0	0	0	0	0	0	0	0	0	0	0	0	0	0	0	0	0	0	0
MOTU_000045230	80	6340	Annelida	phylum	Eukaryota	Metazoa	Annelida	Unidentified	Unidentified	Unidentified	Unidentified	Unidentified	15	0	0	0	0	0	0	0	0	0	0	0	0	0	0	0	0	0	0	0	0	0	0	0	0	0	0	0	0	0	0	0	0	0	0	0	0
MOTU_000045240	97	1732108	Jassa herdmani	species	Eukaryota	Metazoa	Arthropoda	Malacostraca	Amphipoda	Ischyroceridae	Jassa	Jassa herdmani	14	0	0	0	0	0	0	0	0	0	0	0	0	0	0	0	0	0	0	0	0	0	0	0	0	0	0	0	0	0	0	0	0	0	0	0	0
MOTU_000045317	90	32569	Obelia	genus	Eukaryota	Metazoa	Cnidaria	Hydrozoa	Leptothecata	Obeliidae	Obelia	Unidentified	10	0	0	0	0	0	0	0	0	0	0	0	0	0	0	0	0	0	0	0	0	0	0	0	0	0	0	0	0	0	0	0	0	0	0	0	0
MOTU_000045499	85	500008	Leptothecata	order	Eukaryota	Metazoa	Cnidaria	Hydrozoa	Leptothecata	Unidentified	Unidentified	Unidentified	817	0	70	0	0	0	0	0	0	0	266	68	116	232	0	18	47	0	0	0	0	0	0	0	0	0	0	0	0	0	0	0	0	0	0	0	0
MOTU_000045587	100	557236	Liocarcinus vernalis	species	Eukaryota	Metazoa	Arthropoda	Malacostraca	Decapoda	Polybiidae	Liocarcinus	Liocarcinus vernalis	8	0	0	0	0	0	0	0	0	0	0	0	0	0	0	0	0	0	0	0	0	0	0	0	0	0	0	0	0	0	0	0	0	0	0	0	0
MOTU_000045917	97	152546	Parablennius incognitus	species	Eukaryota	Metazoa	Chordata	Actinopteri	Blenniiformes	Blenniidae	Parablennius	Parablennius incognitus	10306	0	0	0	0	0	0	0	0	0	0	0	0	0	0	0	0	0	0	0	0	0	0	0	0	0	0	0	0	0	0	0	0	0	0	0	0
MOTU_000045961	80	6072	Eumetazoa	kingdom	Eukaryota	Metazoa	Unidentified	Unidentified	Unidentified	Unidentified	Unidentified	Unidentified	57	0	0	0	0	0	0	0	0	0	0	0	0	0	0	0	0	0	0	0	0	0	0	0	0	0	0	0	0	0	0	0	0	0	0	0	0
MOTU_000045982	90	483406	Pilumnus	genus	Eukaryota	Metazoa	Arthropoda	Malacostraca	Decapoda	Pilumnidae	Pilumnus	Unidentified	611	0	0	0	0	0	0	0	0	0	0	0	0	112	0	0	0	0	0	0	0	0	0	0	0	0	0	0	0	0	0	0	0	0	0	0	0
MOTU_000048290	100	666338	Eukrohnia bathyantarctica	species	Eukaryota	Metazoa	Chaetognatha	Sagittoidea	Phragmophora	Eukrohniidae	Eukrohnia	Eukrohnia bathyantarctica	11	0	0	0	0	0	0	0	0	0	0	0	0	0	0	0	0	0	0	0	0	0	0	0	0	0	0	0	0	0	0	0	0	0	0	0	0
MOTU_000048301	100	342082	Xantho hydrophilus	species	Eukaryota	Metazoa	Arthropoda	Malacostraca	Decapoda	Xanthidae	Xantho	Xantho hydrophilus	130	0	0	0	0	0	0	0	0	0	0	0	0	0	130	0	0	0	0	0	0	0	0	0	0	0	0	0	0	0	0	0	0	0	0	0	0
MOTU_000048947	85	6833	Calanoida	order	Eukaryota	Metazoa	Arthropoda	Hexanauplia	Calanoida	Unidentified	Unidentified	Unidentified	181	0	0	0	0	0	0	0	0	0	0	0	0	0	0	0	0	0	0	0	0	0	0	0	0	0	0	0	0	0	0	0	0	0	0	0	0
MOTU_000049149	75	33317	Protostomia	kingdom	Eukaryota	Metazoa	Unidentified	Unidentified	Unidentified	Unidentified	Unidentified	Unidentified	8	0	0	0	0	0	0	0	0	0	0	0	0	0	0	0	0	0	0	0	0	0	0	0	0	0	0	0	0	0	0	0	0	0	0	0	0
MOTU_000049419	90	6072	Eumetazoa	kingdom	Eukaryota	Metazoa	Unidentified	Unidentified	Unidentified	Unidentified	Unidentified	Unidentified	8	0	0	0	0	0	0	0	0	0	0	0	0	0	0	0	0	0	0	0	0	0	0	0	0	0	0	0	0	0	0	0	0	0	0	0	0
MOTU_000049745	75	6072	Eumetazoa	kingdom	Eukaryota	Metazoa	Unidentified	Unidentified	Unidentified	Unidentified	Unidentified	Unidentified	5	0	0	0	0	5	0	0	0	0	0	0	0	0	0	0	0	0	0	0	0	0	0	0	0	0	0	0	0	0	0	0	0	0	0	0	0
MOTU_000049784	75	88770	Panarthropoda	kingdom	Eukaryota	Metazoa	Unidentified	Unidentified	Unidentified	Unidentified	Unidentified	Unidentified	84	0	0	0	0	0	0	0	0	0	0	0	0	0	0	0	0	0	0	0	0	0	0	0	0	84	0	0	0	0	0	0	0	0	0	0	0
MOTU_000050980	80	33208	Metazoa	kingdom	Eukaryota	Metazoa	Unidentified	Unidentified	Unidentified	Unidentified	Unidentified	Unidentified	11	0	0	0	0	0	0	0	0	0	0	0	0	0	0	0	0	0	0	0	0	0	0	0	0	0	0	0	0	0	0	0	0	0	0	0	0
MOTU_000051837	97	2023630	Facelina vicina	species	Eukaryota	Metazoa	Mollusca	Gastropoda	Nudibranchia	Facelinidae	Facelina	Facelina vicina	35	0	0	0	0	0	0	17	0	0	0	0	0	0	0	0	0	0	0	0	0	0	0	0	0	0	0	0	0	0	0	0	0	0	0	18	0
MOTU_000051949	80	6073	Cnidaria	phylum	Eukaryota	Metazoa	Cnidaria	Unidentified	Unidentified	Unidentified	Unidentified	Unidentified	9	0	0	0	0	0	0	0	0	0	0	0	0	0	0	0	0	0	0	0	0	0	0	0	0	0	0	0	0	0	0	0	0	0	0	0	0
MOTU_000053679	97	138984	Chamelea gallina	species	Eukaryota	Metazoa	Mollusca	Bivalvia	Venerida	Veneridae	Chamelea	Chamelea gallina	21	0	0	0	0	0	0	0	0	0	0	0	0	0	0	0	0	0	0	0	0	0	0	0	0	0	0	0	0	0	0	0	0	0	0	0	0
MOTU_000053715	85	6072	Eumetazoa	kingdom	Eukaryota	Metazoa	Unidentified	Unidentified	Unidentified	Unidentified	Unidentified	Unidentified	17	0	0	0	0	0	0	0	0	0	0	0	0	0	0	0	0	0	0	0	0	0	0	0	0	0	0	0	0	0	0	0	0	0	0	0	0
MOTU_000053726	80	308583	Aglaophenia	genus	Eukaryota	Metazoa	Cnidaria	Hydrozoa	Leptothecata	Aglaopheniidae	Aglaophenia	Unidentified	9	0	0	0	0	0	0	0	0	0	0	0	0	0	0	0	0	0	0	0	0	0	0	0	0	0	0	0	0	0	0	0	0	0	0	0	0
MOTU_000053730	75	6072	Eumetazoa	kingdom	Eukaryota	Metazoa	Unidentified	Unidentified	Unidentified	Unidentified	Unidentified	Unidentified	9	0	0	0	0	0	0	0	0	0	0	0	0	0	0	0	0	0	0	0	0	0	0	0	0	0	0	0	0	0	0	0	0	0	0	0	0
MOTU_000053764	85	500008	Leptothecata	order	Eukaryota	Metazoa	Cnidaria	Hydrozoa	Leptothecata	Unidentified	Unidentified	Unidentified	8	0	0	0	0	0	0	0	0	0	0	0	0	0	0	0	0	0	0	0	0	0	0	0	0	0	0	0	0	0	0	0	0	0	0	0	0
MOTU_000053770	85	33208	Metazoa	kingdom	Eukaryota	Metazoa	Unidentified	Unidentified	Unidentified	Unidentified	Unidentified	Unidentified	8	0	0	0	0	0	0	0	0	0	0	0	0	0	0	0	0	0	0	0	0	0	0	0	0	0	0	0	0	0	0	0	0	0	0	0	0
MOTU_000053773	85	371448	Jassa	genus	Eukaryota	Metazoa	Arthropoda	Malacostraca	Amphipoda	Ischyroceridae	Jassa	Unidentified	8	0	0	0	0	0	0	0	0	0	0	0	0	0	0	0	0	0	0	0	0	0	0	0	0	0	0	0	0	0	0	0	0	0	0	0	0
MOTU_000055718	75	197563	Mandibulata	phylum	Eukaryota	Metazoa	Arthropoda	Unidentified	Unidentified	Unidentified	Unidentified	Unidentified	9	0	0	0	0	0	0	0	0	0	0	0	0	0	0	0	0	0	0	0	0	0	0	0	0	0	9	0	0	0	0	0	0	0	0	0	0
MOTU_000055728	85	1779161	Spongillida	order	Eukaryota	Metazoa	Porifera	Demospongiae	Spongillida	Unidentified	Unidentified	Unidentified	8	0	0	0	0	0	0	0	0	0	0	0	0	0	0	0	0	0	0	0	0	0	0	0	0	0	8	0	0	0	0	0	0	0	0	0	0
MOTU_000057226	100	130079	Oculina	genus	Eukaryota	Metazoa	Cnidaria	Anthozoa	Scleractinia	Oculinidae	Oculina	Unidentified	12	0	0	0	0	0	0	0	0	0	0	0	0	0	0	0	0	0	0	0	0	0	0	0	0	0	12	0	0	0	0	0	0	0	0	0	0
MOTU_000058466	80	33208	Metazoa	kingdom	Eukaryota	Metazoa	Unidentified	Unidentified	Unidentified	Unidentified	Unidentified	Unidentified	9	0	0	0	0	0	0	0	0	0	0	0	0	0	0	0	0	0	0	0	0	0	0	0	0	0	9	0	0	0	0	0	0	0	0	0	0
MOTU_000058830	97	37806	Balanidae	family	Eukaryota	Metazoa	Arthropoda	Thecostraca	Balanomorpha	Balanidae	Unidentified	Unidentified	9882	0	0	0	0	0	0	0	0	0	0	0	0	0	0	0	0	0	0	0	0	0	0	0	0	0	0	9882	0	0	0	0	0	0	0	0	0
MOTU_000058833	85	406428	Filifera	suborder	Eukaryota	Metazoa	Cnidaria	Hydrozoa	Anthoathecata	Unidentified	Unidentified	Unidentified	15720	0	0	0	0	0	0	0	0	0	0	0	0	0	0	0	0	0	0	0	0	0	0	0	44	646	0	15030	0	0	0	0	0	0	0	0	0
MOTU_000062949	75	33317	Protostomia	kingdom	Eukaryota	Metazoa	Unidentified	Unidentified	Unidentified	Unidentified	Unidentified	Unidentified	298	0	0	0	0	0	0	0	0	0	0	0	0	0	0	0	0	0	0	0	0	0	0	0	0	298	0	0	0	0	0	0	0	0	0	0	0
MOTU_000065568	80	6448	Gastropoda	class	Eukaryota	Metazoa	Mollusca	Gastropoda	Unidentified	Unidentified	Unidentified	Unidentified	7	0	0	0	0	0	0	0	0	0	0	0	0	0	0	0	0	0	0	0	0	0	0	0	0	0	0	0	0	0	0	0	0	0	0	0	0
MOTU_000065598	80	105390	Errantia	subclass	Eukaryota	Metazoa	Annelida	Polychaeta	Unidentified	Unidentified	Unidentified	Unidentified	554	0	0	0	0	0	0	0	0	0	0	0	0	0	0	0	0	0	0	0	0	0	0	0	0	0	0	0	0	0	0	0	0	0	31	0	0
MOTU_000066209	97	113644	Calanus glacialis	species	Eukaryota	Metazoa	Arthropoda	Hexanauplia	Calanoida	Calanidae	Calanus	Calanus glacialis	32	0	0	0	0	0	0	0	0	0	0	0	0	0	0	0	0	0	0	0	0	0	0	0	0	0	32	0	0	0	0	0	0	0	0	0	0
MOTU_000066281	75	33317	Protostomia	kingdom	Eukaryota	Metazoa	Unidentified	Unidentified	Unidentified	Unidentified	Unidentified	Unidentified	10	0	0	0	0	0	0	0	0	0	0	0	0	0	0	0	0	0	0	0	0	0	0	0	0	0	0	0	0	0	0	0	0	0	0	0	0
MOTU_000066300	75	6072	Eumetazoa	kingdom	Eukaryota	Metazoa	Unidentified	Unidentified	Unidentified	Unidentified	Unidentified	Unidentified	7	0	0	0	0	0	0	0	0	0	0	0	0	0	0	0	0	0	0	0	0	0	0	0	0	0	0	0	0	0	0	0	0	0	0	0	0
MOTU_000066329	80	1206795	Lophotrochozoa	kingdom	Eukaryota	Metazoa	Unidentified	Unidentified	Unidentified	Unidentified	Unidentified	Unidentified	264	0	0	0	0	0	0	0	0	0	0	0	0	0	0	0	0	0	0	0	0	0	0	0	0	0	0	0	0	0	0	0	0	0	0	0	0
MOTU_000066354	80	6072	Eumetazoa	kingdom	Eukaryota	Metazoa	Unidentified	Unidentified	Unidentified	Unidentified	Unidentified	Unidentified	51	0	0	0	0	0	0	0	0	0	0	0	0	0	0	0	0	0	0	0	0	0	0	0	0	0	0	0	0	0	0	0	0	0	0	0	0
MOTU_000066370	70	33317	Protostomia	kingdom	Eukaryota	Metazoa	Unidentified	Unidentified	Unidentified	Unidentified	Unidentified	Unidentified	36	0	0	0	0	0	0	0	0	0	0	0	0	0	0	0	0	0	0	0	0	0	0	0	0	0	0	0	0	0	0	0	0	0	0	0	0
MOTU_000066373	75	33317	Protostomia	kingdom	Eukaryota	Metazoa	Unidentified	Unidentified	Unidentified	Unidentified	Unidentified	Unidentified	35	0	0	0	0	0	0	0	0	0	0	0	0	0	0	0	0	0	0	0	0	0	0	0	0	0	0	0	0	0	0	0	0	0	0	0	0
MOTU_000066382	75	33317	Protostomia	kingdom	Eukaryota	Metazoa	Unidentified	Unidentified	Unidentified	Unidentified	Unidentified	Unidentified	30	0	0	0	0	0	0	0	0	0	0	0	0	0	0	0	0	0	0	0	0	0	0	0	0	0	0	0	0	0	0	0	0	0	0	0	0
MOTU_000066387	80	33208	Metazoa	kingdom	Eukaryota	Metazoa	Unidentified	Unidentified	Unidentified	Unidentified	Unidentified	Unidentified	26	0	0	0	0	0	0	0	0	0	0	0	0	0	0	0	0	0	0	0	0	0	0	0	0	0	0	0	0	0	0	0	0	0	0	0	0
MOTU_000066392	70	2172821	Multicrustacea	superclass	Eukaryota	Metazoa	Arthropoda	Unidentified	Unidentified	Unidentified	Unidentified	Unidentified	24	0	0	0	0	0	0	0	0	0	0	0	0	0	0	0	0	0	0	0	0	0	0	0	0	0	0	0	0	0	0	0	0	0	0	0	0
MOTU_000066397	80	1489341	Osteoglossocephalai	class	Eukaryota	Metazoa	Chordata	Actinopteri	Unidentified	Unidentified	Unidentified	Unidentified	23	0	0	0	0	0	0	0	0	0	0	0	0	0	0	0	0	0	0	0	0	0	0	0	0	0	0	0	0	0	0	0	0	0	0	0	0
MOTU_000066398	100	72725	Spatangus purpureus	species	Eukaryota	Metazoa	Echinodermata	Echinoidea	Spatangoida	Spatangidae	Spatangus	Spatangus purpureus	23	0	0	0	0	0	0	0	0	0	0	0	0	0	0	0	0	0	0	0	0	0	0	0	0	0	0	0	0	0	0	0	0	0	0	0	0
MOTU_000066409	75	1206795	Lophotrochozoa	kingdom	Eukaryota	Metazoa	Unidentified	Unidentified	Unidentified	Unidentified	Unidentified	Unidentified	20	0	0	0	0	0	0	0	0	0	0	0	0	0	0	0	0	0	0	0	0	0	0	0	0	0	0	0	0	0	0	0	0	0	0	0	0
MOTU_000066464	80	6340	Annelida	phylum	Eukaryota	Metazoa	Annelida	Unidentified	Unidentified	Unidentified	Unidentified	Unidentified	1314	0	0	0	0	0	0	0	0	0	0	0	0	0	0	0	0	0	0	0	0	0	0	0	1314	0	0	0	0	0	0	0	0	0	0	0	0
MOTU_000066475	97	418328	Branchiosyllis exilis	species	Eukaryota	Metazoa	Annelida	Polychaeta	Phyllodocida	Syllidae	Branchiosyllis	Branchiosyllis exilis	701	0	0	0	0	0	0	0	0	0	0	0	0	0	0	0	0	0	0	0	0	0	0	0	701	0	0	0	0	0	0	0	0	0	0	0	0
MOTU_000066489	75	33317	Protostomia	kingdom	Eukaryota	Metazoa	Unidentified	Unidentified	Unidentified	Unidentified	Unidentified	Unidentified	346	0	0	0	0	0	0	0	0	0	0	0	0	0	0	0	0	0	0	0	0	0	0	0	346	0	0	0	0	0	0	0	0	0	0	0	0
MOTU_000066495	97	201676	Scolecithricella dentata	species	Eukaryota	Metazoa	Arthropoda	Hexanauplia	Calanoida	Scolecitrichidae	Scolecithricella	Scolecithricella dentata	250	0	0	0	0	0	0	0	0	0	0	0	0	0	0	0	0	0	0	0	0	0	0	0	250	0	0	0	0	0	0	0	0	0	0	0	0
MOTU_000066504	100	114068	Calanus helgolandicus	species	Eukaryota	Metazoa	Arthropoda	Hexanauplia	Calanoida	Calanidae	Calanus	Calanus helgolandicus	252	0	0	0	0	0	0	0	0	0	0	0	0	0	0	0	0	0	0	0	0	0	0	0	252	0	0	0	0	0	0	0	0	0	0	0	0
MOTU_000066511	80	33317	Protostomia	kingdom	Eukaryota	Metazoa	Unidentified	Unidentified	Unidentified	Unidentified	Unidentified	Unidentified	166	0	0	0	0	0	0	0	0	0	0	0	0	0	0	0	0	0	0	0	0	0	0	0	166	0	0	0	0	0	0	0	0	0	0	0	0
MOTU_000066512	97	308583	Aglaophenia	genus	Eukaryota	Metazoa	Cnidaria	Hydrozoa	Leptothecata	Aglaopheniidae	Aglaophenia	Unidentified	180	0	0	0	0	16	0	0	0	0	0	0	0	0	0	0	0	0	0	0	0	0	0	0	164	0	0	0	0	0	0	0	0	0	0	0	0
MOTU_000066524	75	33317	Protostomia	kingdom	Eukaryota	Metazoa	Unidentified	Unidentified	Unidentified	Unidentified	Unidentified	Unidentified	135	0	0	0	0	0	0	0	0	0	0	0	0	0	0	0	0	0	0	0	0	0	0	0	135	0	0	0	0	0	0	0	0	0	0	0	0
MOTU_000066537	80	1732196	Senticaudata	suborder	Eukaryota	Metazoa	Arthropoda	Malacostraca	Amphipoda	Unidentified	Unidentified	Unidentified	99	0	0	0	0	0	0	0	0	0	0	0	0	0	0	0	0	0	0	0	0	0	0	0	99	0	0	0	0	0	0	0	0	0	0	0	0
MOTU_000066542	75	2172821	Multicrustacea	superclass	Eukaryota	Metazoa	Arthropoda	Unidentified	Unidentified	Unidentified	Unidentified	Unidentified	92	0	0	0	0	0	0	0	0	0	0	0	0	0	0	0	0	0	0	0	0	0	0	0	92	0	0	0	0	0	0	0	0	0	0	0	0
MOTU_000066544	75	33317	Protostomia	kingdom	Eukaryota	Metazoa	Unidentified	Unidentified	Unidentified	Unidentified	Unidentified	Unidentified	88	0	0	0	0	0	0	0	0	0	0	0	0	0	0	0	0	0	0	0	0	0	0	0	88	0	0	0	0	0	0	0	0	0	0	0	0
MOTU_000066557	100	149005	Clausocalanus lividus	species	Eukaryota	Metazoa	Arthropoda	Hexanauplia	Calanoida	Clausocalanidae	Clausocalanus	Clausocalanus lividus	110	0	0	0	0	0	0	0	0	0	0	0	0	0	0	0	0	0	0	0	0	0	0	0	110	0	0	0	0	0	0	0	0	0	0	0	0
MOTU_000066564	75	6448	Gastropoda	class	Eukaryota	Metazoa	Mollusca	Gastropoda	Unidentified	Unidentified	Unidentified	Unidentified	73	0	0	0	0	0	0	0	0	0	0	0	0	0	0	0	0	0	0	0	0	0	0	0	73	0	0	0	0	0	0	0	0	0	0	0	0
MOTU_000066566	97	88928	Micrura fasciolata	species	Eukaryota	Metazoa	Nemertea	Pilidiophora	Heteronemertea	Lineidae	Micrura	Micrura fasciolata	100	0	0	0	0	0	0	0	0	0	0	0	0	0	0	0	0	0	0	0	0	0	0	0	100	0	0	0	0	0	0	0	0	0	0	0	0
MOTU_000066570	75	6448	Gastropoda	class	Eukaryota	Metazoa	Mollusca	Gastropoda	Unidentified	Unidentified	Unidentified	Unidentified	70	0	0	0	0	0	0	0	0	0	0	0	0	0	0	0	0	0	0	0	0	0	0	0	70	0	0	0	0	0	0	0	0	0	0	0	0
MOTU_000066575	80	116571	Podoplea	superorder	Eukaryota	Metazoa	Arthropoda	Hexanauplia	Unidentified	Unidentified	Unidentified	Unidentified	66	0	0	0	0	0	0	0	0	0	0	0	0	0	0	0	0	0	0	0	0	0	0	0	66	0	0	0	0	0	0	0	0	0	0	0	0
MOTU_000066578	97	557824	Oncaea scottodicarloi	species	Eukaryota	Metazoa	Arthropoda	Hexanauplia	Poecilostomatoida	Oncaeidae	Oncaea	Oncaea scottodicarloi	106	0	0	0	0	0	0	0	0	0	0	0	0	0	0	0	0	0	0	0	0	0	0	0	106	0	0	0	0	0	0	0	0	0	0	0	0
MOTU_000066579	75	33208	Metazoa	kingdom	Eukaryota	Metazoa	Unidentified	Unidentified	Unidentified	Unidentified	Unidentified	Unidentified	63	0	0	0	0	0	0	0	0	0	0	0	0	0	0	0	0	0	0	0	0	0	0	0	63	0	0	0	0	0	0	0	0	0	0	0	0
MOTU_000066584	97	219665	Facelina bostoniensis	species	Eukaryota	Metazoa	Mollusca	Gastropoda	Nudibranchia	Facelinidae	Facelina	Facelina bostoniensis	91	0	0	0	0	0	0	0	0	0	0	0	0	0	0	0	0	0	0	0	0	0	0	0	91	0	0	0	0	0	0	0	0	0	0	0	0
MOTU_000066594	75	33317	Protostomia	kingdom	Eukaryota	Metazoa	Unidentified	Unidentified	Unidentified	Unidentified	Unidentified	Unidentified	59	0	0	0	0	0	0	0	0	0	0	0	0	0	0	0	0	0	0	0	0	0	0	0	59	0	0	0	0	0	0	0	0	0	0	0	0
MOTU_000066597	81	6947	Prostigmata	suborder	Eukaryota	Metazoa	Arthropoda	Arachnida	Trombidiformes	Unidentified	Unidentified	Unidentified	57	0	0	0	0	0	0	0	0	0	0	0	0	0	0	0	0	0	0	0	0	0	0	0	57	0	0	0	0	0	0	0	0	0	0	0	0
MOTU_000066611	80	2172821	Multicrustacea	superclass	Eukaryota	Metazoa	Arthropoda	Unidentified	Unidentified	Unidentified	Unidentified	Unidentified	52	0	0	0	0	0	0	0	0	0	0	0	0	0	0	0	0	0	0	0	0	0	0	0	52	0	0	0	0	0	0	0	0	0	0	0	0
MOTU_000066612	80	6072	Eumetazoa	kingdom	Eukaryota	Metazoa	Unidentified	Unidentified	Unidentified	Unidentified	Unidentified	Unidentified	52	0	0	0	0	0	0	0	0	0	0	0	0	0	0	0	0	0	0	0	0	0	0	0	52	0	0	0	0	0	0	0	0	0	0	0	0
MOTU_000066621	75	197562	Pancrustacea	phylum	Eukaryota	Metazoa	Arthropoda	Unidentified	Unidentified	Unidentified	Unidentified	Unidentified	49	0	0	0	0	0	0	0	0	0	0	0	0	0	0	0	0	0	0	0	0	0	0	0	49	0	0	0	0	0	0	0	0	0	0	0	0
MOTU_000066627	85	33213	Bilateria	kingdom	Eukaryota	Metazoa	Unidentified	Unidentified	Unidentified	Unidentified	Unidentified	Unidentified	47	0	0	0	0	0	0	0	0	0	0	0	0	0	0	0	0	0	0	0	0	0	0	0	47	0	0	0	0	0	0	0	0	0	0	0	0
MOTU_000066632	85	373319	Pantopoda	order	Eukaryota	Metazoa	Arthropoda	Pycnogonida	Pantopoda	Unidentified	Unidentified	Unidentified	47	0	0	0	0	0	0	0	0	0	0	0	0	0	0	0	0	0	0	0	0	0	0	0	47	0	0	0	0	0	0	0	0	0	0	0	0
MOTU_000066636	97	371465	Ampithoe rubricata	species	Eukaryota	Metazoa	Arthropoda	Malacostraca	Amphipoda	Ampithoidae	Ampithoe	Ampithoe rubricata	67	0	0	0	0	0	0	0	0	0	0	0	0	0	0	0	0	0	0	0	0	0	0	0	45	0	0	0	0	0	0	0	0	0	0	0	0
MOTU_000066639	75	1206795	Lophotrochozoa	kingdom	Eukaryota	Metazoa	Unidentified	Unidentified	Unidentified	Unidentified	Unidentified	Unidentified	45	0	0	0	0	0	0	0	0	0	0	0	0	0	0	0	0	0	0	0	0	0	0	0	45	0	0	0	0	0	0	0	0	0	0	0	0
MOTU_000066641	80	6072	Eumetazoa	kingdom	Eukaryota	Metazoa	Unidentified	Unidentified	Unidentified	Unidentified	Unidentified	Unidentified	43	0	0	0	0	0	0	0	0	0	0	0	0	0	0	0	0	0	0	0	0	0	0	0	43	0	0	0	0	0	0	0	0	0	0	0	0
MOTU_000066648	75	6072	Eumetazoa	kingdom	Eukaryota	Metazoa	Unidentified	Unidentified	Unidentified	Unidentified	Unidentified	Unidentified	41	0	0	0	0	0	0	0	0	0	0	0	0	0	0	0	0	0	0	0	0	0	0	0	41	0	0	0	0	0	0	0	0	0	0	0	0
MOTU_000066652	100	182798	Ctenocalanus vanus	species	Eukaryota	Metazoa	Arthropoda	Hexanauplia	Calanoida	Calanidae	Ctenocalanus	Ctenocalanus vanus	40	0	0	0	0	0	0	0	0	0	0	0	0	0	0	0	0	0	0	0	0	0	0	0	40	0	0	0	0	0	0	0	0	0	0	0	0
MOTU_000066654	90	6833	Calanoida	order	Eukaryota	Metazoa	Arthropoda	Hexanauplia	Calanoida	Unidentified	Unidentified	Unidentified	40	0	0	0	0	0	0	0	0	0	0	0	0	0	0	0	0	0	0	0	0	0	0	0	40	0	0	0	0	0	0	0	0	0	0	0	0
MOTU_000066663	90	42760	Physonectae	suborder	Eukaryota	Metazoa	Cnidaria	Hydrozoa	Siphonophorae	Unidentified	Unidentified	Unidentified	37	0	0	0	0	0	0	0	0	0	0	0	0	0	0	0	0	0	0	0	0	0	0	0	37	0	0	0	0	0	0	0	0	0	0	0	0
MOTU_000066679	80	2172821	Multicrustacea	superclass	Eukaryota	Metazoa	Arthropoda	Unidentified	Unidentified	Unidentified	Unidentified	Unidentified	34	0	0	0	0	0	0	0	0	0	0	0	0	0	0	0	0	0	0	0	0	0	0	0	34	0	0	0	0	0	0	0	0	0	0	0	0
MOTU_000066680	80	33317	Protostomia	kingdom	Eukaryota	Metazoa	Unidentified	Unidentified	Unidentified	Unidentified	Unidentified	Unidentified	33	0	0	0	0	0	0	0	0	0	0	0	0	0	0	0	0	0	0	0	0	0	0	0	33	0	0	0	0	0	0	0	0	0	0	0	0
MOTU_000066683	97	148996	Clausocalanus arcuicornis	species	Eukaryota	Metazoa	Arthropoda	Hexanauplia	Calanoida	Clausocalanidae	Clausocalanus	Clausocalanus arcuicornis	32	0	0	0	0	0	0	0	0	0	0	0	0	0	0	0	0	0	0	0	0	0	0	0	32	0	0	0	0	0	0	0	0	0	0	0	0
MOTU_000066689	75	33317	Protostomia	kingdom	Eukaryota	Metazoa	Unidentified	Unidentified	Unidentified	Unidentified	Unidentified	Unidentified	31	0	0	0	0	0	0	0	0	0	0	0	0	0	0	0	0	0	0	0	0	0	0	0	31	0	0	0	0	0	0	0	0	0	0	0	0
MOTU_000066728	85	500008	Leptothecata	order	Eukaryota	Metazoa	Cnidaria	Hydrozoa	Leptothecata	Unidentified	Unidentified	Unidentified	203	0	0	0	0	0	0	0	0	0	0	0	0	0	0	0	0	0	0	0	0	0	0	0	0	203	0	0	0	0	0	0	0	0	0	0	0
MOTU_000066838	75	2172821	Multicrustacea	superclass	Eukaryota	Metazoa	Arthropoda	Unidentified	Unidentified	Unidentified	Unidentified	Unidentified	880	0	0	0	0	0	0	0	0	0	0	0	0	0	0	0	0	0	0	0	0	0	0	0	0	880	0	0	0	0	0	0	0	0	0	0	0
MOTU_000066839	80	6073	Cnidaria	phylum	Eukaryota	Metazoa	Cnidaria	Unidentified	Unidentified	Unidentified	Unidentified	Unidentified	1124	0	246	0	0	0	0	0	0	0	0	0	0	0	0	0	0	0	0	0	0	0	0	0	0	878	0	0	0	0	0	0	0	0	0	0	0
MOTU_000066844	97	2951282	Eusyllis assimilis	species	Eukaryota	Metazoa	Annelida	Polychaeta	Phyllodocida	Syllidae	Eusyllis	Eusyllis assimilis	1728	0	0	296	56	0	0	0	0	0	0	0	0	0	0	0	0	0	0	0	14	0	36	0	48	1278	0	0	0	0	0	0	0	0	0	0	0
MOTU_000066848	80	6833	Calanoida	order	Eukaryota	Metazoa	Arthropoda	Hexanauplia	Calanoida	Unidentified	Unidentified	Unidentified	683	0	0	0	0	0	0	0	0	0	0	0	0	0	0	0	0	0	0	0	0	0	0	0	0	683	0	0	0	0	0	0	0	0	0	0	0
MOTU_000066896	80	197563	Mandibulata	phylum	Eukaryota	Metazoa	Arthropoda	Unidentified	Unidentified	Unidentified	Unidentified	Unidentified	615	0	0	0	0	0	0	0	0	0	0	0	0	0	0	0	0	0	0	0	0	45	0	0	0	570	0	0	0	0	0	0	0	0	0	0	0
MOTU_000066903	75	1206795	Lophotrochozoa	kingdom	Eukaryota	Metazoa	Unidentified	Unidentified	Unidentified	Unidentified	Unidentified	Unidentified	359	0	0	0	0	0	0	0	0	0	0	0	0	0	0	0	0	0	0	0	0	0	0	0	0	359	0	0	0	0	0	0	0	0	0	0	0
MOTU_000066914	80	6820	Peracarida	superorder	Eukaryota	Metazoa	Arthropoda	Malacostraca	Unidentified	Unidentified	Unidentified	Unidentified	325	0	0	0	0	0	0	0	0	0	0	0	0	0	0	0	0	0	0	0	0	0	0	0	0	325	0	0	0	0	0	0	0	0	0	0	0
MOTU_000066942	97	463189	Centropages typicus	species	Eukaryota	Metazoa	Arthropoda	Hexanauplia	Calanoida	Centropagidae	Centropages	Centropages typicus	250	0	0	0	0	0	0	0	0	0	0	0	0	0	0	0	0	0	0	0	0	0	0	0	0	250	0	0	0	0	0	0	0	0	0	0	0
MOTU_000066960	75	116569	Neocopepoda	infraclass	Eukaryota	Metazoa	Arthropoda	Hexanauplia	Unidentified	Unidentified	Unidentified	Unidentified	359	0	0	27	0	0	125	0	0	0	0	0	0	0	0	0	0	0	0	0	0	0	0	0	0	207	0	0	0	0	0	0	0	0	0	0	0
MOTU_000066973	80	72041	Eumalacostraca	subclass	Eukaryota	Metazoa	Arthropoda	Malacostraca	Unidentified	Unidentified	Unidentified	Unidentified	175	0	0	0	0	0	0	0	0	0	0	0	0	0	0	0	0	0	0	0	0	0	0	0	0	175	0	0	0	0	0	0	0	0	0	0	0
MOTU_000066977	80	6833	Calanoida	order	Eukaryota	Metazoa	Arthropoda	Hexanauplia	Calanoida	Unidentified	Unidentified	Unidentified	171	0	0	0	0	0	0	0	0	0	0	0	0	0	0	0	0	0	0	0	0	0	0	0	0	171	0	0	0	0	0	0	0	0	0	0	0
MOTU_000066979	75	2172821	Multicrustacea	superclass	Eukaryota	Metazoa	Arthropoda	Unidentified	Unidentified	Unidentified	Unidentified	Unidentified	256	0	0	86	0	0	0	0	0	0	0	0	0	0	0	0	0	0	0	0	0	0	0	0	0	170	0	0	0	0	0	0	0	0	0	0	0
MOTU_000066998	85	1707744	Cladobranchia	suborder	Eukaryota	Metazoa	Mollusca	Gastropoda	Nudibranchia	Unidentified	Unidentified	Unidentified	147	0	0	0	0	0	0	0	0	0	0	0	0	0	0	0	0	0	0	0	0	0	0	0	0	147	0	0	0	0	0	0	0	0	0	0	0
MOTU_000067028	80	72041	Eumalacostraca	subclass	Eukaryota	Metazoa	Arthropoda	Malacostraca	Unidentified	Unidentified	Unidentified	Unidentified	114	0	0	0	0	0	0	0	0	0	0	0	0	0	0	0	0	0	0	0	0	0	0	0	0	114	0	0	0	0	0	0	0	0	0	0	0
MOTU_000067059	85	327034	Echinoderes	genus	Eukaryota	Metazoa	Kinorhyncha	Cyclorhagida	order_Echinoderidae	Echinoderidae	Echinoderes	Unidentified	94	0	0	0	0	0	0	0	0	0	0	0	0	0	0	0	0	0	0	0	0	0	0	0	0	94	0	0	0	0	0	0	0	0	0	0	0
MOTU_000067083	75	6615	Loliginidae	family	Eukaryota	Metazoa	Mollusca	Cephalopoda	Myopsida	Loliginidae	Unidentified	Unidentified	81	0	0	0	0	0	0	0	0	0	0	0	0	0	0	0	0	0	0	0	0	0	0	0	0	81	0	0	0	0	0	0	0	0	0	0	0
MOTU_000067093	80	2172821	Multicrustacea	superclass	Eukaryota	Metazoa	Arthropoda	Unidentified	Unidentified	Unidentified	Unidentified	Unidentified	74	0	0	0	0	0	0	0	0	0	0	0	0	0	0	0	0	0	0	0	0	0	0	0	0	74	0	0	0	0	0	0	0	0	0	0	0
MOTU_000067102	80	324870	Miraciidae	family	Eukaryota	Metazoa	Arthropoda	Hexanauplia	Harpacticoida	Miraciidae	Unidentified	Unidentified	146	0	0	0	11	0	0	0	0	0	0	0	0	0	0	0	0	0	0	0	0	0	0	0	0	135	0	0	0	0	0	0	0	0	0	0	0
MOTU_000067107	75	6657	Crustacea	subphylum	Eukaryota	Metazoa	Arthropoda	Unidentified	Unidentified	Unidentified	Unidentified	Unidentified	69	0	0	0	0	0	0	0	0	0	0	0	0	0	0	0	0	0	0	0	0	0	0	0	0	69	0	0	0	0	0	0	0	0	0	0	0
MOTU_000067108	85	216307	Euthyneura	class	Eukaryota	Metazoa	Mollusca	Gastropoda	Unidentified	Unidentified	Unidentified	Unidentified	68	0	0	0	0	0	0	0	0	0	0	0	0	0	0	0	0	0	0	0	0	0	0	0	0	68	0	0	0	0	0	0	0	0	0	0	0
MOTU_000067124	80	6833	Calanoida	order	Eukaryota	Metazoa	Arthropoda	Hexanauplia	Calanoida	Unidentified	Unidentified	Unidentified	1718	0	0	0	0	0	0	0	0	0	0	0	0	0	0	0	0	0	0	0	0	0	0	0	0	0	0	1718	0	0	0	0	0	0	0	0	0
MOTU_000067144	97	154624	Doto coronata	species	Eukaryota	Metazoa	Mollusca	Gastropoda	Nudibranchia	Dotidae	Doto	Doto coronata	294	0	0	0	0	0	0	0	0	0	0	0	0	0	0	0	0	0	0	0	0	0	0	0	0	0	294	0	0	0	0	0	0	0	0	0	0
MOTU_000067218	85	195257	Phyllodocidae	family	Eukaryota	Metazoa	Annelida	Polychaeta	Phyllodocida	Phyllodocidae	Unidentified	Unidentified	8377	0	0	0	0	0	0	0	0	0	0	0	0	0	0	0	0	0	0	0	0	0	0	0	0	0	0	8377	0	0	0	0	0	0	0	0	0
MOTU_000067220	97	2577043	Trinchesia cuanensis	species	Eukaryota	Metazoa	Mollusca	Gastropoda	Nudibranchia	Trinchesiidae	Trinchesia	Trinchesia cuanensis	11504	0	0	0	0	0	0	0	0	0	0	0	0	0	0	0	0	0	0	0	0	0	0	0	0	1702	0	9802	0	0	0	0	0	0	0	0	0
MOTU_000067225	80	6821	Amphipoda	order	Eukaryota	Metazoa	Arthropoda	Malacostraca	Amphipoda	Unidentified	Unidentified	Unidentified	10041	0	0	0	0	0	0	0	0	0	0	0	0	0	0	0	0	0	0	0	0	57	0	0	0	0	0	9984	0	0	0	0	0	0	0	0	0
MOTU_000067230	80	33317	Protostomia	kingdom	Eukaryota	Metazoa	Unidentified	Unidentified	Unidentified	Unidentified	Unidentified	Unidentified	3676	0	0	0	0	0	0	0	0	0	0	0	0	0	0	0	0	0	0	0	0	0	0	0	0	0	0	3676	0	0	0	0	0	0	0	0	0
MOTU_000067243	85	500008	Leptothecata	order	Eukaryota	Metazoa	Cnidaria	Hydrozoa	Leptothecata	Unidentified	Unidentified	Unidentified	5386	0	0	0	0	0	0	0	0	0	0	0	0	0	0	0	0	0	0	0	0	0	0	0	0	0	0	5386	0	0	0	0	0	0	0	0	0
MOTU_000067252	80	116569	Neocopepoda	infraclass	Eukaryota	Metazoa	Arthropoda	Hexanauplia	Unidentified	Unidentified	Unidentified	Unidentified	2485	0	0	0	0	0	0	0	0	0	0	0	0	0	0	0	0	0	0	0	0	0	0	0	0	0	0	2485	0	0	0	0	0	0	0	0	0
MOTU_000067257	80	1206795	Lophotrochozoa	kingdom	Eukaryota	Metazoa	Unidentified	Unidentified	Unidentified	Unidentified	Unidentified	Unidentified	2373	0	0	0	0	0	0	0	0	0	0	0	0	0	0	0	0	0	0	0	0	0	0	0	0	0	0	2373	0	0	0	0	0	0	0	0	0
MOTU_000067271	75	7713	Ascidiacea	class	Eukaryota	Metazoa	Chordata	Ascidiacea	Unidentified	Unidentified	Unidentified	Unidentified	1895	0	0	0	0	0	0	0	0	0	0	0	0	0	0	0	0	0	0	0	0	0	0	0	0	0	0	1895	0	0	0	0	0	0	0	0	0
MOTU_000067279	100	707130	Pusillina inconspicua	species	Eukaryota	Metazoa	Mollusca	Gastropoda	Littorinimorpha	Rissoidae	Pusillina	Pusillina inconspicua	6686	271	2177	49	0	10	106	140	775	560	0	0	0	0	0	0	0	0	0	0	0	54	31	242	552	0	0	1719	0	0	0	0	0	0	0	0	0
MOTU_000067284	80	72041	Eumalacostraca	subclass	Eukaryota	Metazoa	Arthropoda	Malacostraca	Unidentified	Unidentified	Unidentified	Unidentified	2898	0	0	0	0	0	0	0	0	0	0	0	0	0	0	0	0	0	0	0	0	0	0	0	0	0	0	2898	0	0	0	0	0	0	0	0	0
MOTU_000067289	75	33317	Protostomia	kingdom	Eukaryota	Metazoa	Unidentified	Unidentified	Unidentified	Unidentified	Unidentified	Unidentified	1588	0	0	0	0	0	0	0	0	0	0	0	0	0	0	0	0	0	0	0	0	0	0	0	0	0	0	1588	0	0	0	0	0	0	0	0	0
MOTU_000067300	80	46593	Polynoidae	family	Eukaryota	Metazoa	Annelida	Polychaeta	Phyllodocida	Polynoidae	Unidentified	Unidentified	2580	0	0	0	0	0	0	0	0	0	0	0	0	0	0	0	0	0	0	0	0	0	0	0	0	168	0	2412	0	0	0	0	0	0	0	0	0
MOTU_000067310	85	1732200	Corophiida	infraorder	Eukaryota	Metazoa	Arthropoda	Malacostraca	Amphipoda	Unidentified	Unidentified	Unidentified	1255	0	0	0	0	0	0	0	0	0	0	0	0	0	0	0	0	0	0	0	0	0	0	0	0	0	0	1255	0	0	0	0	0	0	0	0	0
MOTU_000067321	75	2172821	Multicrustacea	superclass	Eukaryota	Metazoa	Arthropoda	Unidentified	Unidentified	Unidentified	Unidentified	Unidentified	1303	121	0	0	0	0	0	0	0	0	0	0	0	0	0	0	0	0	0	0	0	0	0	0	0	0	0	1182	0	0	0	0	0	0	0	0	0
MOTU_000067327	80	72041	Eumalacostraca	subclass	Eukaryota	Metazoa	Arthropoda	Malacostraca	Unidentified	Unidentified	Unidentified	Unidentified	1152	0	0	0	0	0	0	0	0	0	0	0	0	0	0	0	0	0	0	0	0	0	0	0	0	0	0	1152	0	0	0	0	0	0	0	0	0
MOTU_000067330	75	33317	Protostomia	kingdom	Eukaryota	Metazoa	Unidentified	Unidentified	Unidentified	Unidentified	Unidentified	Unidentified	1142	0	0	0	0	0	0	0	0	0	0	0	0	0	0	0	0	0	0	0	0	0	0	0	0	0	0	1142	0	0	0	0	0	0	0	0	0
MOTU_000067334	75	197562	Pancrustacea	phylum	Eukaryota	Metazoa	Arthropoda	Unidentified	Unidentified	Unidentified	Unidentified	Unidentified	1132	0	0	0	0	0	0	0	0	0	0	0	0	0	0	0	0	0	0	0	0	0	0	0	0	0	0	1132	0	0	0	0	0	0	0	0	0
MOTU_000067336	75	116569	Neocopepoda	infraclass	Eukaryota	Metazoa	Arthropoda	Hexanauplia	Unidentified	Unidentified	Unidentified	Unidentified	1128	0	0	0	0	0	0	0	0	0	0	0	0	0	0	0	0	0	0	0	0	0	0	0	0	0	0	1128	0	0	0	0	0	0	0	0	0
MOTU_000067351	85	500008	Leptothecata	order	Eukaryota	Metazoa	Cnidaria	Hydrozoa	Leptothecata	Unidentified	Unidentified	Unidentified	1011	0	0	0	0	0	0	0	0	0	0	0	0	0	0	0	0	0	0	0	0	0	0	0	0	0	0	1011	0	0	0	0	0	0	0	0	0
MOTU_000067359	75	33317	Protostomia	kingdom	Eukaryota	Metazoa	Unidentified	Unidentified	Unidentified	Unidentified	Unidentified	Unidentified	968	0	0	0	0	0	0	0	0	0	0	0	0	0	0	0	0	0	0	0	0	0	0	0	0	0	0	968	0	0	0	0	0	0	0	0	0
MOTU_000067368	75	6833	Calanoida	order	Eukaryota	Metazoa	Arthropoda	Hexanauplia	Calanoida	Unidentified	Unidentified	Unidentified	916	0	0	0	0	0	0	0	0	0	0	0	0	0	0	0	0	0	0	0	0	0	0	0	0	0	0	916	0	0	0	0	0	0	0	0	0
MOTU_000067375	90	2750047	Obeliidae	family	Eukaryota	Metazoa	Cnidaria	Hydrozoa	Leptothecata	Obeliidae	Unidentified	Unidentified	901	0	0	0	0	0	0	0	0	0	0	0	0	0	0	0	0	0	0	0	0	0	0	0	0	0	0	901	0	0	0	0	0	0	0	0	0
MOTU_000069066	75	33208	Metazoa	kingdom	Eukaryota	Metazoa	Unidentified	Unidentified	Unidentified	Unidentified	Unidentified	Unidentified	10	0	0	0	0	0	0	0	0	0	0	0	0	0	0	0	0	0	0	0	0	0	0	0	0	0	0	0	0	0	0	10	0	0	0	0	0
MOTU_000069555	75	33213	Bilateria	kingdom	Eukaryota	Metazoa	Unidentified	Unidentified	Unidentified	Unidentified	Unidentified	Unidentified	213	0	0	0	0	0	0	0	0	0	0	0	0	0	0	0	0	0	0	0	0	0	0	0	0	0	0	0	0	5	0	14	0	0	0	58	0
[truncated: 34 more columns]

## Sheet: Metadata
SAMPLE_ID	ZONE	MONTH	TEMPERATURE
BF_20190416_2	BO	APRIL 19	14.3822
BF_20190416_3	BO	APRIL 19	14.3822
BF_20190416_4	BO	APRIL 19	14.3822
BF_20190516_2	BO	MAY 19	15.1554
BF_20190516_3	BO	MAY 19	15.1554
BF_20190516_4	BO	MAY 19	15.1554
BF_20190617_2	BO	JUNE 19	18.4541
BF_20190617_3	BO	JUNE 19	18.4541
BF_20190617_4	BO	JUNE 19	18.4541
BF_20190722_2	BO	JULY 19	23.2552
BF_20190722_3	BO	JULY 19	23.2552
BF_20190828_2	BO	AUGUST 19	24.6045
BF_20190828_3	BO	AUGUST 19	24.6045
BF_20190828_4	BO	AUGUST 19	24.6045
BF_20190926_2	BO	SEPTEMBER 19	22.7257
BF_20190926_3	BO	SEPTEMBER 19	22.7257
BF_20190926_4	BO	SEPTEMBER 19	22.7257
BF_20191025_2	BO	OCTOBER 19	20.1549
BF_20191025_3	BO	OCTOBER 19	20.1549
BF_20191025_4	BO	OCTOBER 19	20.1549
BF_20191216_2	BO	DECEMBER 19	15.6284
BF_20191216_3	BO	DECEMBER 19	15.6284
BF_20191216_4	BO	DECEMBER 19	15.6284
BF_20200219_3	BO	FEBRUARY 20	14.1349
BF_20200424_2	BO	APRIL 20	14.5448
BF_20200424_3	BO	APRIL 20	14.5448
BF_20200424_4	BO	APRIL 20	14.5448
BP_20190416_2	BL	APRIL 19	14.987
BP_20190416_3	BL	APRIL 19	14.987
BP_20190416_4	BL	APRIL 19	14.987
BP_20190516_2	BL	MAY 19	16.5758
BP_20190516_3	BL	MAY 19	16.5758
BP_20190516_4	BL	MAY 19	16.5758
BP_20190617_2	BL	JUNE 19	19.515
BP_20190617_3	BL	JUNE 19	19.515
BP_20190617_4	BL	JUNE 19	19.515
BP_20190722_2	BL	JULY 19	24.4855
BP_20190722_3	BL	JULY 19	24.4855
BP_20190722_4	BL	JULY 19	24.4855
BP_20190828_2	BL	AUGUST 19	26.043
BP_20190828_3	BL	AUGUST 19	26.043
BP_20190828_4	BL	AUGUST 19	26.043
BP_20190926_2	BL	SEPTEMBER 19	23.2932
BP_20190926_3	BL	SEPTEMBER 19	23.2932
BP_20190926_4	BL	SEPTEMBER 19	23.2932
BP_20191028_2	BL	OCTOBER 19	20.4267
BP_20191028_3	BL	OCTOBER 19	20.4267
BP_20191028_4	BL	OCTOBER 19	20.4267
BP_20191216_2	BL	DECEMBER 19	14.9248
BP_20191216_3	BL	DECEMBER 19	14.9248
BP_20191216_4	BL	DECEMBER 19	14.9248
BP_20200219_2	BL	FEBRUARY 20	14.0389
BP_20200219_3	BL	FEBRUARY 20	14.0389
BP_20200219_4	BL	FEBRUARY 20	14.0389
BP_20200424_1	BL	APRIL 20	14.9381
BP_20200424_3	BL	APRIL 20	14.9381
BP_20200424_4	BL	APRIL 20	14.9381
